# Supplementary material for: Reduced Protein Import via TIM23 SORT Drives Disease Pathology in TIMM50-Associated Mitochondrial Disease
Source: Mol Cell Biol. 2024 Jun 3;44(6):226–44. doi: 10.1080/10985549.2024.2353652 (PMC11204040; doi:10.1080/10985549.2024.2353652)
Supplement: Supplemental Material [file TMCB_A_2353652_SM0125.zip]

Archive with 9 entries (7 files):
- TMCB_A_2353652_Supplementary_material/TMCB_A_2353652_Supplementary_material/
- TMCB_A_2353652_Supplementary_material/TMCB_A_2353652_Supplementary_material/suppl_data/
- TMCB_A_2353652_Supplementary_material/TMCB_A_2353652_Supplementary_material/suppl_data/Crameri_et_al_Supplementary_Figures_Reduced.pdf
- TMCB_A_2353652_Supplementary_material/TMCB_A_2353652_Supplementary_material/suppl_data/Crameri_et_al_Supplementry_File_1.docx
- TMCB_A_2353652_Supplementary_material/TMCB_A_2353652_Supplementary_material/suppl_data/Crameri_et_al_Supplementry_Table_1.docx
- TMCB_A_2353652_Supplementary_material/TMCB_A_2353652_Supplementary_material/suppl_data/Crameri_et_al_Supplementry_Table_2.docx
- TMCB_A_2353652_Supplementary_material/TMCB_A_2353652_Supplementary_material/suppl_data/Crameri_et_al_Supplementry_Table_3.xlsx
- TMCB_A_2353652_Supplementary_material/TMCB_A_2353652_Supplementary_material/suppl_data/Crameri_et_al_Supplementry_Table_4.xlsx
- TMCB_A_2353652_Supplementary_material/TMCB_A_2353652_Supplementary_material/suppl_data/Supplementary Figure Legends.docx
