# Supplementary material for: Reduced Protein Import via TIM23 SORT Drives Disease Pathology in TIMM50-Associated Mitochondrial Disease
Source: Mol Cell Biol. 2024 Jun 3;44(6):226–44. doi: 10.1080/10985549.2024.2353652 (PMC11204040; doi:10.1080/10985549.2024.2353652)
Supplement: Supplemental Material [file TMCB_A_2353652_SM0125.zip › TMCB_A_2353652_Supplementary_material/TMCB_A_2353652_Supplementary_material/suppl_data/Crameri_et_al_Supplementry_Table_3.xlsx]

## Sheet: (1) Contents
Crameri et al - Supplementary Table 3 - Label free quantitative mass spectrometry
Sheet	Data
2	Fibroblast cells isolated mitochondria quantitative protoemics
3	Fibroblast cells whole cell quantitative protoemics
4	HEK293T cells isolated mitochondria quantitative protoemics
5	HEK293T cells whole cell quantitative protoemics

## Sheet: (2) Fibroblasts (Mitochondria)
						Import Pathway					Patient / Control		Patient / Rescue		Rescue / Control		log2 (LFQ)									Number of peptides used for quantification
Uniprot ID	Protein Name	Gene	Mitochondrial	Sub-mitochondrial localisation (MitoCarta 3.0)	Mitochondrial Pathway (MitoCarta 3.0)	SORT	MOTOR	TIM22	OXA1L	mt-DNA	-log10 (p-value)	log2 (Fold Change)	-log10 (p-value)	log2 (Fold Change)	-log10 (p-value)	log2 (Fold Change)	Control_1	Control_2	Control_3	Patient_1	Patient_2	Patient_3	Rescue_1	Rescue_2	Rescue_3	Control_1	Control_2	Control_3	Patient_1	Patient_2	Patient_3	Rescue_1	Rescue_2	Rescue_3
Q8N2H3	Pyridine nucleotide-disulfide oxidoreductase domain-containing protein 2	PYROXD2	+								3.49498	4.25699	2.51235	0.695365	3.14346	3.56162	13.9504	13.8802	12.8191	17.8263	17.8663	17.728	17.1866	17.2358	16.9121	5	4	1	8	8	7	8	6	5
Q9HAC7;Q9HAC7-2;Q9HAC7-3;Q9HAC7-4	Succinate--hydroxymethylglutarate CoA-transferase;Isoform 2 of Succinate--hydroxymethylglutarate CoA-transferase;Isoform 3 of Succinate--hydroxymethylglutarate CoA-transferase;Isoform 4 of Succinate--hydroxymethylglutarate CoA-transferase	SUGCT	+	Matrix	Amino acid metabolism;Metabolism		+				2.10039	2.00015	0.301224	0.0805569	1.95619	1.91959	NaN	13.9852	13.1454	15.5118	15.618	15.5665	15.4769	15.6693	15.3084	NaN	2	1	2	2	2	1	1	1
O00746	Nucleoside diphosphate kinase, mitochondrial	NME4	+	MIM	Metabolism;Nucleotide metabolism;Nucleotide synthesis and processing		+				2.69405	1.89806	2.7873	0.63316	2.09931	1.2649	15.3389	15.2281	14.5257	17.0388	16.9621	16.7859	16.3526	16.3092	16.2256	4	4	4	5	5	5	4	5	3
Q9Y2D0	Carbonic anhydrase 5B, mitochondrial	CA5B	+	Matrix	Amino acid metabolism;Metabolism;Urea cycle		+				1.71129	1.82905	1.71031	0.226568	1.53158	1.60248	16.8529	16.4503	15.2498	18.1033	17.9989	17.938	17.7752	17.7318	17.8535	6	6	5	7	7	8	7	7	7
Q6IN84	rRNA methyltransferase 1, mitochondrial	MRM1	+	Matrix	Mitochondrial central dogma;mtRNA granules;mtRNA metabolism;mt-rRNA modifications		+				1.84743	1.45589	1.1437	0.323973	1.77215	1.13192	15.5103	14.8946	NaN	16.629	16.4526	16.8934	16.3899	16.2654	16.3478	3	4	NaN	5	5	4	3	4	5
Q69YL0	Protein NCBP2AS2	NCBP2AS2	+								1.82388	1.36435	0.0964417	0.0786292	1.51492	1.28572	16.2677	15.3888	15.8216	17.4054	17.409	16.7568	17.0365	17.187	NaN	2	2	1	2	2	2	1	1	NaN
Q02338	D-beta-hydroxybutyrate dehydrogenase, mitochondrial	BDH1	+	MIM	Carbohydrate metabolism;Ketone metabolism;Metabolism		+				3.47537	1.19762	1.16642	0.982537	0.206325	0.215085	14.8532	15.1119	15.138	16.2012	16.3338	16.161	15.5763	15.7044	14.4677	3	3	3	3	3	3	3	3	1
Q8TB22;Q8TB22-2;Q8TB22-3	Spermatogenesis-associated protein 20;Isoform 2 of Spermatogenesis-associated protein 20;Isoform 3 of Spermatogenesis-associated protein 20	SPATA20	+	Matrix	0		+				1.80768	1.16831	2.38123	0.294451	1.39578	0.873864	15.964	15.0237	15.2025	16.5285	16.5691	16.5976	16.331	16.3001	16.1808	12	9	11	15	15	13	13	12	13
P36639;P36639-2;P36639-3;P36639-4	7,8-dihydro-8-oxoguanine triphosphatase;Isoform p22 of 7,8-dihydro-8-oxoguanine triphosphatase;Isoform p21 of 7,8-dihydro-8-oxoguanine triphosphatase;Isoform p18 of 7,8-dihydro-8-oxoguanine triphosphatase	NUDT1	+								2.24694	1.15784	0.363595	0.303254	0.9835	0.854582	14.0586	13.4376	13.4043	14.8245	14.7443	14.8052	15.016	13.8331	14.6152	3	3	1	3	3	3	2	3	3
Q8TCD5	5'(3')-deoxyribonucleotidase, cytosolic type	NT5C	+								1.73786	1.13816	0.661003	0.457197	0.738635	0.68096	14.7868	14.014	13.8456	15.4589	15.344	15.258	15.5122	14.5861	14.591	6	5	5	6	6	6	6	5	5
Q96EY8	Corrinoid adenosyltransferase	MMAB	+	Matrix	Metabolism;Vitamin B12 metabolism;Vitamin metabolism		+				2.16034	1.13522	2.04836	0.275743	1.70429	0.859474	16.9167	16.3503	16.1851	17.5907	17.6306	17.6365	17.4367	17.3514	17.2425	5	4	5	5	5	5	5	5	4
Q9Y375	Complex I intermediate-associated protein 30, mitochondrial	NDUFAF1	+	MIM	CI assembly factors;Complex I;OXPHOS;OXPHOS assembly factors		+				2.97652	1.09189	0.300487	0.108768	2.33173	0.983121	16.978	16.5961	16.8219	17.7867	17.8742	18.0108	17.5867	18.0329	17.7257	8	8	7	8	9	7	8	6	5
Q02318	Sterol 26-hydroxylase, mitochondrial	CYP27A1	+	MIM	Metabolism;Cholesterol, bile acid, steroid synthesis;Heme-containing proteins;Lipid metabolism;Metabolism;Metals and cofactors		+				2.42642	1.05225	2.57278	0.619898	1.03969	0.432355	16.0812	15.5933	16.1366	16.9625	16.979	17.0264	16.2138	16.3641	16.5303	13	14	12	14	15	14	11	12	10
Q8NI60	Atypical kinase COQ8A, mitochondrial	COQ8A	+	MIM	Coenzyme Q metabolism;Metabolism;Metals and cofactors						1.65193	1.04274	2.16782	1.16749	0.130827	-0.124749	15.8986	15.255	14.9582	16.447	16.2682	16.5249	15.6739	15.0234	15.0402	1	1	1	4	2	2	2	2	2
O75616	GTPase Era, mitochondrial	ERAL1	+	Matrix	Mitochondrial central dogma;Mitochondrial ribosome assembly;mtRNA granules;mtRNA metabolism;Translation		+				4.13726	1.02756	2.0865	0.278084	3.69889	0.749472	16.2214	16.2806	16.1312	17.2507	17.1591	17.3061	16.976	16.8889	17.0166	8	8	8	8	6	8	8	8	7
Q96RL7;Q96RL7-2;Q96RL7-3;Q96RL7-4	Vacuolar protein sorting-associated protein 13A;Isoform 2 of Vacuolar protein sorting-associated protein 13A;Isoform 3 of Vacuolar protein sorting-associated protein 13A;Isoform 4 of Vacuolar protein sorting-associated protein 13A	VPS13A	+								2.19981	1.00363	0.0980757	-0.175499	0.595067	1.17913	14.5121	14.1413	NaN	15.3806	15.3513	15.2591	15.1068	14.6519	16.7589	1	1	NaN	3	2	2	2	4	2
Q16891-2	Isoform 2 of MICOS complex subunit MIC60	IMMT	+	MIM	Cristae formation;MICOS complex;Mitochondrial dynamics and surveillance	+					0.901612	-1.23583	0.826517	-1.14965	0.245639	-0.0861785	18.7995	18.8043	18.5645	17.8169	16.2608	18.3832	18.7926	18.7024	18.4148	2	2	2	1	1	1	1	1	1
Q9Y5U8	Mitochondrial pyruvate carrier 1	MPC1	+	MIM	Carbohydrate metabolism;Gluconeogenesis;Metabolism;Pyruvate metabolism;Small molecule transport;TCA-associated			+			1.02428	-1.13651	0.535536	-0.729685	0.474136	-0.406821	16.0569	15.1215	15.4305	14.7438	14.9337	13.522	15.1073	NaN	15.1517	4	4	3	2	2	1	1	NaN	2
Q9NUL7	Probable ATP-dependent RNA helicase DDX28	DDX28	+	Matrix	Mitochondrial central dogma;Mitochondrial ribosome assembly;mtRNA granules;mtRNA metabolism;Translation		+				4.08576	0.987384	1.75696	0.525766	1.47358	0.461619	16.1241	15.9753	15.9352	16.9733	16.9881	17.0353	16.5531	16.6536	16.2127	8	7	7	8	8	8	7	6	6
Q02252;Q02252-2	Methylmalonate-semialdehyde dehydrogenase [acylating], mitochondrial;Isoform 2 of Methylmalonate-semialdehyde dehydrogenase [acylating], mitochondrial	ALDH6A1	+	MIM	Amino acid metabolism;Branched-chain amino acid metabolism;Metabolism		+				1.91552	0.954268	1.40144	0.23357	1.44366	0.720697	18.7888	18.0303	18.4149	19.385	19.3691	19.3427	19.0549	19.0558	19.2854	22	21	21	22	22	21	19	20	18
P21953	2-oxoisovalerate dehydrogenase subunit beta, mitochondrial	BCKDHB	+	MIM	Amino acid metabolism;Branched-chain amino acid dehydrogenase complex;Branched-chain amino acid metabolism;Metabolism		+				3.2061	0.947976	1.5574	0.348358	2.00354	0.599619	18.3999	18.0925	18.2426	19.1199	19.2014	19.2576	18.7592	19.0341	18.7405	6	6	5	6	6	6	6	5	5
Q9BQ95	Evolutionarily conserved signaling intermediate in Toll pathway, mitochondrial	ECSIT	+	MIM	CI assembly factors;Complex I;OXPHOS;OXPHOS assembly factors		+				3.00306	0.917983	1.66025	0.328354	1.95288	0.589629	16.6561	16.3817	16.71	17.4399	17.545	17.5168	17.1654	17.3218	17.0296	8	8	7	10	9	8	9	8	8
A4D1E9	GTP-binding protein 10	GTPBP10	+	Matrix	Mitochondrial central dogma;Mitochondrial ribosome assembly;Translation		+				2.59915	0.859167	1.81697	0.435507	1.37518	0.42366	15.8928	15.5501	15.5589	16.5129	16.4314	16.6349	15.9261	16.2326	16.114	9	7	9	10	9	10	6	7	4
P12694	2-oxoisovalerate dehydrogenase subunit alpha, mitochondrial	BCKDHA	+	MIM	Amino acid metabolism;Branched-chain amino acid dehydrogenase complex;Branched-chain amino acid metabolism;Metabolism		+				2.42311	0.850821	1.37716	0.195656	2.07213	0.655165	17.17	16.7338	16.8548	17.7506	17.8719	17.6887	17.5351	17.5367	17.6523	14	13	13	14	14	14	13	13	13
Q5U5X0	Complex III assembly factor LYRM7	LYRM7	+	Matrix	CIII assembly factors;Complex III;OXPHOS;OXPHOS assembly factors		+				2.42476	0.838891	1.92109	0.38833	1.2843	0.450561	17.5122	17.8129	17.3387	18.398	18.383	18.3994	18.1567	18.0095	17.8493	5	4	5	5	5	5	5	5	5
Q4VC31	Coiled-coil domain-containing protein 58	CCDC58	+	IMS	0						2.97431	0.825644	2.07581	0.549572	0.917721	0.276072	17.027	16.7191	16.8241	17.6131	17.7359	17.6982	17.3431	17.0668	16.9884	6	6	6	6	6	6	6	5	6
P22033	Methylmalonyl-CoA mutase, mitochondrial	MMUT	+	Matrix	Carbohydrate metabolism;Fatty acid oxidation;Lipid metabolism;Metabolism;Propanoate metabolism;Vitamin B12 metabolism;Vitamin metabolism		+				4.78129	0.824836	1.88338	0.297565	2.9244	0.527271	17.3471	17.3813	17.3913	18.1366	18.2346	18.2231	17.783	17.9216	17.997	22	21	20	22	19	19	20	19	18
P30837	Aldehyde dehydrogenase X, mitochondrial	ALDH1B1	+	Matrix	Detoxification;Metabolism;Xenobiotic metabolism		+				0.933671	-0.929668	1.61681	0.206422	1.14973	-1.13609	18.2866	18.7446	19.8476	17.9814	18.1212	17.9872	17.7778	17.7973	17.8955	20	20	20	20	19	19	18	15	17
O75521;O75521-2	Enoyl-CoA delta isomerase 2;Isoform 2 of Enoyl-CoA delta isomerase 2	ECI2	+	Matrix	Fatty acid oxidation;Lipid metabolism;Metabolism		+				4.13027	0.824148	0.679738	0.0503496	3.8557	0.773798	18.8086	18.878	18.9672	19.6744	19.7321	19.7196	19.6015	19.6939	19.6798	14	15	14	16	14	15	14	15	14
P31327;P31327-3	Carbamoyl-phosphate synthase [ammonia], mitochondrial;Isoform 3 of Carbamoyl-phosphate synthase [ammonia], mitochondrial	CPS1	+	Matrix	Amino acid metabolism;Metabolism;Urea cycle		+				2.08076	0.821596	0.166134	0.043663	1.90567	0.777933	15.7965	15.4437	15.9904	16.6699	16.5415	16.484	16.5141	16.3826	16.6678	3	8	5	13	11	10	11	7	7
Q08257	Quinone oxidoreductase	CRYZ	+	Matrix	0		+				0.654456	-0.906977	0.426463	-0.122633	0.542523	-0.784344	18.7424	16.8977	16.8277	16.5777	16.5618	16.6074	16.7763	16.467	16.8715	16	15	13	13	14	13	12	9	12
P34897;P34897-3	Serine hydroxymethyltransferase, mitochondrial;Isoform 3 of Serine hydroxymethyltransferase, mitochondrial	SHMT2	+	Matrix	Amino acid metabolism;Folate and 1-C metabolism;Glycine metabolism;Metabolism;Serine metabolism;Vitamin metabolism		+				2.19398	0.815516	0.293965	-0.0492846	2.24588	0.864801	20.4228	20.3444	20.8302	21.2897	21.3274	21.4268	21.2893	21.4426	21.4599	24	24	22	23	23	22	22	22	22
Q8NBX0	Saccharopine dehydrogenase-like oxidoreductase	SCCPDH	+								2.9721	0.808659	0.57027	-0.0814521	3.12896	0.890111	19.4289	19.168	19.4127	20.0622	20.2156	20.1578	20.1782	20.185	20.3168	12	13	13	12	13	13	11	11	11
P10109	Adrenodoxin, mitochondrial	FDX1	+	Matrix	Metabolism;Cholesterol, bile acid, steroid synthesis;Fe-S cluster biosynthesis;Fe-S-containing proteins;Heme synthesis and processing;Lipid metabolism;Metabolism;Metals and cofactors;Vitamin D metabolism;Vitamin metabolism		+				1.40493	0.790255	0.0692051	0.0513973	2.43337	0.738857	17.2261	17.0857	16.916	18.0834	18.1406	17.3747	17.8425	17.9408	17.6611	3	3	3	3	3	3	3	3	2
Q9UDR5	Alpha-aminoadipic semialdehyde synthase, mitochondrial	AASS	+	Matrix	Amino acid metabolism;Lysine metabolism;Metabolism		+				2.99135	0.78575	0.54259	0.143799	1.92022	0.641951	16.4591	16.163	16.2228	17.0752	17.0371	17.0897	16.6961	16.9973	17.0772	19	17	18	18	19	20	14	16	15
O15091	Mitochondrial ribonuclease P catalytic subunit	PRORP	+	Matrix	Mitochondrial central dogma;mtRNA granules;mtRNA metabolism;Polycistronic mtRNA processing		+				1.9572	0.779387	0.60226	0.233816	1.06047	0.545572	15.8799	15.4147	15.3291	16.3395	16.3652	16.2572	16.3365	16.1638	15.7601	12	12	9	12	12	11	9	11	10
Q96CM8;Q96CM8-2;Q96CM8-3	Medium-chain acyl-CoA ligase ACSF2, mitochondrial;Isoform 2 of Medium-chain acyl-CoA ligase ACSF2, mitochondrial;Isoform 3 of Medium-chain acyl-CoA ligase ACSF2, mitochondrial	ACSF2	+	Matrix	Fatty acid oxidation;Lipid metabolism;Metabolism		+				1.60633	0.771021	3.34655	0.391175	0.796821	0.379846	15.7123	16.44	16.2565	16.9511	16.9052	16.8656	16.5434	16.5437	16.4612	15	18	15	17	17	16	15	16	15
O75027;O75027-2	ATP-binding cassette sub-family B member 7, mitochondrial;Isoform 2 of ATP-binding cassette sub-family B member 7, mitochondrial	ABCB7	+	MIM	ABC transporters;Fe-S cluster biosynthesis;Heme synthesis and processing;Metabolism;Metals and cofactors;Molybdenum cofactor synthesis and proteins;Small molecule transport				+		3.90839	0.75477	0.827384	0.312801	1.16647	0.441968	16.3613	16.3586	16.4882	17.1224	17.1368	17.2132	16.9318	17.091	16.5112	10	9	10	10	10	9	10	9	10
P56937;P56937-2;P56937-3	3-keto-steroid reductase/17-beta-hydroxysteroid dehydrogenase 7;Isoform 2 of 3-keto-steroid reductase/17-beta-hydroxysteroid dehydrogenase 7;Isoform 3 of 3-keto-steroid reductase/17-beta-hydroxysteroid dehydrogenase 7	HSD17B7	+								3.41219	0.744491	2.03527	0.428763	1.32126	0.315728	16.4932	16.4788	16.2873	17.1693	17.1398	17.1837	16.91	16.6869	16.6096	5	5	3	5	6	5	4	4	3
Q9H0R6	Glutamyl-tRNA(Gln) amidotransferase subunit A, mitochondrial	QRSL1	+	Matrix	Mitochondrial central dogma;mt-tRNA synthetases;Translation		+				3.81869	0.742713	0.376743	0.0655766	3.56652	0.677137	15.543	15.4851	15.4946	16.166	16.2458	16.3391	16.177	16.0966	16.2805	9	9	8	9	7	10	8	6	5
Q8N465	D-2-hydroxyglutarate dehydrogenase, mitochondrial	D2HGDH	+	Matrix	Carbohydrate metabolism;Metabolism;TCA-associated		+				1.98297	0.735474	2.43507	0.506359	0.559403	0.229115	15.7146	16.2464	16.1314	16.7632	16.7661	16.7695	16.4084	16.2503	16.121	5	5	5	5	5	5	4	3	4
O75879	Glutamyl-tRNA(Gln) amidotransferase subunit B, mitochondrial	GATB	+	Matrix	Mitochondrial central dogma;mt-tRNA synthetases;Translation		+				3.98622	0.724736	1.84765	0.392628	1.63357	0.332108	16.054	16.0077	15.9474	16.7065	16.797	16.6798	16.4647	16.3724	16.1683	6	5	5	5	6	6	5	5	5
O43824	Putative GTP-binding protein 6	GTPBP6	+	Matrix	0		+				3.01744	0.708142	0.902419	0.271413	1.388	0.436729	15.2934	15.4027	15.1772	15.9735	15.9306	16.0937	15.8425	15.8756	15.4655	9	13	10	12	10	9	9	7	7
P36969;P36969-2	Phospholipid hydroperoxide glutathione peroxidase;Isoform Cytoplasmic of Phospholipid hydroperoxide glutathione peroxidase	GPX4	+	MIM	Detoxification;Metabolism;ROS and glutathione metabolism;Selenoproteins		+				1.56289	0.695854	1.02492	-0.592319	1.74805	1.28817	15.463	15.1492	14.7769	15.9196	15.8144	15.7427	16.635	15.8879	16.7307	10	9	9	10	9	10	10	8	9
Q8TBP6	Solute carrier family 25 member 40	SLC25A40	+	MIM	SLC25A family;Small molecule transport			+			1.91402	0.6944	1.5251	0.652213	0.121124	0.0421874	15.8869	15.7701	15.7852	16.8121	16.415	16.2983	15.9358	15.6173	16.0157	4	4	4	4	4	4	4	4	2
Q8N4H5;Q8N4H5-2;Q8N4H5-3	Mitochondrial import receptor subunit TOM5 homolog;Isoform 2 of Mitochondrial import receptor subunit TOM5 homolog;Isoform 3 of Mitochondrial import receptor subunit TOM5 homolog	TOMM5	+	MOM	Protein import, sorting and homeostasis;Protein import and sorting;TOM						2.07945	0.691123	0.0682584	0.0256971	1.88041	0.665426	19.2573	19.5214	19.1217	20.148	19.9468	19.879	19.838	19.8876	20.171	3	3	3	3	3	3	3	3	3
Q9H061	Transmembrane protein 126A	TMEM126A	+	MIM	CI assembly factors;Complex I;OXPHOS;OXPHOS assembly factors			+			2.31653	0.68434	0.327496	-0.119061	2.22383	0.803401	18.5935	18.8836	18.8058	19.3031	19.4374	19.5954	19.3227	19.7283	19.642	6	5	6	6	5	5	4	5	5
Q9BQ69	ADP-ribose glycohydrolase MACROD1	MACROD1	+	Matrix	Signaling		+				2.93821	0.67331	1.65511	0.545475	0.333748	0.127835	18.0419	17.8796	17.8171	18.52	18.5644	18.6741	18.0798	18.2666	17.7757	8	8	8	7	7	8	7	8	7
Q9BQP7	Mitochondrial genome maintenance exonuclease 1	MGME1	+	Matrix	Mitochondrial central dogma;mtDNA maintenance;mtDNA replication;mtDNA stability and decay		+				2.24829	0.670944	1.45224	-0.292876	2.89516	0.96382	15.3926	15.0659	15.1125	15.824	15.7623	15.9976	16.2454	16.1805	16.0365	5	7	5	7	7	7	7	7	6
Q7Z434	Mitochondrial antiviral-signaling protein	MAVS	+	MOM	Immune response;Signaling						1.27389	-0.750833	2.70119	-1.21213	0.770649	0.461297	17.9594	17.1435	17.7934	17.1197	16.7345	16.7897	18.232	17.8579	18.1903	12	11	12	11	11	10	12	11	10
Q96DP5	Methionyl-tRNA formyltransferase, mitochondrial	MTFMT	+	Matrix	fMet processing;Folate and 1-C metabolism;Metabolism;Mitochondrial central dogma;Translation;Vitamin metabolism		+				1.25092	-0.744373	0.220542	-0.167092	1.27232	-0.57728	16.0719	16.1806	15.7343	15.741	15.012	15.0007	15.7052	15.4164	15.1334	3	3	2	2	2	2	1	1	1
Q32NB8	CDP-diacylglycerol--glycerol-3-phosphate 3-phosphatidyltransferase, mitochondrial	PGS1	+	MIM	Cardiolipin synthesis;Lipid metabolism;Metabolism;Phospholipid metabolism		+				1.21773	-0.741198	0.544013	0.320632	1.38999	-1.06183	16.5432	17.4184	16.7365	16.3474	15.9791	16.1481	16.3129	15.6076	15.5922	5	3	4	4	4	4	3	4	3
Q9H9P8;Q9H9P8-2	L-2-hydroxyglutarate dehydrogenase, mitochondrial;Isoform 2 of L-2-hydroxyglutarate dehydrogenase, mitochondrial	L2HGDH	+	MIM	Carbohydrate metabolism;Metabolism;TCA-associated						3.18946	0.668287	1.84029	0.300657	2.14056	0.36763	15.3531	15.3632	15.2112	16.0378	16.0139	15.8805	15.6183	15.6278	15.7842	6	6	7	9	9	6	7	5	5
O75323	Protein NipSnap homolog 2	NIPSNAP2	+	Matrix	Autophagy;Mitochondrial dynamics and surveillance;Mitophagy		+				2.33524	0.659773	1.17654	0.227514	1.41612	0.432259	17.7663	17.4296	17.4291	18.174	18.2537	18.1766	17.9452	17.8396	18.1371	12	10	9	12	11	11	10	7	10
Q9NQE9	Histidine triad nucleotide-binding protein 3	HINT3	+	unknown	0						2.56421	0.657976	1.00802	-0.328611	2.26111	0.986587	16.1271	15.81	15.8634	16.5557	16.6078	16.611	17.1677	16.6438	16.9489	7	6	6	7	7	7	7	7	7
Q8IVS2	Malonyl-CoA-acyl carrier protein transacylase, mitochondrial	MCAT	+	Matrix	Lipid metabolism;Metabolism;Type II fatty acid synthesis		+				2.83279	0.653287	3.09675	0.650694	0.00797162	0.00259272	16.1105	16.0629	15.8448	16.6663	16.624	16.6878	15.9961	15.8963	16.1336	7	7	6	7	7	6	7	7	7
Q96BR5	Cytochrome c oxidase assembly factor 7	COA7	+	IMS	CIV assembly factors;Complex IV;OXPHOS;OXPHOS assembly factors						1.65673	0.651349	1.17489	0.634218	0.0281382	0.0171305	16.4291	16.2015	16.3773	16.6596	17.1125	17.1898	16.7382	16.1589	16.1622	4	4	4	4	4	4	4	4	2
Q6P087;Q6P087-2	Mitochondrial mRNA pseudouridine synthase RPUSD3;Isoform 2 of Mitochondrial mRNA pseudouridine synthase RPUSD3	RPUSD3	+	Matrix	Mitochondrial central dogma;mtRNA granules;mtRNA metabolism;mt-rRNA modifications		+				1.87683	0.644706	0.231851	0.0866013	2.17686	0.558105	14.963	14.8288	15.1113	15.5254	15.4468	15.8651	15.5699	15.6201	15.3874	4	4	2	3	3	3	2	3	2
Q96D53;Q96D53-2	Atypical kinase COQ8B, mitochondrial;Isoform 2 of Atypical kinase COQ8B, mitochondrial	COQ8B	+	MIM	Coenzyme Q metabolism;Metabolism;Metals and cofactors	+					3.68585	0.643993	3.305	0.322374	2.55898	0.321619	16.2927	16.1844	16.1451	16.8441	16.8156	16.8945	16.5614	16.4896	16.536	4	4	4	5	5	5	3	5	4
O75127	Pentatricopeptide repeat-containing protein 1, mitochondrial	PTCD1	+	Matrix	Mitochondrial central dogma;mtRNA granules;mtRNA metabolism		+				1.74091	0.64217	0.218104	0.224019	0.438572	0.418151	15.5234	15.1407	15.5502	15.863	16.0667	16.2111	16.2072	16.2125	15.0491	4	3	4	4	3	4	4	3	2
Q96HY7	Probable 2-oxoglutarate dehydrogenase E1 component DHKTD1, mitochondrial	DHTKD1	+	Matrix	Amino acid metabolism;Lysine metabolism;Metabolism		+				3.03852	0.640479	2.10284	0.323874	1.76354	0.316605	15.2193	15.3164	15.1047	15.8921	15.8943	15.7754	15.6346	15.4898	15.4658	11	12	11	13	11	11	10	9	9
Q9NP81	Serine--tRNA ligase, mitochondrial	SARS2	+	Matrix	Mitochondrial central dogma;mt-tRNA synthetases;Translation		+				4.89661	0.63531	2.31375	0.168324	4.649	0.466986	17.2048	17.2229	17.2315	17.8156	17.8544	17.8951	17.6513	17.6924	17.7165	14	14	14	15	13	13	12	12	13
Q9HC36	rRNA methyltransferase 3, mitochondrial	MRM3	+	Matrix	Mitochondrial central dogma;Mitochondrial ribosome assembly;mtRNA metabolism;mt-rRNA modifications;Translation		+				2.35427	0.626911	2.08651	0.658031	0.0862352	-0.0311203	16.6429	16.8718	16.6852	17.4354	17.4494	17.1957	16.9104	16.6407	16.5554	4	4	4	4	4	4	4	4	4
Q9NRV9	Heme-binding protein 1	HEBP1	+	IMS	0						1.6589	0.625796	0.880447	0.361211	0.445484	0.264585	16.7382	17.0991	17.3238	17.6887	17.7102	17.6395	17.6954	17.0904	17.169	9	10	9	8	10	9	8	8	8
Q86U28	Iron-sulfur cluster assembly 2 homolog, mitochondrial	ISCA2	+	Matrix	Fe-S cluster biosynthesis;Fe-S-containing proteins;Metabolism;Metals and cofactors		+				2.30957	0.616971	0.643438	0.146914	2.52092	0.470057	16.2868	16.1657	16.3652	16.7082	17.0161	16.9443	16.8278	16.7224	16.6777	5	5	5	5	5	5	5	5	5
Q96IX5	ATP synthase membrane subunit DAPIT, mitochondrial	ATP5MD	+	MIM	Complex V;Cristae formation;CV subunits;Mitochondrial dynamics and surveillance;OXPHOS;OXPHOS subunits	+					0.974803	-0.682378	0.617269	-0.38825	0.606857	-0.294128	21.1	20.7724	20.4294	20.1985	20.4761	19.5802	20.612	20.2824	20.5251	2	2	1	1	2	2	1	2	2
Q96SZ6;Q96SZ6-3;Q96SZ6-5;Q96SZ6-6	Mitochondrial tRNA methylthiotransferase CDK5RAP1;Isoform 3 of Mitochondrial tRNA methylthiotransferase CDK5RAP1;Isoform 5 of Mitochondrial tRNA methylthiotransferase CDK5RAP1;Isoform 6 of Mitochondrial tRNA methylthiotransferase CDK5RAP1	CDK5RAP1	+	Matrix	Mitochondrial central dogma;mtRNA metabolism;mt-tRNA modifications		+				1.0096	-0.675845	0.515422	-0.430248	0.493138	-0.245597	15.0924	15.6176	15.198	14.521	14.221	15.1385	15.0463	15.0679	NaN	3	3	1	2	2	2	3	2	NaN
Q9BX68	Histidine triad nucleotide-binding protein 2, mitochondrial	HINT2	+	Matrix	Metabolism;Cholesterol, bile acid, steroid synthesis;Lipid metabolism		+				3.03094	0.613778	0.646482	0.19307	1.35635	0.420708	18.635	18.4899	18.4251	19.0818	19.1179	19.1916	18.8039	18.8089	19.1994	5	5	5	5	5	5	4	5	4
Q9BV79	Enoyl-[acyl-carrier-protein] reductase, mitochondrial	MECR	+	Matrix	Lipid metabolism;Metabolism;Type II fatty acid synthesis		+				2.96725	0.61234	2.12501	0.257593	2.15421	0.354747	16.579	16.3712	16.441	17.1519	17.0552	17.0211	16.8855	16.7868	16.7832	8	8	8	8	8	7	8	6	6
Q5ST30;Q5ST30-4	Valine--tRNA ligase, mitochondrial;Isoform 4 of Valine--tRNA ligase, mitochondrial	VARS2	+	Matrix	Mitochondrial central dogma;mt-tRNA synthetases;Translation		+				2.23625	0.610083	1.23862	0.317807	0.868729	0.292277	15.2894	15.6027	15.6175	16.1066	16.0507	16.1825	15.5849	15.9778	15.8237	9	8	6	7	8	8	4	5	3
Q86U90	YrdC domain-containing protein, mitochondrial	YRDC	+	Matrix	Mitochondrial central dogma;mtRNA metabolism;mt-tRNA modifications		+				1.18324	-0.658658	1.18978	-0.653244	0.00496841	-0.00541369	13.8818	13.8544	14.6304	13.3819	13.4234	13.5853	14.5622	14.0928	13.6953	4	4	2	4	4	2	3	2	2
Q9BSY4;Q9BSY4-2	Coiled-coil-helix-coiled-coil-helix domain-containing protein 5;Isoform 2 of Coiled-coil-helix-coiled-coil-helix domain-containing protein 5	CHCHD5	+	IMS	0						1.69592	0.606164	1.70845	0.867672	0.509426	-0.261508	14.872	14.93	15.2253	15.5368	15.8503	15.4586	15.0871	14.7491	14.4066	1	2	2	2	2	1	1	1	1
Q7L2E3;Q7L2E3-2;Q7L2E3-3	ATP-dependent RNA helicase DHX30;Isoform 2 of ATP-dependent RNA helicase DHX30;Isoform 3 of ATP-dependent RNA helicase DHX30	DHX30	+	Matrix	Mitochondrial central dogma;Mitochondrial ribosome assembly;mtRNA granules;mtRNA metabolism;Translation		+				3.13164	0.579257	0.263856	0.0430018	2.43121	0.536256	16.4867	16.3043	16.4874	16.993	16.9929	17.0303	17.0607	16.9839	16.8427	46	47	45	49	46	47	40	41	41
Q9H2U2;Q9H2U2-2	Inorganic pyrophosphatase 2, mitochondrial;Isoform 2 of Inorganic pyrophosphatase 2, mitochondrial	PPA2	+	Matrix	Metabolism;Mitochondrial central dogma;mtDNA maintenance;mtRNA metabolism;Nucleotide metabolism;Translation		+				1.53999	0.578249	0.343697	0.0470664	1.43178	0.531183	17.9273	17.7582	17.3601	18.1847	18.3271	18.2685	18.2414	18.2616	18.1362	13	13	13	15	15	13	12	12	13
P00156	Cytochrome b	MT-CYB	+	MIM	CIII subunits;Complex III;Cytochromes;Electron carriers;Heme-containing proteins;Metabolism;Metals and cofactors;OXPHOS;OXPHOS subunits					+	0.859129	-0.645258	0.230907	-0.190072	1.4806	-0.455186	17.0324	17.2612	17.5099	17.1262	16.715	16.0266	16.8786	16.7552	16.8042	2	2	2	2	2	2	2	1	1
P54819;P54819-2	Adenylate kinase 2, mitochondrial;Isoform 2 of Adenylate kinase 2, mitochondrial	AK2	+	IMS	Metabolism;Nucleotide metabolism;Nucleotide synthesis and processing						2.37385	0.575859	1.93276	0.396008	0.772348	0.179851	19.0068	18.9618	19.2236	19.5564	19.6174	19.7459	19.2685	19.1113	19.3519	15	15	15	15	15	15	14	14	14
Q7KZN9;Q7KZN9-2	Cytochrome c oxidase assembly protein COX15 homolog;Isoform 2 of Cytochrome c oxidase assembly protein COX15 homolog	COX15	+	MIM	CIV assembly factors;Complex IV;Heme synthesis and processing;Metabolism;Metals and cofactors;OXPHOS;OXPHOS assembly factors				+		1.15246	-0.631187	0.284517	0.157509	2.39442	-0.788696	16.0285	16.479	16.2154	15.9426	15.6978	15.189	15.4843	15.4669	15.4056	6	6	6	6	6	5	5	5	4
Q70CQ3	Ubiquitin carboxyl-terminal hydrolase 30	USP30	+	MOM	Protein import, sorting and homeostasis;Autophagy;Mitochondrial dynamics and surveillance;Mitophagy;Proteases;Protein homeostasis						2.06143	0.569955	1.18417	0.967596	0.456563	-0.39764	15.829	15.5132	15.512	16.2457	16.24	16.0784	15.6669	14.7739	NaN	2	1	2	1	2	1	2	1	NaN
P43304	Glycerol-3-phosphate dehydrogenase, mitochondrial	GPD2	+	MIM	Metabolism;Carbohydrate metabolism;Electron carriers;Glycerol phosphate shuttle;Metabolism;Q-linked reactions, other		+				4.67213	0.568898	1.3566	0.165709	2.57094	0.403189	18.852	18.7729	18.8052	19.3608	19.3918	19.3841	19.2026	19.3156	19.1214	36	37	37	37	37	37	31	35	32
P31937	3-hydroxyisobutyrate dehydrogenase, mitochondrial	HIBADH	+	Matrix	Amino acid metabolism;Branched-chain amino acid metabolism;Metabolism		+				1.65203	0.568553	0.0411246	0.0187804	2.34514	0.549773	20.0316	19.7942	19.8842	20.2516	20.4301	20.734	20.3236	20.5383	20.4974	8	9	7	9	7	8	10	9	7
Q9NTG7	NAD-dependent protein deacetylase sirtuin-3, mitochondrial	SIRT3	+	Matrix	Metabolism;Metals and cofactors;NAD biosynthesis and metabolism;Signaling		+				2.11408	0.567249	0.00284864	-0.00171121	1.59788	0.56896	15.1555	15.0948	15.1759	15.9225	15.5451	15.6604	15.3931	15.8211	15.9189	4	4	3	4	4	2	3	2	3
Q9NQH7;Q9NQH7-4	Xaa-Pro aminopeptidase 3;Isoform 4 of Xaa-Pro aminopeptidase 3	XPNPEP3	+	Matrix	Protein import, sorting and homeostasis;Preprotein cleavage;Proteases;Protein homeostasis;Protein import and sorting;Protein import, sorting and homeostasis		+				2.10107	0.560766	0.0603594	0.0253169	1.68959	0.535449	16.1751	16.3178	16.0436	16.8613	16.7738	16.5836	16.4966	16.7351	16.9111	9	11	10	11	10	11	10	8	8
P22830;P22830-2	Ferrochelatase, mitochondrial;Isoform 2 of Ferrochelatase, mitochondrial	FECH	+	MIM	Fe-S-containing proteins;Heme synthesis and processing;Metabolism;Metals and cofactors		+				2.0594	0.559144	0.892217	-0.149935	2.17021	0.70908	17.6289	17.4038	17.8012	18.1373	18.1679	18.2062	18.1781	18.3463	18.4367	15	17	16	15	15	17	15	15	15
Q5HYK3	2-methoxy-6-polyprenyl-1,4-benzoquinol methylase, mitochondrial	COQ5	+	MIM	Coenzyme Q metabolism;Metabolism;Metals and cofactors		+				2.09382	0.553082	2.0793	0.341426	0.847434	0.211657	15.6004	15.4476	15.2445	16.0423	16.0165	15.8929	15.7202	15.6666	15.5408	8	9	7	8	8	8	6	8	6
Q96I59	Probable asparagine--tRNA ligase, mitochondrial	NARS2	+	Matrix	Mitochondrial central dogma;mt-tRNA synthetases;Translation		+				4.66139	0.552277	3.30895	0.536591	0.104418	0.015686	16.421	16.3768	16.3514	16.9613	16.9195	16.9253	16.4101	16.4794	16.3068	14	13	11	14	14	13	10	8	7
P04179	Superoxide dismutase [Mn], mitochondrial	SOD2	+	Matrix	Detoxification;Metabolism;ROS and glutathione metabolism		+				0.385934	-0.604668	1.00879	0.191091	0.526675	-0.795759	20.4737	22.3967	20.3684	20.5152	20.4325	20.4771	20.3248	20.1194	20.4074	8	10	7	7	7	9	7	7	8
Q6P4F2	Ferredoxin-2, mitochondrial	FDX2	+	Matrix	Fe-S cluster biosynthesis;Fe-S-containing proteins;Heme synthesis and processing;Metabolism;Metals and cofactors		+				1.2374	-0.597111	1.08687	0.408129	2.46971	-1.00524	17.3928	17.6332	17.107	17.088	16.7442	16.5095	16.3868	16.4583	16.2721	2	2	2	2	2	2	2	2	2
O75600;O75600-2	2-amino-3-ketobutyrate coenzyme A ligase, mitochondrial;Isoform 2 of 2-amino-3-ketobutyrate coenzyme A ligase, mitochondrial	GCAT	+	unknown	Amino acid metabolism;Glycine metabolism;Metabolism						1.83161	0.548221	1.89213	0.688753	0.281932	-0.140532	15.7138	15.2766	15.5367	16.1376	16.031	16.0031	15.6767	15.2502	15.1785	5	3	3	5	4	5	5	3	3
Q96LZ7	Regulator of microtubule dynamics protein 2	RMDN2	+								1.95583	0.540834	0.0439886	-0.016016	1.73985	0.55685	17.1299	17.0269	17.3652	17.5895	17.732	17.823	17.7453	17.9034	17.5438	8	7	7	7	8	7	7	7	7
Q32P41	tRNA (guanine(37)-N1)-methyltransferase	TRMT5	+	Matrix	Mitochondrial central dogma;mtRNA metabolism;mt-tRNA modifications		+				0.715203	-0.591456	0.402149	-0.428378	0.127081	-0.163078	14.7789	14.5208	13.8637	NaN	13.8406	13.7521	13.8274	14.6221	NaN	5	4	4	NaN	4	3	2	1	NaN
P55789	FAD-linked sulfhydryl oxidase ALR	GFER	+	IMS	Protein import, sorting and homeostasis;MIA40;Protein import and sorting						1.75861	0.536626	0.955441	1.02989	0.400614	-0.493264	14.6631	14.86	14.3974	15.1237	15.1792	15.2274	15.0427	14.0981	13.2999	3	3	3	3	3	2	3	3	2
Q04837	Single-stranded DNA-binding protein, mitochondrial	SSBP1	+	Matrix	Mitochondrial central dogma;mtDNA maintenance;mtDNA nucleoid;mtDNA replication		+				2.63451	0.53071	0.328546	0.0727857	2.51747	0.457924	20.8523	20.9718	20.8734	21.4053	21.3271	21.5573	21.2373	21.3957	21.4383	6	6	6	6	6	6	6	6	6
Q15070;Q15070-2	Mitochondrial inner membrane protein OXA1L;Isoform 2 of Mitochondrial inner membrane protein OXA1L	OXA1L	+	MIM	Protein import, sorting and homeostasis;Mitochondrial central dogma;OXA;Protein import and sorting;Translation	+					3.65958	0.526716	0.545054	0.0671037	2.82596	0.459612	17.6302	17.712	17.5992	18.1267	18.1894	18.2055	18.0384	18.2013	18.0805	10	12	10	11	11	11	11	11	11
O43716	Glutamyl-tRNA(Gln) amidotransferase subunit C, mitochondrial	GATC	+	Matrix	Mitochondrial central dogma;mt-tRNA synthetases;Translation		+				3.2698	0.522005	0.897034	0.339442	0.425906	0.182563	17.0661	16.9267	16.9066	17.465	17.4947	17.5057	17.23	17.4053	16.8118	4	4	3	3	4	3	3	3	3
Q9H2D1	Mitochondrial folate transporter/carrier	SLC25A32	+	MIM	Folate and 1-C metabolism;Metabolism;SLC25A family;Small molecule transport;Vitamin B2 metabolism;Vitamin metabolism			+			2.2264	0.518682	1.61274	0.38512	0.811012	0.133562	16.0246	16.1534	16.04	16.7373	16.6044	16.4323	16.2266	16.3063	16.0858	6	8	7	6	6	7	5	6	5
Q8WVM0	Dimethyladenosine transferase 1, mitochondrial	TFB1M	+	Matrix	Mitochondrial central dogma;Mitochondrial ribosome assembly;mtRNA granules;mtRNA metabolism;mt-rRNA modifications;Translation		+				2.1055	0.517251	0.947424	0.346053	0.356085	0.171198	16.7673	16.5639	16.4064	17.0805	17.0984	17.1104	16.9324	16.9095	16.4093	8	9	8	9	9	8	7	8	8
Q8WUK0	Phosphatidylglycerophosphatase and protein-tyrosine phosphatase 1	PTPMT1	+	MIM	Cardiolipin synthesis;Lipid metabolism;Metabolism;Phospholipid metabolism						1.37378	0.507032	0.15065	0.0314013	1.28688	0.475631	15.5733	15.4026	15.0192	15.8654	15.7358	15.915	15.8009	15.7129	15.9082	5	4	6	6	6	6	3	3	4
P35270	Sepiapterin reductase	SPR	+	unknown	Metabolism;Metals and cofactors;Tetrahydobiopterin synthesis						1.19176	-0.566132	0.183458	0.0966641	1.35865	-0.662796	16.4146	16.8734	16.2992	16.1155	16.0864	15.6869	16.0905	15.5931	15.9153	7	9	6	6	5	5	5	3	5
P05165;P05165-2	Propionyl-CoA carboxylase alpha chain, mitochondrial;Isoform 2 of Propionyl-CoA carboxylase alpha chain, mitochondrial	PCCA	+	Matrix	Biotin utilizing proteins;Carbohydrate metabolism;Fatty acid oxidation;Lipid metabolism;Metabolism;Propanoate metabolism;Vitamin metabolism		+				1.85123	0.502157	3.61617	0.342337	0.594891	0.159819	16.7907	16.67	16.3898	17.1602	17.1034	17.0934	16.7435	16.7807	16.8059	15	18	11	17	16	17	13	12	14
P24752	Acetyl-CoA acetyltransferase, mitochondrial	ACAT1	+	Matrix	Amino acid metabolism;Branched-chain amino acid metabolism;Carbohydrate metabolism;Fatty acid oxidation;Ketone metabolism;Lipid metabolism;Lysine metabolism;Metabolism		+				1.63406	0.488613	0.438261	0.0637169	1.3476	0.424896	20.852	20.8826	20.4629	21.2319	21.1821	21.2493	21.054	21.1597	21.2584	18	18	18	18	19	17	17	16	16
P00846	ATP synthase subunit a	MT-ATP6	+	MIM	Complex V;CV subunits;OXPHOS;OXPHOS subunits					+	1.24763	-0.56286	0.525261	-0.249082	1.0512	-0.313778	18.2833	18.5244	18.1779	17.8357	18.0459	17.4154	18.2052	17.9035	17.9356	1	2	2	2	2	2	1	1	1
Q9UHN1	DNA polymerase subunit gamma-2, mitochondrial	POLG2	+	Matrix	Mitochondrial central dogma;mtDNA maintenance;mtDNA nucleoid;mtDNA replication		+				2.65479	0.487729	3.12732	0.712784	1.46079	-0.225055	15.5826	15.4932	15.4261	16.094	15.9456	15.9255	15.3287	15.333	15.165	4	4	5	5	5	4	3	4	2
O00165;O00165-2;O00165-5	HCLS1-associated protein X-1;Isoform 2 of HCLS1-associated protein X-1;Isoform 5 of HCLS1-associated protein X-1	HAX1	+								1.36781	0.487589	1.86297	0.292147	0.477031	0.195442	16.6761	16.6609	17.1635	17.364	17.2933	17.3061	17.16	16.9784	16.9484	6	7	7	7	7	7	7	7	7
Q8WWI1-3	Isoform 3 of LIM domain only protein 7	LMO7	+								0.546742	-0.559745	2.12301	-0.866625	0.264056	0.30688	19.1583	17.9877	19.4259	18.4646	18.1195	18.3085	19.0221	19.0221	19.4483	67	64	69	64	60	63	61	63	63
O96008	Mitochondrial import receptor subunit TOM40 homolog	TOMM40	+	MOM	Protein import, sorting and homeostasis;Protein import and sorting;TOM						3.31339	0.484908	0.352485	0.0418866	2.80487	0.443022	18.4377	18.5715	18.4824	19.0146	18.9991	18.9325	18.8802	19.0223	18.9182	9	9	8	9	10	10	9	9	8
Q16595	Frataxin, mitochondrial	FXN	+	Matrix	Fe-S cluster biosynthesis;Metabolism;Metals and cofactors		+				4.03166	0.483369	0.656742	0.155083	1.38169	0.328286	16.9957	17.065	16.9632	17.4819	17.5012	17.4909	17.5232	17.1535	17.3321	4	5	4	4	4	4	4	3	4
Q9HBL7	Plasminogen receptor (KT)	PLGRKT	+	Membrane	0						0.92328	-0.554096	0.490064	-0.182756	0.63105	-0.37134	17.0107	17.7567	17.7495	17.2127	16.8523	16.7897	17.2617	17.1926	16.9486	5	5	5	4	4	4	3	4	3
P00403	Cytochrome c oxidase subunit 2	MT-CO2	+	MIM	CIV subunits;Complex IV;OXPHOS;OXPHOS subunits					+	0.817623	-0.551271	0.778067	-0.484688	0.123779	-0.066583	21.0368	20.7351	21.3023	20.074	20.3696	20.9768	20.8534	21.1757	20.8453	5	5	5	5	5	5	5	5	5
Q9Y6N1	Cytochrome c oxidase assembly protein COX11, mitochondrial	COX11	+	MIM	CIV assembly factors;Complex IV;Copper metabolism;Metabolism;Metals and cofactors;OXPHOS;OXPHOS assembly factors	+					2.03206	0.480387	1.71921	0.750331	0.628619	-0.269944	15.505	15.3232	15.2916	15.6986	15.9302	15.9322	15.2741	15.2955	14.7404	3	3	3	3	3	3	2	3	2
P07954;P07954-2	Fumarate hydratase, mitochondrial;Isoform Cytoplasmic of Fumarate hydratase, mitochondrial	FH	+	Matrix	Carbohydrate metabolism;Metabolism;TCA cycle		+				2.27344	0.478199	0.822976	0.149815	2.16403	0.328384	19.5929	19.4283	19.5231	19.8829	19.9658	20.1303	19.7941	19.9284	19.807	18	17	18	20	18	17	19	19	19
O43488	Aflatoxin B1 aldehyde reductase member 2	AKR7A2	+	Matrix	Amino acid metabolism;Detoxification;GABA metabolism;Metabolism;Xenobiotic metabolism		+				1.72942	0.472327	0.388396	-0.101803	1.67154	0.57413	17.7881	17.4823	17.4043	17.9531	18.065	18.0735	18.1406	17.9492	18.3072	10	10	10	10	10	10	10	10	10
Q7Z3D6;Q7Z3D6-2	D-glutamate cyclase, mitochondrial;Isoform 2 of D-glutamate cyclase, mitochondrial	DGLUCY	+	Matrix	Amino acid metabolism;Metabolism		+				0.870691	-0.533728	2.68301	0.503576	1.69742	-1.0373	16.9496	17.8664	17.1653	16.9308	16.7399	16.7095	16.2598	16.3079	16.3017	13	18	14	14	12	10	10	7	10
O43715	TP53-regulated inhibitor of apoptosis 1	TRIAP1	+	IMS	Cardiolipin synthesis;Lipid metabolism;Metabolism;Phospholipid metabolism						2.33821	0.471757	1.78201	0.953088	0.986832	-0.481332	16.0403	15.9495	16.0159	16.5516	16.5512	16.3182	15.9624	15.3904	15.2089	3	3	3	3	3	3	3	3	3
Q02241;Q02241-2	Kinesin-like protein KIF23;Isoform 2 of Kinesin-like protein KIF23	KIF23	+								0.609338	-0.530041	3.21344	-2.24808	1.88999	1.71803	15.7268	14.5112	15.3746	14.4413	14.6332	14.9479	17.1808	16.586	16.9999	20	13	18	12	14	16	20	21	19
Q8TB03	Uncharacterized protein CXorf38	CXorf38	+								0.466354	-0.529461	0.0621757	0.204256	0.403161	-0.733717	14.2472	13.5888	13.7542	NaN	13.863	12.8049	14.0633	NaN	12.1961	3	3	1	NaN	2	1	1	NaN	1
O14874;O14874-2;O14874-3	[3-methyl-2-oxobutanoate dehydrogenase [lipoamide]] kinase, mitochondrial;Isoform 2 of [3-methyl-2-oxobutanoate dehydrogenase [lipoamide]] kinase, mitochondrial;Isoform 3 of [3-methyl-2-oxobutanoate dehydrogenase [lipoamide]] kinase, mitochondrial	BCKDK	+	Matrix	Amino acid metabolism;Branched-chain amino acid dehydrogenase complex;Branched-chain amino acid metabolism;Metabolism		+				2.36796	0.470275	0.368278	0.137538	1.02582	0.332738	16.5359	16.6987	16.555	16.9628	17.0604	17.1773	17.1552	16.9692	16.6634	7	8	6	8	6	7	6	7	6
Q9UG56;Q9UG56-2	Phosphatidylserine decarboxylase proenzyme, mitochondrial;Isoform 2 of Phosphatidylserine decarboxylase proenzyme, mitochondrial	PISD	+	MIM	Lipid metabolism;Metabolism;Phospholipid metabolism		+				2.29055	0.470054	2.22983	0.193098	1.64831	0.276957	15.8138	15.5512	15.714	16.1383	16.1171	16.2338	15.9777	15.9664	15.966	7	7	7	7	7	7	7	7	6
Q9H019;Q9H019-3	Mitochondrial fission regulator 1-like;Isoform 3 of Mitochondrial fission regulator 1-like	MTFR1L	+	unknown	0						1.38071	0.469624	1.75839	0.54224	0.18488	-0.0726166	16.6677	16.2773	16.5886	17.0168	16.7838	17.1418	16.5234	16.2569	16.5354	4	5	4	5	5	5	4	5	4
Q8TD30	Alanine aminotransferase 2	GPT2	+	Matrix	Amino acid metabolism;Glutamate metabolism;Metabolism		+				0.841367	-0.504803	2.92822	-0.776814	0.405139	0.272011	15.9063	15.62	16.5456	15.5577	15.4164	15.5834	16.4327	16.2949	16.1603	9	9	10	9	10	11	11	10	10
Q96C01	Protein FAM136A	FAM136A	+	IMS	0						1.82552	0.468232	1.04023	0.577535	0.16443	-0.109303	16.2696	16.4381	16.2382	16.8856	16.8736	16.5914	16.6498	16.1532	15.815	7	7	6	7	6	6	6	5	4
Q99497	Parkinson disease protein 7	PARK7	+	MOM	Protein import, sorting and homeostasis;Autophagy;Mitochondrial dynamics and surveillance;Mitophagy;Protein homeostasis						2.22964	0.463949	0.427146	-0.326668	1.1144	0.790617	17.9457	17.8497	17.6799	18.2328	18.2714	18.3628	18.8103	17.9823	19.0545	12	11	11	11	11	11	11	11	11
P07203	Glutathione peroxidase 1	GPX1	+	Matrix	Detoxification;Metabolism;ROS and glutathione metabolism;Selenoproteins		+				0.936599	-0.496845	2.52039	-0.711902	0.332777	0.215057	18.5162	18.9291	18.08	18.0137	17.9453	18.0758	18.7405	18.5351	18.8948	9	11	9	10	8	10	9	8	9
Q96CB9;Q96CB9-4	5-methylcytosine rRNA methyltransferase NSUN4;Isoform 4 of 5-methylcytosine rRNA methyltransferase NSUN4	NSUN4	+	Matrix	Mitochondrial central dogma;Mitochondrial ribosome assembly;mtRNA metabolism;mt-rRNA modifications;Translation		+				2.70624	0.463355	0.814426	0.105822	2.15129	0.357533	16.1076	16.19	16.0092	16.6403	16.5226	16.534	16.3725	16.5338	16.4732	7	7	4	7	6	6	4	6	5
P99999	Cytochrome c	CYCS	+	IMS	Apoptosis;Cytochrome C;Cytochromes;Electron carriers;Heme-containing proteins;Metabolism;Metals and cofactors;Mitochondrial dynamics and surveillance;OXPHOS;OXPHOS subunits						1.35504	0.458379	0.326395	0.12757	3.19862	0.330809	17.8468	17.8578	17.8906	18.4296	18.5273	18.0134	18.2556	18.1489	18.1831	7	7	5	6	7	6	7	6	5
Q9NRP2	COX assembly mitochondrial protein 2 homolog	CMC2	+	IMS	CIV assembly factors;Complex IV;OXPHOS;OXPHOS assembly factors						1.6851	0.452915	1.83609	0.228423	0.939706	0.224491	18.1008	17.8021	17.7454	18.2698	18.298	18.4392	18.0777	18.14	18.1039	2	2	2	2	2	2	2	3	2
O94925	Glutaminase kidney isoform, mitochondrial	GLS	+	MIM	Amino acid metabolism;Glutamate metabolism;Metabolism		+				0.772143	-0.48226	0.744826	-0.121802	0.55301	-0.360458	20.1357	20.7355	21.1082	20.0773	20.2199	20.2354	20.2394	20.4106	20.248	27	28	27	25	24	25	24	25	23
Q96BW9-3	Isoform 3 of Phosphatidate cytidylyltransferase, mitochondrial	TAMM41	+	MIM	Cardiolipin synthesis;Lipid metabolism;Metabolism;Phospholipid metabolism						1.62893	0.448078	1.6199	0.419356	0.0669892	0.0287221	16.5088	16.3589	16.1309	16.8959	16.6875	16.7594	16.3596	16.5383	16.1868	9	8	8	10	8	8	6	8	6
Q9Y3D2	Methionine-R-sulfoxide reductase B2, mitochondrial	MSRB2	+	Matrix	Detoxification;Metabolism;ROS and glutathione metabolism;Sulfur metabolism		+				1.81819	0.443069	1.66249	0.304282	0.924186	0.138787	17.1802	17.39	17.3908	17.5983	17.8646	17.8273	17.4575	17.4664	17.4535	9	7	8	8	8	7	8	7	6
P05166;P05166-2	Propionyl-CoA carboxylase beta chain, mitochondrial;Isoform 2 of Propionyl-CoA carboxylase beta chain, mitochondrial	PCCB	+	Matrix	Carbohydrate metabolism;Fatty acid oxidation;Lipid metabolism;Metabolism;Propanoate metabolism		+				1.96254	0.434398	0.569684	0.108423	1.50093	0.325975	16.9526	16.8115	16.6811	17.1828	17.2035	17.3622	17.0974	17.0608	17.265	19	17	13	16	14	15	13	14	13
P61604	10 kDa heat shock protein, mitochondrial	HSPE1	+	Matrix	Protein import, sorting and homeostasis;Chaperones;Protein homeostasis		+				1.86636	0.427798	0.381301	0.0674286	1.51193	0.360369	22.5396	22.7729	22.468	22.9352	23.0691	23.0595	22.834	22.9985	23.029	9	9	8	8	7	8	7	7	7
Q9H0P0	Cytosolic 5'-nucleotidase 3A	NT5C3A	+								1.49249	0.426043	2.29933	-0.524215	2.5178	0.950258	16.1809	15.7544	16.0044	16.4914	16.3317	16.3948	17.0894	16.8804	16.8208	13	12	10	13	14	12	12	12	12
Q7Z6M4	Transcription termination factor 4, mitochondrial	MTERF4	+	Matrix	Mitochondrial central dogma;Mitochondrial ribosome assembly;Translation		+				1.76659	0.422195	0.078941	-0.0442746	0.97361	0.46647	16.4667	16.3514	16.7137	16.9106	16.9408	16.9468	17.3685	16.8262	16.7365	4	4	3	4	4	3	1	2	3
Q8NE86;Q8NE86-3	Calcium uniporter protein, mitochondrial;Isoform 3 of Calcium uniporter protein, mitochondrial	MCU	+	MIM	Calcium cycle;Calcium homeostasis;Calcium uniporter;Signaling;Small molecule transport	+					2.42402	0.419123	0.528431	0.0679118	1.93252	0.351212	17.7226	17.6959	17.8972	18.248	18.1587	18.1664	18.0332	18.135	18.2011	9	8	8	8	8	9	7	8	8
Q5RI15;Q5RI15-2	Cytochrome c oxidase assembly protein COX20, mitochondrial;Isoform 2 of Cytochrome c oxidase assembly protein COX20, mitochondrial	COX20	+	MIM	CIV assembly factors;Complex IV;OXPHOS;OXPHOS assembly factors	+					2.15464	0.419092	0.719373	-0.157715	2.08624	0.576807	19.4698	19.697	19.6808	20.0469	19.9649	20.0931	20.0762	20.3765	20.1253	2	2	2	2	2	2	2	2	2
Q14249	Endonuclease G, mitochondrial	ENDOG	+	IMS	Apoptosis;Mitochondrial central dogma;Mitochondrial dynamics and surveillance;mtDNA maintenance;mtDNA stability and decay;mtRNA metabolism;mtRNA stability and decay						0.74184	-0.456508	1.91211	-0.646334	0.274909	0.189826	17.8266	16.968	17.1699	16.7424	16.764	17.0886	17.7019	17.4568	17.3753	6	5	5	5	4	4	6	5	5
Q96HS1	Serine/threonine-protein phosphatase PGAM5, mitochondrial	PGAM5	+	MOM	Autophagy;Mitochondrial dynamics and surveillance;Mitophagy						4.30546	0.415784	1.97438	0.246787	1.4018	0.168997	18.753	18.7769	18.7134	19.1885	19.1535	19.1486	18.8276	19.0111	18.9115	13	14	14	14	14	13	13	12	12
Q16698;Q16698-2	2,4-dienoyl-CoA reductase [(3E)-enoyl-CoA-producing], mitochondrial;Isoform 2 of 2,4-dienoyl-CoA reductase [(3E)-enoyl-CoA-producing], mitochondrial	DECR1	+	Matrix	Fatty acid oxidation;Lipid metabolism;Metabolism		+				2.16289	0.414237	0.860771	0.142502	1.22468	0.271736	20.3492	20.5936	20.3887	20.8064	20.864	20.9038	20.5725	20.7833	20.791	16	17	17	17	17	17	15	14	16
Q9NUQ2	1-acyl-sn-glycerol-3-phosphate acyltransferase epsilon	AGPAT5	+	MOM	Cardiolipin synthesis;Lipid metabolism;Metabolism;Phospholipid metabolism						1.61917	0.414189	0.18101	-0.0997931	1.2253	0.513982	15.4439	15.4936	15.2779	15.888	15.9425	15.6275	16.1694	16.0323	15.5558	4	5	3	5	4	3	5	4	3
Q9H3L0	Cobalamin trafficking protein CblD	MMADHC	+	Matrix	Metabolism;Vitamin B12 metabolism;Vitamin metabolism		+				2.45522	0.413948	0.49229	-0.322411	1.19111	0.736359	14.282	14.0872	14.256	14.5681	14.6605	14.6384	15.0948	14.3951	15.3444	3	3	5	3	4	3	4	3	5
P16260	Graves disease carrier protein	SLC25A16	+	MIM	SLC25A family;Small molecule transport			+			1.31903	0.41136	0.6884	0.501034	0.0898216	-0.0896743	15.9142	16.1953	16.3879	16.6243	16.6282	16.479	16.2296	16.551	15.4478	2	5	3	4	4	3	3	1	1
Q96AQ8	Mitochondrial calcium uniporter regulator 1	MCUR1	+	MIM	0	+					2.22519	0.40898	0.451235	0.304647	0.128643	0.104333	13.7286	13.641	13.8826	14.1604	14.2112	14.1074	14.4254	13.4868	13.6531	1	2	2	2	2	2	2	2	1
Q7L0Y3	tRNA methyltransferase 10 homolog C	TRMT10C	+	Matrix	Mitochondrial central dogma;mtRNA granules;mtRNA metabolism;mt-tRNA modifications;Polycistronic mtRNA processing		+				3.45112	0.401271	0.275684	0.0289612	3.48977	0.37231	17.6807	17.7339	17.7241	18.0904	18.1769	18.0752	18.0325	18.0959	18.1273	18	18	19	18	18	17	17	16	18
P45954	Short/branched chain specific acyl-CoA dehydrogenase, mitochondrial	ACADSB	+	Matrix	Amino acid metabolism;Branched-chain amino acid metabolism;Fatty acid oxidation;Lipid metabolism;Metabolism		+				1.58556	0.398572	1.20462	0.265107	0.893533	0.133465	17.5002	17.2937	17.4372	17.6197	17.8602	17.947	17.5654	17.5878	17.4784	12	13	13	13	13	12	12	12	12
Q9HBH1	Peptide deformylase, mitochondrial	PDF	+	Matrix	Mitochondrial central dogma;fMet processing;Protein homeostasis;Protein import, sorting and homeostasis;Translation		+				2.16957	0.396865	2.14647	0.357342	0.147247	0.0395222	17.2559	17.4914	17.4613	17.8042	17.8351	17.76	17.5735	17.4011	17.3526	4	5	4	5	5	5	4	5	4
Q6P161	39S ribosomal protein L54, mitochondrial	MRPL54	+	Matrix	LSU;Mitochondrial central dogma;Mitochondrial ribosome;Translation		+				1.33941	0.396418	1.00372	-0.413373	2.04939	0.809791	18.9306	19.1392	19.1616	19.3897	19.3257	19.7052	19.7288	19.7381	20.194	2	2	2	2	2	2	2	2	2
Q96EH3	Mitochondrial assembly of ribosomal large subunit protein 1	MALSU1	+	Matrix	Mitochondrial central dogma;Mitochondrial ribosome assembly;Translation		+				2.40425	0.386545	1.16488	0.53429	0.2658	-0.147745	14.9826	15.1517	14.9673	15.4221	15.4652	15.374	15.3066	14.6059	14.7459	1	1	1	1	1	2	1	1	1
Q9H6R3	Acyl-CoA synthetase short-chain family member 3, mitochondrial	ACSS3	+	Matrix	Lipid metabolism;Metabolism		+				1.26162	-0.422508	0.798117	-0.312283	0.192592	-0.110225	15.5581	15.0775	15.231	14.743	14.9775	14.8786	15.4975	15.1082	14.9302	13	10	8	7	5	6	5	5	4
Q9UHK6;Q9UHK6-5	Alpha-methylacyl-CoA racemase;Isoform 4 of Alpha-methylacyl-CoA racemase	AMACR	+	Matrix	Fatty acid oxidation;Lipid metabolism;Metabolism		+				0.513502	-0.421552	2.37767	-0.41947	0.00188321	-0.00208219	16.698	17.8794	17.6043	16.8846	16.9875	17.045	17.3167	17.4961	17.3627	7	8	7	7	6	6	6	7	7
Q9BUP3-3	Isoform 3 of Oxidoreductase HTATIP2	HTATIP2	+	Membrane	0						0.499912	-0.420497	3.49833	-0.464958	0.0412379	0.0444609	15.6415	16.877	16.0109	15.7424	15.8154	15.71	16.2559	16.1718	16.2351	8	12	9	9	8	7	9	7	7
Q6PML9	Zinc transporter 9	SLC30A9	+	MIM	Small molecule transport				+		3.58982	0.383534	1.94571	0.117784	3.48586	0.26575	17.3347	17.2834	17.3502	17.6602	17.7178	17.7409	17.5851	17.571	17.6095	12	11	11	12	12	11	10	10	9
O60488;O60488-2	Long-chain-fatty-acid--CoA ligase 4;Isoform Short of Long-chain-fatty-acid--CoA ligase 4	ACSL4	+								2.19965	0.37969	1.95991	-0.385517	3.54404	0.765207	17.6451	17.6072	17.7146	18.0305	17.9249	18.1506	18.4998	18.3124	18.4504	27	23	25	25	24	21	22	22	20
P53701	Holocytochrome c-type synthase	HCCS	+	IMS	Cytochrome C;Heme synthesis and processing;Metabolism;Metals and cofactors;OXPHOS;OXPHOS subunits						1.32045	0.370331	1.48836	0.111618	0.888746	0.258713	18.0231	18.1796	18.4709	18.603	18.587	18.5946	18.4571	18.4412	18.5515	15	15	13	14	13	13	13	13	15
P49281;P49281-2;P49281-3;P49281-4;P49281-5	Natural resistance-associated macrophage protein 2;Isoform 1 of Natural resistance-associated macrophage protein 2;Isoform 3 of Natural resistance-associated macrophage protein 2;Isoform 4 of Natural resistance-associated macrophage protein 2;Isoform 5 of Natural resistance-associated macrophage protein 2	SLC11A2	+								0.354173	-0.416947	0.328286	0.328753	0.983158	-0.7457	14.5529	15.5996	15.3253	15.0598	15.1743	13.9929	14.7305	14.1586	14.3517	2	2	2	2	2	2	2	2	2
Q9H0H5	Rac GTPase-activating protein 1	RACGAP1	+								0.50352	-0.414446	3.74937	-2.09583	1.941	1.68138	16.8788	15.6976	16.5642	15.8362	15.9876	16.0735	18.2164	17.7824	18.1859	9	8	8	8	8	8	9	8	8
P06753-6	Isoform 6 of Tropomyosin alpha-3 chain	TPM3	+								1.91898	0.368754	0.845295	-0.46261	1.56094	0.831364	19.7408	19.6147	19.6729	19.9789	20.197	19.9587	20.6557	20.0337	20.8331	9	9	8	8	7	7	8	8	6
Q9GZY8-2	Isoform 2 of Mitochondrial fission factor	MFF	+	MOM	Fission;Mitochondrial dynamics and surveillance						0.793593	-0.406079	0.822337	-0.1614	0.438746	-0.244678	17.695	17.2336	18.0227	17.3533	17.1517	17.2282	17.5425	17.317	17.3578	12	10	10	11	10	11	11	11	10
P09417	Dihydropteridine reductase	QDPR	+	Matrix	Folate and 1-C metabolism;Metabolism;Metals and cofactors;Tetrahydobiopterin synthesis;Vitamin metabolism		+				2.5647	0.360809	0.136466	0.0668589	0.762607	0.29395	16.2134	16.3087	16.2301	16.5196	16.6518	16.6632	16.8764	16.2827	16.4749	7	7	5	7	6	6	5	3	4
Q12849	G-rich sequence factor 1	GRSF1	+	Matrix	Mitochondrial central dogma;Mitochondrial ribosome assembly;mtRNA granules;mtRNA metabolism;mtRNA stability and decay;Polycistronic mtRNA processing;Translation		+				2.45461	0.359854	1.4151	-0.140725	2.86876	0.500579	17.9696	17.7936	17.8661	18.2145	18.2922	18.2021	18.3098	18.4364	18.3848	16	14	15	14	15	15	15	15	14
Q9UBX3;Q9UBX3-2	Mitochondrial dicarboxylate carrier;Isoform 2 of Mitochondrial dicarboxylate carrier	SLC25A10	+	MIM	Carbohydrate metabolism;Gluconeogenesis;Malate-aspartate shuttle;Metabolism;SLC25A family;Small molecule transport			+			2.49322	0.359113	1.6288	0.284915	0.377768	0.0741978	16.9446	16.8651	16.797	17.292	17.1618	17.2303	16.8268	16.9321	17.0704	10	10	10	10	11	11	10	10	10
Q8TEA8	D-aminoacyl-tRNA deacylase 1	DTD1	+								2.5779	0.356678	0.0109783	-0.0107679	0.500806	0.367446	15.2267	15.2309	15.161	15.5848	15.6339	15.47	16.0663	14.9741	15.6806	5	5	6	5	6	5	6	5	6
P36776;P36776-2	Lon protease homolog, mitochondrial;Isoform 2 of Lon protease homolog, mitochondrial	LONP1	+	Matrix	Protein import, sorting and homeostasis;Proteases;Protein homeostasis		+				1.51871	0.355698	1.21079	-0.127775	2.08241	0.483473	18.2828	18.2466	18.5565	18.6322	18.7299	18.7909	18.8407	18.817	18.8786	33	36	34	34	35	33	34	33	32
Q99797	Mitochondrial intermediate peptidase	MIPEP	+	Matrix	Protein import, sorting and homeostasis;Preprotein cleavage;Proteases;Protein homeostasis;Protein import and sorting;Protein import, sorting and homeostasis		+				2.09161	0.352992	0.779114	0.151484	0.812232	0.201509	17.0426	17.0427	16.8268	17.3335	17.3234	17.3141	17.1684	17.329	17.0192	18	19	16	19	20	18	16	15	16
Q86TX2	Acyl-coenzyme A thioesterase 1	ACOT1	+								1.82576	0.351051	0.647359	-0.0767314	1.87942	0.427782	19.0977	18.8068	19.0014	19.308	19.3226	19.3284	19.2959	19.4769	19.4165	18	18	17	17	16	16	15	15	15
P52815	39S ribosomal protein L12, mitochondrial	MRPL12	+	Matrix	LSU;Mitochondrial central dogma;Mitochondrial ribosome;mtRNA metabolism;Transcription;Translation		+				1.07102	-0.390189	1.1334	-0.509602	0.380337	0.119413	19.7981	19.8124	19.7109	19.5102	19.0503	19.5904	19.7493	19.7818	20.1486	5	5	5	5	5	5	4	4	5
Q08J23	RNA cytosine C(5)-methyltransferase NSUN2	NSUN2	+	Matrix	Mitochondrial central dogma;mtRNA metabolism;mt-tRNA modifications		+				0.766082	-0.38527	2.03029	-0.339738	0.0720684	-0.0455322	15.7597	15.7274	16.4049	15.492	15.7173	15.527	15.8838	15.9454	15.9262	26	29	28	24	19	17	20	20	20
Q7Z4W1	L-xylulose reductase	DCXR	+	Matrix	Carbohydrate metabolism;Metabolism		+				1.86174	0.350725	1.93196	0.647293	1.01633	-0.296568	15.3733	15.5283	15.4713	15.9414	15.7812	15.7025	15.2316	15.3412	14.9104	10	9	8	9	8	9	6	7	5
O94826	Mitochondrial import receptor subunit TOM70	TOMM70	+	MOM	Protein import, sorting and homeostasis;Protein import and sorting;TOM						1.44117	0.348801	0.863349	-0.108784	2.00846	0.457586	18.7729	18.7092	19.0281	19.0745	19.2258	19.2564	19.2641	19.2981	19.3209	24	24	23	23	23	23	23	23	24
Q9NUJ1	Palmitoyl-protein thioesterase ABHD10, mitochondrial	ABHD10	+	Matrix	Detoxification;Metabolism;Xenobiotic metabolism		+				2.27987	0.345079	0.818099	-0.145021	2.47444	0.4901	17.9837	18.119	18.0866	18.3136	18.4588	18.4521	18.4542	18.5244	18.6811	12	11	11	12	12	12	11	12	11
Q8IXJ6	NAD-dependent protein deacetylase sirtuin-2	SIRT2	+								1.47115	0.341508	0.862563	0.636683	0.341347	-0.295175	14.2152	14.1452	14.487	14.6427	14.571	14.6582	13.7654	13.5375	14.6589	7	3	5	7	6	6	2	2	5
Q969M1;Q969M1-2	Mitochondrial import receptor subunit TOM40B;Isoform 2 of Mitochondrial import receptor subunit TOM40B	TOMM40L	+	MOM	Protein import, sorting and homeostasis;Protein import and sorting;TOM						0.786529	-0.380753	0.965482	0.251695	1.35915	-0.632448	16.2989	16.9083	16.9064	16.2047	16.5084	16.2582	16.0524	16.2166	15.9472	2	3	2	1	3	1	1	1	1
Q9BTZ2	Dehydrogenase/reductase SDR family member 4	DHRS4	+	Matrix	Metabolism;Vitamin A metabolism;Vitamin metabolism		+				0.883023	-0.38009	0.347852	0.0925382	0.967283	-0.472628	18.2884	17.6889	17.6849	17.5071	17.5041	17.5107	17.4526	17.5841	17.2076	10	10	10	10	10	9	8	10	9
P17152	Transmembrane protein 11, mitochondrial	TMEM11	+	MIM	Mitochondrial dynamics and surveillance	+					2.42761	0.339445	0.140198	0.0278988	1.77926	0.311546	18.5512	18.4191	18.4188	18.8697	18.7551	18.7827	18.6454	18.8256	18.8528	4	3	4	4	4	4	3	3	3
P16219	Short-chain specific acyl-CoA dehydrogenase, mitochondrial	ACADS	+	Matrix	Fatty acid oxidation;Lipid metabolism;Metabolism		+				1.45545	0.334806	0.86827	0.151611	0.737124	0.183194	17.1394	17.108	16.842	17.2643	17.4158	17.4137	17.1399	17.3404	17.1587	8	9	8	8	7	8	6	8	6
A8MXV4	Nucleoside diphosphate-linked moiety X motif 19	NUDT19	+	Matrix	Coenzyme A metabolism;Metabolism;Metals and cofactors		+				0.819854	-0.374548	0.406741	0.163481	0.941524	-0.538029	16.8191	17.3965	17.4847	16.811	16.9263	16.8394	16.799	16.9185	16.3687	6	7	7	6	6	6	6	6	7
Q9P0S9	Transmembrane protein 14C	TMEM14C	+	MIM	0			+			0.399659	-0.373882	0.254974	0.417788	0.745363	-0.791671	13.9801	14.4495	14.0808	14.2555	14.0675	13.0657	12.8213	NaN	13.9355	1	2	2	3	3	1	1	NaN	1
Q53H82	Endoribonuclease LACTB2	LACTB2	+	Matrix	Mitochondrial central dogma;mtRNA metabolism;mtRNA stability and decay		+				1.11992	-0.36755	0.0951159	-0.0356601	0.768382	-0.331889	15.6386	16.003	16.1445	15.4979	15.6114	15.5742	15.8097	15.3618	15.619	10	10	10	10	8	10	10	6	5
Q4J6C6;Q4J6C6-2;Q4J6C6-3;Q4J6C6-4	Prolyl endopeptidase-like;Isoform 2 of Prolyl endopeptidase-like;Isoform 3 of Prolyl endopeptidase-like;Isoform 4 of Prolyl endopeptidase-like	PREPL	+	Matrix	0		+				0.153849	-0.366084	1.10478	0.622585	0.641518	-0.988669	14.7666	12.5515	14.2768	13.4415	NaN	13.5563	12.5151	13.0546	13.0592	2	2	2	3	NaN	2	1	1	1
Q8IXI1	Mitochondrial Rho GTPase 2	RHOT2	+	MOM	Calcium homeostasis;EF hand proteins;Mitochondrial dynamics and surveillance;Signaling;Trafficking						2.07812	0.332898	2.08574	0.292596	0.236008	0.0403023	17.3689	17.4407	17.5511	17.7195	17.7714	17.8685	17.5495	17.5188	17.4133	10	12	12	12	12	12	10	11	10
Q9NYJ1;Q9NYJ1-2	Cytochrome c oxidase assembly factor 4 homolog, mitochondrial;Isoform 2 of Cytochrome c oxidase assembly factor 4 homolog, mitochondrial	COA4	+	IMS	CIV assembly factors;Complex IV;OXPHOS;OXPHOS assembly factors						1.37588	0.331748	1.01206	0.314087	0.0346581	0.0176614	16.5795	16.2564	16.548	16.7091	16.8035	16.8666	16.6238	16.6105	16.2026	2	2	2	2	2	2	2	2	2
Q6YP21;Q6YP21-3	Kynurenine--oxoglutarate transaminase 3;Isoform 3 of Kynurenine--oxoglutarate transaminase 3	KYAT3	+	Matrix	Amino acid metabolism;Kynurenine metabolism;Metabolism;Metals and cofactors;NAD biosynthesis and metabolism		+				2.78182	0.32917	1.05736	0.195601	0.649249	0.133569	16.7884	16.895	16.7712	17.1813	17.1116	17.1493	16.9695	16.7973	17.0886	12	13	12	11	10	12	10	9	10
P04181	Ornithine aminotransferase, mitochondrial	OAT	+	Matrix	Amino acid metabolism;Metabolism;Proline metabolism		+				2.66989	0.327698	0.860444	0.10885	1.53747	0.218847	20.7312	20.8579	20.8336	21.096	21.1263	21.1834	20.9758	21.1323	20.9712	16	17	18	16	18	16	16	16	15
Q07817;Q07817-3	Bcl-2-like protein 1;Isoform Bcl-X(beta) of Bcl-2-like protein 1	BCL2L1	+	MOM	Apoptosis;Mitochondrial dynamics and surveillance						1.28047	-0.354376	0.759789	-0.192359	1.24804	-0.162017	18.3848	18.5808	18.4306	18.1527	17.8934	18.2869	18.3235	18.3116	18.275	4	5	4	3	3	3	3	3	3
O75648	Mitochondrial tRNA-specific 2-thiouridylase 1	TRMU	+	Matrix	Mitochondrial central dogma;mtRNA metabolism;mt-tRNA modifications		+				1.3615	0.32612	1.50774	0.615383	0.605314	-0.289263	15.7522	15.83	15.4783	15.9665	15.9937	16.0787	15.5036	15.6528	15.0363	5	5	5	5	6	5	5	4	4
Q8IXI2;Q8IXI2-2;Q8IXI2-3;Q8IXI2-4;Q8IXI2-5;Q8IXI2-7	Mitochondrial Rho GTPase 1;Isoform 2 of Mitochondrial Rho GTPase 1;Isoform 3 of Mitochondrial Rho GTPase 1;Isoform 4 of Mitochondrial Rho GTPase 1;Isoform 5 of Mitochondrial Rho GTPase 1;Isoform 7 of Mitochondrial Rho GTPase 1	RHOT1	+	MOM	Calcium homeostasis;EF hand proteins;Mitochondrial dynamics and surveillance;Signaling;Trafficking						3.11825	0.324956	2.87395	0.239515	0.982793	0.085441	17.5794	17.5194	17.6286	17.9222	17.8708	17.9092	17.6479	17.711	17.6248	13	14	13	12	13	14	11	11	11
Q8N8Q8	Cytochrome c oxidase assembly protein COX18, mitochondrial	COX18	+	MIM	CIV assembly factors;Complex IV;OXPHOS;OXPHOS assembly factors	+					1.85373	0.322239	0.854364	0.602785	0.366232	-0.280546	14.9453	14.8745	14.888	15.0891	15.241	15.3443	14.853	15.0222	13.9908	1	1	1	2	1	2	1	1	2
Q5T160	Probable arginine--tRNA ligase, mitochondrial	RARS2	+	Matrix	Mitochondrial central dogma;mt-tRNA synthetases;Translation		+				3.43219	0.319842	2.65658	0.333933	0.110181	-0.0140909	17.3719	17.4307	17.3795	17.746	17.6719	17.7237	17.4645	17.3316	17.3438	17	16	16	17	18	16	14	13	15
Q96RP9	Elongation factor G, mitochondrial	GFM1	+	Matrix	Mitochondrial central dogma;Translation;Translation factors		+				1.94014	0.318839	0.272276	0.0268962	1.63836	0.291943	18.1761	18.3789	18.401	18.6325	18.626	18.654	18.5962	18.552	18.6836	25	24	25	24	24	26	24	24	22
Q96I99	Succinate--CoA ligase [GDP-forming] subunit beta, mitochondrial	SUCLG2	+	Matrix	Carbohydrate metabolism;Itaconate metabolism;Metabolism;Nucleotide metabolism;Nucleotide synthesis and processing;TCA cycle		+				2.53152	0.318512	0.43916	0.0838572	1.3446	0.234655	19.4634	19.4953	19.579	19.7622	19.8533	19.8777	19.6182	19.7491	19.8744	18	18	17	18	20	18	17	18	18
Q9NZ45	CDGSH iron-sulfur domain-containing protein 1	CISD1	+	MOM	Fe-S cluster biosynthesis;Fe-S-containing proteins;Metabolism;Metals and cofactors						1.53138	0.317312	0.0070946	0.00178083	1.82865	0.315531	17.7484	17.684	17.9008	18.1666	18.165	17.9535	18.0211	18.0914	18.1674	4	4	4	4	4	4	4	4	4
O43615	Mitochondrial import inner membrane translocase subunit TIM44	TIMM44	+	MIM	Protein import, sorting and homeostasis;Import motor;Protein import and sorting		+				2.16367	0.316193	0.929543	0.107691	1.79171	0.208501	18.9519	18.9217	19.0613	19.213	19.3029	19.3676	19.1795	19.2427	19.1382	19	20	20	20	19	22	19	18	17
Q9H6K4	Optic atrophy 3 protein	OPA3	+	MOM	0						0.902157	-0.335255	0.801571	0.348568	1.48921	-0.683823	17.3847	17.6852	17.2363	17.1416	17.2706	16.8882	16.8864	16.9482	16.4201	3	3	3	2	2	2	2	2	1
P23786	Carnitine O-palmitoyltransferase 2, mitochondrial	CPT2	+	MIM	Carnitine shuttle;Carnitine synthesis and transport;Fatty acid oxidation;Lipid metabolism;Metabolism;Metals and cofactors		+				2.77378	0.308414	1.17043	0.0972474	2.01442	0.211167	16.8044	16.8429	16.918	17.2092	17.1281	17.1533	17.1085	17.0062	17.0841	23	20	20	21	23	21	21	22	19
Q9BSH5	Haloacid dehalogenase-like hydrolase domain-containing protein 3	HDHD3	+	Matrix	0		+				0.421418	-0.330677	0.0264386	-0.0121161	0.413201	-0.318561	15.5486	16.5602	16.3914	15.9896	15.9158	15.6029	15.9661	15.9243	15.6541	5	8	7	8	6	7	6	7	5
Q8TB37	Iron-sulfur protein NUBPL	NUBPL	+	Matrix	CI assembly factors;Complex I;Fe-S cluster biosynthesis;Fe-S-containing proteins;Metabolism;Metals and cofactors;OXPHOS;OXPHOS assembly factors		+				1.61633	0.297668	1.5439	0.216507	0.319239	0.0811609	16.0912	16.3765	16.265	16.5585	16.5127	16.5544	16.4478	16.2897	16.2386	8	7	7	8	7	7	6	5	6
P50416	Carnitine O-palmitoyltransferase 1, liver isoform	CPT1A	+	MOM	Carnitine shuttle;Carnitine synthesis and transport;Fatty acid oxidation;Lipid metabolism;Metabolism;Metals and cofactors						1.19955	-0.31898	1.7778	-0.100467	0.794796	-0.218513	18.5401	18.8888	18.9353	18.4561	18.4664	18.4848	18.6143	18.5621	18.5323	27	28	27	26	25	25	23	25	25
P25325;P25325-2	3-mercaptopyruvate sulfurtransferase;Isoform 2 of 3-mercaptopyruvate sulfurtransferase	MPST	+	MIM	Detoxification;Metabolism;Sulfur metabolism;Xenobiotic metabolism						1.10686	-0.316343	0.425287	-0.0777632	0.708051	-0.238579	17.0965	17.1228	16.7099	16.6909	16.6497	16.6396	16.8074	16.5851	16.8211	12	11	11	11	11	11	10	10	10
Q96EY1	DnaJ homolog subfamily A member 3, mitochondrial	DNAJA3	+	Matrix	Protein import, sorting and homeostasis;Chaperones;Protein homeostasis		+				1.63663	0.292341	0.823285	-0.123301	1.9452	0.415642	17.9725	17.9723	18.1909	18.2683	18.3511	18.3934	18.3726	18.4377	18.5725	11	12	10	10	12	10	10	9	10
Q96E52	Metalloendopeptidase OMA1, mitochondrial	OMA1	+	MIM	Protein import, sorting and homeostasis;Fission;Fusion;Mitochondrial dynamics and surveillance;Proteases;Protein homeostasis	+					0.360176	-0.309142	1.16375	0.263965	0.769946	-0.573108	14.8405	15.7227	15.9672	15.0031	15.2409	15.3591	14.962	14.8966	14.9525	3	4	4	3	3	4	5	1	1
Q5JTZ9	Alanine--tRNA ligase, mitochondrial	AARS2	+	Matrix	Mitochondrial central dogma;mt-tRNA synthetases;Translation		+				1.65749	0.287994	2.26496	0.147536	0.795279	0.140458	17.219	16.9646	17.1714	17.4145	17.3808	17.4237	17.2935	17.2693	17.2137	25	23	24	26	24	22	20	20	21
Q9H1U9	Mitochondrial nicotinamide adenine dinucleotide transporter SLC25A51	SLC25A51	+	MIM	Metabolism;Metals and cofactors;NAD biosynthesis and metabolism;SLC25A family;Small molecule transport			+			0.569696	-0.301983	0.480051	0.33535	1.37849	-0.637332	15.92	16.1229	16.1411	15.9799	15.9884	15.3098	15.781	15.4158	15.0751	5	5	4	4	4	4	2	3	3
P54098	DNA polymerase subunit gamma-1	POLG	+	Matrix	Mitochondrial central dogma;mtDNA maintenance;mtDNA nucleoid;mtDNA repair;mtDNA replication		+				1.60923	0.278532	0.969465	0.352109	0.186251	-0.0735772	16.5102	16.5207	16.4972	16.9244	16.6509	16.7884	16.6618	16.4955	16.1501	6	5	6	7	6	6	5	5	3
Q9NPL8	Complex I assembly factor TIMMDC1, mitochondrial	TIMMDC1	+	MIM	CI assembly factors;Complex I;OXPHOS;OXPHOS assembly factors			+			2.58593	0.270242	1.80506	0.274047	0.0166621	-0.00380516	17.3473	17.4441	17.3222	17.6539	17.6604	17.61	17.2555	17.3625	17.4841	9	9	8	9	8	9	8	8	8
P23368	NAD-dependent malic enzyme, mitochondrial	ME2	+	Matrix	Carbohydrate metabolism;Metabolism;TCA-associated		+				4.00508	0.269287	1.39577	0.106949	1.94299	0.162338	18.1735	18.2202	18.1987	18.4824	18.4719	18.446	18.3086	18.4243	18.3465	20	21	21	21	22	20	20	19	19
Q4G176	Malonate--CoA ligase ACSF3, mitochondrial	ACSF3	+	Matrix	Lipid metabolism;Metabolism;Type II fatty acid synthesis		+				2.14167	0.268645	3.7478	0.462804	1.64035	-0.194159	16.3315	16.3879	16.2251	16.628	16.5739	16.5486	16.1202	16.1648	16.0771	14	15	16	16	16	15	14	11	11
Q5T9A4	ATPase family AAA domain-containing protein 3B	ATAD3B	+	MIM	Intramitochondrial membrane interactions;Mitochondrial central dogma;Mitochondrial dynamics and surveillance;mtDNA maintenance;mtDNA nucleoid;Organelle contact sites						0.646007	-0.296985	1.00642	0.294685	1.22389	-0.59167	16.0895	16.5285	15.8655	15.9648	15.9035	15.7242	15.5295	15.7889	15.39	5	5	3	5	5	4	3	4	3
Q9BW91;Q9BW91-2	ADP-ribose pyrophosphatase, mitochondrial;Isoform 2 of ADP-ribose pyrophosphatase, mitochondrial	NUDT9	+	Matrix	Metabolism;Nucleotide metabolism;Nucleotide synthesis and processing		+				2.25285	0.267047	2.15475	-0.209515	2.77128	0.476562	15.7534	15.9225	15.8438	16.1067	16.1173	16.0968	16.3785	16.2398	16.331	10	10	11	10	9	9	8	9	5
O43772	Mitochondrial carnitine/acylcarnitine carrier protein	SLC25A20	+	MIM	Carnitine shuttle;Carnitine synthesis and transport;Fatty acid oxidation;Lipid metabolism;Metabolism;Metals and cofactors;SLC25A family;Small molecule transport			+			0.912799	-0.295245	0.202126	0.026083	0.974563	-0.321328	18.3109	18.8204	18.5008	18.2488	18.2027	18.2948	18.1386	18.2641	18.2654	13	13	13	13	13	12	10	12	11
Q9NWS8	Required for meiotic nuclear division protein 1 homolog	RMND1	+	MIM	Mitochondrial central dogma;mtRNA granules;mtRNA metabolism;Translation	+					0.579152	-0.29222	0.523259	0.20845	0.848092	-0.500671	15.5189	16.1784	16.1674	15.562	15.7513	15.6746	15.3656	15.7761	15.2209	7	8	7	6	6	6	4	5	4
Q8NBN7	Retinol dehydrogenase 13	RDH13	+	MIM	Metabolism;Vitamin A metabolism;Vitamin metabolism						1.09155	-0.291618	1.78153	0.199965	1.66404	-0.491583	17.6617	17.2581	17.3227	17.1414	17.1216	17.1046	16.9841	16.8252	16.9584	8	8	8	8	8	8	6	7	5
Q9H9B4	Sideroflexin-1	SFXN1	+	MIM	Amino acid metabolism;Folate and 1-C metabolism;Metabolism;Serine metabolism;Sideroflexins;Small molecule transport;Vitamin metabolism			+			1.64024	0.265714	1.30731	0.14069	0.736929	0.125024	19.9451	19.8917	20.114	20.2329	20.2052	20.3099	20.0326	20.1654	20.1278	9	9	9	9	9	9	9	9	9
O95571	Persulfide dioxygenase ETHE1, mitochondrial	ETHE1	+	Matrix	Metabolism;Sulfur metabolism		+				0.818256	-0.281765	1.46941	-0.1607	0.32777	-0.121065	19.311	19.836	19.5733	19.3686	19.3075	19.199	19.4462	19.4378	19.4732	12	12	12	12	12	12	11	10	11
Q02978	Mitochondrial 2-oxoglutarate/malate carrier protein	SLC25A11	+	MIM	Carbohydrate metabolism;Gluconeogenesis;Malate-aspartate shuttle;Metabolism;SLC25A family;Small molecule transport;TCA-associated			+			1.60622	0.26403	1.62137	0.286472	0.106064	-0.0224419	18.7907	18.9113	18.7441	19.1741	19.0853	18.9787	18.8461	18.8552	18.6774	12	14	12	13	14	14	13	14	14
Q5HYI7	Metaxin-3	MTX3	+	MOM	Intramitochondrial membrane interactions;Mitochondrial dynamics and surveillance						1.12941	-0.277516	2.36932	-0.340891	0.20635	0.0633748	16.5243	16.1863	16.5055	16.0885	16.0944	16.2006	16.4136	16.4335	16.559	10	10	10	10	10	10	10	9	10
Q53S33	BolA-like protein 3	BOLA3	+	Matrix	Fe-S cluster biosynthesis;Fe-S-containing proteins;Metabolism;Metals and cofactors		+				0.479836	-0.275185	0.680709	-0.3524	0.0944337	0.0772146	15.6986	16.2971	15.6165	15.7938	15.6331	15.3598	15.8787	15.6444	16.3207	4	4	3	4	4	2	3	4	2
Q9BWM7	Sideroflexin-3	SFXN3	+	MIM	Amino acid metabolism;Folate and 1-C metabolism;Metabolism;Serine metabolism;Sideroflexins;Small molecule transport;Vitamin metabolism			+			1.60408	0.260757	2.06287	0.287793	0.117472	-0.027036	19.9681	19.9815	19.7743	20.1689	20.1121	20.2251	19.797	19.8749	19.9709	16	15	16	15	16	15	14	15	14
Q96A35	39S ribosomal protein L24, mitochondrial	MRPL24	+	Matrix	LSU;Mitochondrial central dogma;Mitochondrial ribosome;Translation		+				1.26564	-0.271228	0.684401	-0.111987	0.690987	-0.159241	18.452	18.4629	18.1928	18.1903	18.0756	18.028	18.1836	18.1276	18.3187	8	10	7	9	9	7	7	6	6
Q6P1X6	UPF0598 protein C8orf82	C8orf82	+	Matrix	0		+				1.30424	0.257808	0.396967	0.145739	0.278477	0.112069	17.8928	17.7632	17.6398	18.0243	18.1211	17.9239	17.7448	17.7214	18.1658	8	8	8	8	8	8	8	8	8
O95363	Phenylalanine--tRNA ligase, mitochondrial	FARS2	+	Matrix	Mitochondrial central dogma;mt-tRNA synthetases;Translation		+				1.58778	0.257799	1.78007	0.392513	0.950171	-0.134714	16.2053	16.1885	16.1742	16.5169	16.5253	16.2992	16.1426	15.926	16.0952	6	7	7	7	7	6	6	7	5
Q9Y5J9	Mitochondrial import inner membrane translocase subunit Tim8 B	TIMM8B	+	MIM	Protein import, sorting and homeostasis;Chaperones;Protein homeostasis;Protein import and sorting;Protein import, sorting and homeostasis						0.835441	-0.267235	0.656022	0.209855	1.18773	-0.47709	16.4807	16.8203	16.9311	16.4067	16.4265	16.5973	16.5281	16.1643	16.1086	3	2	3	3	3	3	3	3	3
P82930	28S ribosomal protein S34, mitochondrial	MRPS34	+	Matrix	Mitochondrial central dogma;Mitochondrial ribosome;SSU;Translation		+				1.22174	-0.265082	0.175403	-0.034064	1.23616	-0.231018	18.3047	18.5696	18.371	18.2303	18.1956	18.0243	18.1931	18.116	18.2432	13	13	12	11	12	13	12	11	12
Q8N0V3	Putative ribosome-binding factor A, mitochondrial	RBFA	+	Matrix	Mitochondrial central dogma;Mitochondrial ribosome assembly;Translation		+				0.636783	-0.264985	0.140952	0.221226	0.349207	-0.486211	15.4096	15.8429	15.6265	15.0909	15.4344	15.5587	15.9126	15.4661	14.0416	2	2	2	1	1	2	1	2	1
Q8WW59	SPRY domain-containing protein 4	SPRYD4	+	Matrix	0		+				0.600502	-0.264591	1.53586	0.522084	2.05339	-0.786675	15.525	16.0242	15.7783	15.7727	15.437	15.3241	15.1494	14.9016	14.9164	9	11	9	9	8	7	8	8	6
Q9Y277	Voltage-dependent anion-selective channel protein 3	VDAC3	+	MOM	Calcium homeostasis;Mitochondrial permeability transition pore;Signaling;Small molecule transport						1.37629	0.253656	0.44821	0.0987733	0.565153	0.154882	19.9979	20.244	20.0021	20.281	20.3751	20.3489	20.4163	20.1632	20.1291	11	11	10	11	11	10	10	10	10
Q8IXM3	39S ribosomal protein L41, mitochondrial	MRPL41	+	Matrix	LSU;Mitochondrial central dogma;Mitochondrial ribosome;Translation		+				0.87191	-0.26222	0.179459	-0.0560729	1.15886	-0.206148	18.1786	18.1358	18.3912	17.9488	17.786	18.1842	18.0783	17.9831	18.0258	4	4	4	4	4	4	4	4	4
Q6NUK1	Calcium-binding mitochondrial carrier protein SCaMC-1	SLC25A24	+	MIM	Calcium homeostasis;EF hand proteins;Metabolism;Nucleotide import;Nucleotide metabolism;Signaling;SLC25A family;Small molecule transport			+			2.10552	0.253042	0.399509	0.0226682	1.87772	0.230374	20.4404	20.437	20.5887	20.7564	20.7195	20.7492	20.6939	20.702	20.7612	21	23	22	22	23	23	24	24	22
P82932	28S ribosomal protein S6, mitochondrial	MRPS6	+	Matrix	Mitochondrial central dogma;Mitochondrial ribosome;SSU;Translation		+				0.622269	-0.250479	0.538369	0.200088	1.4967	-0.450567	18.032	18.2433	17.8543	17.9301	17.9391	17.509	17.7256	17.6102	17.4421	6	6	6	6	6	6	6	6	5
P51687	Sulfite oxidase, mitochondrial	SUOX	+	IMS	Metabolism;Metals and cofactors;Molybdenum cofactor synthesis and proteins;Sulfur metabolism						0.611125	-0.246455	1.64567	0.641529	2.23887	-0.887984	16.5007	16.1125	16.4272	16.1184	15.8559	16.3268	15.6815	15.3922	15.3027	7	7	7	7	6	7	4	3	4
Q9HAV7	GrpE protein homolog 1, mitochondrial	GRPEL1	+	Matrix	Protein import, sorting and homeostasis;Fe-S cluster biosynthesis;Import motor;Metabolism;Metals and cofactors;Protein import and sorting		+				2.20986	0.252328	0.287658	0.0517947	1.20543	0.200533	19.1118	19.2214	19.2372	19.4284	19.4043	19.4946	19.2582	19.4341	19.4797	9	9	9	9	9	9	9	9	7
Q96BQ5	Coiled-coil domain-containing protein 127	CCDC127	+	Membrane	0						1.91319	0.251488	0.771706	0.174266	0.258197	0.0772225	15.9936	15.9899	15.8181	16.1828	16.1856	16.1876	16.2137	15.869	15.9506	7	7	5	6	7	7	6	6	6
Q9P0S2	Cytochrome c oxidase assembly protein COX16 homolog, mitochondrial	COX16	+	MIM	CIV assembly factors;Complex IV;OXPHOS;OXPHOS assembly factors	+					0.638012	-0.239713	0.732262	0.252476	1.51201	-0.492189	17.1997	16.802	17.015	17.0022	16.7161	16.5793	16.3573	16.6917	16.4912	2	2	2	3	2	2	2	2	2
Q9HD34	LYR motif-containing protein 4	LYRM4	+	Matrix	Fe-S cluster biosynthesis;Metabolism;Metals and cofactors		+				0.8277	-0.23884	0.359453	-0.0830956	0.644389	-0.155745	15.9532	16.2974	16.1847	15.8305	15.8078	16.0805	15.9091	16.0178	16.0411	4	5	5	3	3	3	4	3	4
Q9BW92	Threonine--tRNA ligase, mitochondrial	TARS2	+	Matrix	Mitochondrial central dogma;mt-tRNA synthetases;Translation		+				2.00187	0.249147	0.336726	-0.0967064	1.41193	0.345853	16.6095	16.6268	16.5275	16.8753	16.7483	16.8877	16.7386	16.9437	17.119	15	16	12	15	14	16	12	13	11
P08574	Cytochrome c1, heme protein, mitochondrial	CYC1	+	MIM	CIII subunits;Complex III;Cytochromes;Electron carriers;Heme-containing proteins;Metabolism;Metals and cofactors;OXPHOS;OXPHOS subunits	+					1.82542	0.24301	2.75708	0.262868	0.114994	-0.019858	19.6796	19.5724	19.487	19.806	19.8635	19.7985	19.5535	19.5134	19.6125	12	11	12	12	11	12	12	11	12
Q9NX40	OCIA domain-containing protein 1	OCIAD1	+	MOM	0						1.65809	0.238722	1.3149	0.0841611	1.04337	0.154561	19.6055	19.3988	19.5734	19.7728	19.7826	19.7384	19.7281	19.6353	19.678	11	12	12	11	11	11	11	12	11
P30536	Translocator protein	TSPO	+	MOM	Metabolism;Cholesterol, bile acid, steroid synthesis;Lipid metabolism						0.657898	-0.231228	0.337777	-0.11639	0.26607	-0.114838	22.181	22.6221	22.5048	22.3826	22.1111	22.1205	22.1349	22.3094	22.5192	3	3	3	3	3	3	3	3	3
Q96BP2	Coiled-coil-helix-coiled-coil-helix domain-containing protein 1	CHCHD1	+	MIM	Mitochondrial central dogma;Mitochondrial ribosome;SSU;Translation						0.623295	-0.228978	0.80821	-0.33113	0.211013	0.102152	17.4386	17.3796	17.7513	17.1374	17.2191	17.5261	17.4075	17.9079	17.5606	3	3	3	2	3	3	3	3	2
Q9UGM6	Tryptophan--tRNA ligase, mitochondrial	WARS2	+	Matrix	Mitochondrial central dogma;mt-tRNA synthetases;Translation		+				1.49429	0.236837	0.247916	-0.0464738	2.6349	0.283311	16.2462	16.3316	16.3286	16.4333	16.5182	16.6655	16.5399	16.5742	16.6423	9	10	9	9	8	8	7	7	6
Q9NVV4	Poly(A) RNA polymerase, mitochondrial	MTPAP	+	Matrix	Mitochondrial central dogma;mt-mRNA modifications;mtRNA granules;mtRNA metabolism;mtRNA stability and decay;mt-rRNA modifications		+				0.995512	-0.222794	0.547109	0.0722809	1.43903	-0.295075	15.941	16.0618	16.2547	15.9634	15.8341	15.7916	15.8258	15.8093	15.7371	13	13	15	11	14	13	9	9	9
Q9BSH4	Translational activator of cytochrome c oxidase 1	TACO1	+	Matrix	CIV assembly factors;Complex IV;Mitochondrial central dogma;OXPHOS;OXPHOS assembly factors;Translation;Translation factors		+				2.54489	0.222105	0.920849	0.119583	0.742778	0.102522	16.6232	16.5494	16.6376	16.8498	16.8416	16.7851	16.7761	16.749	16.5927	11	12	9	11	11	11	10	10	9
O60238;O60238-2	BCL2/adenovirus E1B 19 kDa protein-interacting protein 3-like;Isoform 2 of BCL2/adenovirus E1B 19 kDa protein-interacting protein 3-like	BNIP3L	+	MOM	Apoptosis;Mitochondrial dynamics and surveillance						0.372784	-0.222466	0.0753732	-0.0393143	0.263475	-0.183152	17.2849	16.8315	17.6257	17.2182	16.9013	16.9552	17.3598	16.8356	16.9973	5	6	6	5	5	4	4	4	4
P21796	Voltage-dependent anion-selective channel protein 1	VDAC1	+	MOM	Calcium homeostasis;Mitochondrial dynamics and surveillance;Mitochondrial permeability transition pore;Organelle contact sites;Signaling;Small molecule transport						1.29257	-0.22074	0.752553	-0.152895	0.26143	-0.067845	21.9334	22.0713	22.1557	21.7565	21.8233	21.9185	21.9455	21.8704	22.141	14	15	16	16	15	15	14	13	13
Q8N5G0;Q8N5G0-2	Small integral membrane protein 20;Isoform 2 of Small integral membrane protein 20	SMIM20	+	MIM	CIV assembly factors;Complex IV;OXPHOS;OXPHOS assembly factors	+					1.54347	0.221097	0.373597	0.0719814	0.998512	0.149116	19.778	19.8618	19.9041	20.1754	19.994	20.0378	20.0181	20.0879	19.8852	2	2	2	2	2	2	2	2	2
A3KMH1;A3KMH1-3	von Willebrand factor A domain-containing protein 8;Isoform 3 of von Willebrand factor A domain-containing protein 8	VWA8	+	Matrix	0		+				0.4902	-0.219122	1.18026	0.235657	0.993264	-0.45478	15.7137	16.3136	16.2754	15.8949	15.8466	15.9038	15.7557	15.7196	15.4629	34	42	38	32	32	32	27	27	23
Q53H12	Acylglycerol kinase, mitochondrial	AGK	+	MIM	Protein import, sorting and homeostasis;Lipid metabolism;Metabolism;Phospholipid metabolism;Protein import and sorting;TIM22 carrier pathway		+				1.97192	0.21099	0.297155	0.0673949	0.79288	0.143595	18.4105	18.4443	18.4757	18.5718	18.6773	18.7144	18.642	18.6925	18.4268	18	18	18	16	17	18	16	17	15
P56385	ATP synthase subunit e, mitochondrial	ATP5ME	+	MIM	Complex V;Cristae formation;CV subunits;Mitochondrial dynamics and surveillance;OXPHOS;OXPHOS subunits	+					0.841177	-0.218105	2.07753	-0.395314	0.914694	0.177209	20.3186	20.399	20.618	20.0663	20.3021	20.313	20.604	20.6149	20.6484	5	5	5	4	5	5	5	5	5
Q9NRY6	Phospholipid scramblase 3	PLSCR3	+	MIM	Cardiolipin synthesis;Lipid metabolism;Metabolism						0.610633	-0.217791	0.55604	-0.334599	0.203973	0.116808	19.2615	19.2963	19.3979	19.3811	19.0739	18.8472	19.5565	19.0134	19.7362	4	4	3	4	4	4	4	4	4
Q9BYD6	39S ribosomal protein L1, mitochondrial	MRPL1	+	Matrix	LSU;Mitochondrial central dogma;Mitochondrial ribosome;Translation		+				1.2437	-0.216876	0.928849	-0.181239	0.117766	-0.0356369	17.8135	17.6587	17.5647	17.4149	17.4341	17.5373	17.6478	17.4976	17.7846	9	7	8	9	8	7	7	7	9
P49748;P49748-3	Very long-chain specific acyl-CoA dehydrogenase, mitochondrial;Isoform 3 of Very long-chain specific acyl-CoA dehydrogenase, mitochondrial	ACADVL	+	MIM	Fatty acid oxidation;Lipid metabolism;Metabolism		+				1.49096	0.20918	1.92606	0.137009	0.429369	0.0721703	20.7495	20.5431	20.5697	20.8222	20.8312	20.8364	20.6331	20.737	20.7086	32	33	33	32	32	33	29	29	30
P00387;P00387-2;P00387-3	NADH-cytochrome b5 reductase 3;Isoform 2 of NADH-cytochrome b5 reductase 3;Isoform 3 of NADH-cytochrome b5 reductase 3	CYB5R3	+	MOM	Amidoxime reducing complex;Detoxification;Lipid metabolism;Metabolism;Xenobiotic metabolism						0.469655	-0.216811	1.23534	-0.261136	0.082752	0.0443255	22.3143	22.1016	22.7209	21.9956	22.236	22.2548	22.3384	22.4084	22.523	20	20	21	19	20	20	19	20	19
O43169	Cytochrome b5 type B	CYB5B	+	MOM	Amidoxime reducing complex;Cytochromes;Detoxification;Electron carriers;Heme-containing proteins;Metabolism;Metals and cofactors;Xenobiotic metabolism						1.35485	0.195826	0.306882	-0.102002	0.938605	0.297827	20.6202	20.7263	20.8424	20.9099	20.8993	20.9672	20.8493	20.9436	21.2895	4	4	4	4	4	4	4	5	4
Q96LL9	DnaJ homolog subfamily C member 30, mitochondrial	DNAJC30	+	MIM	0	+					0.642608	-0.215201	0.34321	-0.163482	0.0769956	-0.051719	16.7156	16.3932	16.8728	16.4769	16.3398	16.5192	16.2295	16.8014	16.7954	3	3	3	2	3	2	2	1	1
Q9NVS9;Q9NVS9-3	Pyridoxine-5'-phosphate oxidase;Isoform 3 of Pyridoxine-5'-phosphate oxidase	PNPO	+	Matrix	Metabolism;Vitamin B6 metabolism;Vitamin metabolism		+				1.09142	-0.212531	0.474091	-0.0962098	0.438807	-0.116322	17.14	17.3696	17.4014	17.0721	17.0333	17.1679	17.3402	17.0809	17.1409	7	9	9	9	9	8	8	5	8
Q13011	Delta(3,5)-Delta(2,4)-dienoyl-CoA isomerase, mitochondrial	ECH1	+	Matrix	Lipid metabolism;Metabolism		+				0.472033	-0.205842	0.867593	0.13667	0.847166	-0.342512	18.5295	17.9278	18.3823	17.9687	18.1062	18.1472	17.9577	18.0112	17.8431	14	11	12	10	11	10	10	9	11
P23919	Thymidylate kinase	DTYMK	+	Matrix	Metabolism;Nucleotide metabolism;Nucleotide synthesis and processing		+				0.699041	-0.204773	1.37418	-0.39178	0.43288	0.187007	18.0865	17.7607	17.6501	17.6625	17.6437	17.5767	18.1599	17.7586	18.1397	17	17	17	15	16	14	13	13	13
Q96ND0	Protein FAM210A	FAM210A	+	MIM	0	+					0.325215	-0.20262	0.881498	0.304156	0.844473	-0.506776	16.7571	17.1736	16.3346	16.7041	16.5344	16.4189	16.2596	16.0043	16.481	4	3	3	4	4	3	3	3	2
Q9H8M1;Q9H8M1-2	Coenzyme Q-binding protein COQ10 homolog B, mitochondrial;Isoform 2 of Coenzyme Q-binding protein COQ10 homolog B, mitochondrial	COQ10B	+	MIM	Coenzyme Q metabolism;Metabolism;Metals and cofactors		+				0.39985	-0.201827	1.54683	-0.56239	0.63677	0.360563	15.2161	14.8078	14.5145	14.6131	14.7695	14.5503	15.3927	15.3271	14.9003	3	4	3	2	3	3	2	3	2
O75439	Mitochondrial-processing peptidase subunit beta	PMPCB	+	Matrix	Protein import, sorting and homeostasis;Preprotein cleavage;Proteases;Protein homeostasis;Protein import and sorting;Protein import, sorting and homeostasis		+				2.27132	0.18664	1.74864	0.127937	0.558412	0.0587025	18.9293	18.9175	18.8235	19.0884	19.0698	19.0721	18.9328	19.0113	18.9024	18	15	17	16	17	17	14	16	13
P41250	Glycine--tRNA ligase	GARS1	+	Matrix	Mitochondrial central dogma;mt-tRNA synthetases;Translation		+				0.929657	-0.201093	1.67089	-0.636787	1.04929	0.435694	17.6569	17.6015	17.9115	17.4568	17.5662	17.5436	18.2654	17.8259	18.3857	29	28	28	28	28	27	29	27	25
Q9NZJ7;Q9NZJ7-2	Mitochondrial carrier homolog 1;Isoform 2 of Mitochondrial carrier homolog 1	MTCH1	+	MOM	SLC25A family;Small molecule transport						0.297122	-0.200834	1.35034	0.286786	0.83116	-0.487621	17.8613	18.4336	18.765	18.287	18.14	18.0305	17.9842	17.8561	17.7568	11	12	12	12	12	11	11	12	10
Q9UII2	ATPase inhibitor, mitochondrial	ATP5IF1	+	Matrix	Complex V;CV subunits;OXPHOS;OXPHOS subunits		+				0.457165	-0.200401	0.247607	0.136716	0.515285	-0.337117	20.0564	20.0845	19.5082	19.7013	19.6353	19.7113	19.4743	19.2106	19.9528	3	3	3	3	3	3	2	2	2
A8MTT3	Protein CEBPZOS	CEBPZOS	+								0.342684	-0.199617	0.197481	-0.217695	0.0139817	0.0180779	13.675	14.2726	13.8852	13.914	13.907	13.413	14.4362	13.4885	NaN	1	1	2	1	1	1	1	1	NaN
P11310;P11310-2	Medium-chain specific acyl-CoA dehydrogenase, mitochondrial;Isoform 2 of Medium-chain specific acyl-CoA dehydrogenase, mitochondrial	ACADM	+	Matrix	Fatty acid oxidation;Lipid metabolism;Metabolism		+				1.36276	0.167182	1.11631	0.117641	0.486509	0.0495402	18.3847	18.4261	18.5116	18.5409	18.5936	18.6894	18.4529	18.5346	18.4835	15	14	14	14	15	13	14	14	14
Q9Y2Q3	Glutathione S-transferase kappa 1	GSTK1	+	Matrix	Detoxification;Metabolism;Xenobiotic metabolism		+				0.592973	-0.19738	0.0794318	0.0386556	0.676386	-0.236036	19.6837	19.7613	19.9974	19.4186	19.6146	19.8171	19.473	19.8316	19.4297	10	9	10	9	10	9	9	9	9
P07919	Cytochrome b-c1 complex subunit 6, mitochondrial	UQCRH	+	MIM	CIII subunits;Complex III;OXPHOS;OXPHOS subunits		+				0.569091	-0.197292	1.0166	-0.300743	0.47037	0.103451	19.8288	19.5663	19.7939	19.3032	19.7545	19.5394	19.9254	19.7644	19.8096	2	2	2	2	2	2	2	2	2
Q9NZE8	39S ribosomal protein L35, mitochondrial	MRPL35	+	Matrix	LSU;Mitochondrial central dogma;Mitochondrial ribosome;Translation		+				0.612881	-0.195932	0.474735	-0.125799	0.20912	-0.0701332	17.6961	17.4949	17.3149	17.4579	17.3201	17.1401	17.3076	17.4425	17.5455	3	3	3	3	3	3	3	3	3
Q9NSE4	Isoleucine--tRNA ligase, mitochondrial	IARS2	+	Matrix	Mitochondrial central dogma;mt-tRNA synthetases;Translation		+				1.36266	0.145935	0.103617	-0.0108255	1.20731	0.156761	19.2458	19.3174	19.1481	19.3653	19.3845	19.3994	19.3545	19.3608	19.4664	36	36	35	36	37	35	36	36	36
O00142;O00142-6	Thymidine kinase 2, mitochondrial;Isoform 6 of Thymidine kinase 2, mitochondrial	TK2	+	Matrix	Metabolism;Nucleotide metabolism;Nucleotide synthesis and processing		+				0.943624	-0.190297	1.72032	0.498654	2.22389	-0.688951	17.6352	17.4935	17.4131	17.3389	17.4338	17.1982	16.8968	16.9725	16.6057	8	7	8	8	7	6	6	4	6
P24310	Cytochrome c oxidase subunit 7A1, mitochondrial	COX7A1	+	MIM	CIV subunits;Complex IV;OXPHOS;OXPHOS subunits	+					0.175456	-0.189318	1.0289	-0.280881	0.0753184	0.0915629	18.6577	18.7568	19.9293	18.9678	18.9296	18.8785	19.0979	19.0641	19.4565	2	2	2	2	2	2	2	2	2
Q9Y6N5	Sulfide:quinone oxidoreductase, mitochondrial	SQOR	+	MIM	Metabolism;Electron carriers;Metabolism;Q-linked reactions, other;Sulfur metabolism						0.161646	-0.188374	1.81709	-0.168022	0.0154265	-0.020352	18.5932	20.0459	18.9554	18.9517	19.0087	19.069	19.1306	19.2035	19.1993	25	29	23	23	24	25	23	23	24
P51398;P51398-2;P51398-3	28S ribosomal protein S29, mitochondrial;Isoform 2 of 28S ribosomal protein S29, mitochondrial;Isoform 3 of 28S ribosomal protein S29, mitochondrial	DAP3	+	Matrix	T		+				0.855035	-0.187625	0.710762	-0.182548	0.0156525	-0.00507736	18.2523	18.2501	18.4433	18.1122	17.9985	18.2721	18.1375	18.4024	18.3905	12	12	11	11	11	10	10	9	11
Q8N2F6;Q8N2F6-3	Armadillo repeat-containing protein 10;Isoform 3 of Armadillo repeat-containing protein 10	ARMC10	+	MOM	Fission;Mitochondrial dynamics and surveillance;Trafficking						1.59621	0.142672	0.524708	0.261599	0.206758	-0.118928	17.322	17.4523	17.421	17.5553	17.5178	17.5501	17.4889	17.5078	16.8417	9	9	9	9	9	9	9	9	8
Q13423	NAD(P) transhydrogenase, mitochondrial	NNT	+	MIM	Metabolism;Metals and cofactors;NAD biosynthesis and metabolism	+					1.8274	0.113918	0.217567	0.0247688	0.977	0.0891488	19.1377	19.1247	19.0788	19.2	19.2134	19.2696	19.1344	19.2054	19.2689	39	41	41	39	40	39	39	38	39
Q9NRX2	39S ribosomal protein L17, mitochondrial	MRPL17	+	Matrix	LSU;Mitochondrial central dogma;Mitochondrial ribosome;Translation		+				1.44507	0.097861	0.554789	-0.127012	1.06421	0.224873	18.7533	18.717	18.6959	18.8108	18.7791	18.87	18.8768	19.1403	18.8237	9	9	9	10	9	9	9	9	9
A0A0B4J2D5;P0DPI2	Glutamine amidotransferase-like class 1 domain-containing protein 3B, mitochondrial;Glutamine amidotransferase-like class 1 domain-containing protein 3A, mitochondrial	GATD3B;GATD3A	+								1.74182	0.0773443	1.01869	0.0885811	0.095897	-0.0112368	19.2312	19.2016	19.177	19.2733	19.3049	19.2636	19.1144	19.2338	19.2279	12	12	12	12	12	12	12	12	12
O75880	Protein SCO1 homolog, mitochondrial	SCO1	+	MIM	CIV assembly factors;Complex IV;Copper metabolism;Metabolism;Metals and cofactors;OXPHOS;OXPHOS assembly factors	+					1.80105	-0.0862179	0.136614	-0.0325947	0.24044	-0.0536232	18.3558	18.3142	18.3602	18.2871	18.2344	18.25	18.1182	18.3537	18.3974	7	8	5	5	8	6	5	7	5
Q9NP80;Q9NP80-3	Calcium-independent phospholipase A2-gamma;Isoform 3 of Calcium-independent phospholipase A2-gamma	PNPLA8	+	MIM	Cardiolipin synthesis;Lipid metabolism;Metabolism;Phospholipid metabolism						0.437737	-0.178807	0.887559	-0.380957	0.340895	0.20215	15.7492	15.7197	16.212	15.5705	15.7748	15.7993	16.0822	16.4253	15.78	10	10	11	6	8	5	6	6	8
Q8WWC4	m-AAA protease-interacting protein 1, mitochondrial	MAIP1	+	Matrix	Protein import, sorting and homeostasis;Chaperones;Protein homeostasis		+				2.19666	-0.110142	0.799125	0.132718	1.42584	-0.24286	17.6369	17.7077	17.6736	17.5549	17.572	17.5609	17.3084	17.5714	17.4098	7	8	7	6	6	6	6	8	7
Q96GJ1;Q96GJ1-2;Q96GJ1-3	tRNA (uracil(54)-C(5))-methyltransferase homolog;Isoform 2 of tRNA (uracil(54)-C(5))-methyltransferase homolog;Isoform 3 of tRNA (uracil(54)-C(5))-methyltransferase homolog	TRMT2B	+	Matrix	Mitochondrial central dogma;mtRNA metabolism;mt-rRNA modifications;mt-tRNA modifications		+				0.217374	-0.176992	0.12021	-0.115884	0.0441369	-0.0611083	18.2616	18.184	17.2761	17.763	17.7044	17.7233	17.6135	17.3886	18.5362	2	2	2	2	2	2	2	2	1
Q96EX1	Small integral membrane protein 12	SMIM12	+								1.42814	-0.134218	1.72247	-0.23502	0.788715	0.100801	18.4404	18.3429	18.3895	18.1938	18.3079	18.2684	18.5761	18.5018	18.3973	3	3	3	3	3	3	3	3	3
Q9BVL4	Protein adenylyltransferase SelO, mitochondrial	SELENOO	+	Matrix	Detoxification;Metabolism;Selenoproteins		+				0.450904	-0.173622	0.185452	-0.0854012	0.157204	-0.0882209	16.5117	16.4713	16.0645	16.0228	16.1905	16.3134	16.5069	16.2993	15.9767	7	7	6	7	7	5	6	4	3
Q96HJ9-2	Isoform 2 of Protein FMC1 homolog	FMC1	+								0.368024	-0.173248	2.0554	-0.898263	1.4785	0.725015	16.5564	16.3078	16.8809	16.2441	16.6066	16.3747	17.3743	17.0102	17.5356	14	12	14	12	13	13	13	12	11
Q96GC5;Q96GC5-3	39S ribosomal protein L48, mitochondrial;Isoform 2 of 39S ribosomal protein L48, mitochondrial	MRPL48	+	Matrix	LSU;Mitochondrial central dogma;Mitochondrial ribosome;Translation		+				0.682686	-0.172671	0.932339	0.24322	3.16494	-0.415891	16.3381	16.3224	16.2983	16.3068	16.2088	15.9252	15.8967	15.9801	15.8344	4	5	4	3	3	4	4	3	3
O95202	Mitochondrial proton/calcium exchanger protein	LETM1	+	MIM	Calcium cycle;Calcium homeostasis;Signaling	+					1.17219	-0.172275	0.0940575	-0.0107943	0.985513	-0.161481	18.6074	18.788	18.8244	18.5391	18.5671	18.5968	18.5177	18.6467	18.5709	32	32	31	33	32	31	32	32	31
P82914	28S ribosomal protein S15, mitochondrial	MRPS15	+	Matrix	Mitochondrial central dogma;Mitochondrial ribosome;SSU;Translation		+				1.01642	-0.171695	1.31082	-0.1214	0.262073	-0.0502955	17.8293	18.0736	17.914	17.8281	17.7632	17.7105	17.9063	17.8358	17.924	7	7	7	7	6	7	6	6	6
Q8N490-2	Isoform 2 of Probable hydrolase PNKD	PNKD	+	MIM	CIV assembly factors;Complex IV;OXPHOS;OXPHOS assembly factors		+				0.454037	-0.168297	1.89489	0.516423	1.70491	-0.68472	18.1312	18.0812	17.6626	17.9031	17.761	17.7061	17.4597	17.096	17.2653	2	2	2	2	2	2	2	2	2
O75608;O75608-2	Acyl-protein thioesterase 1;Isoform 2 of Acyl-protein thioesterase 1	LYPLA1	+	unknown	Lipid metabolism;Metabolism;Signaling						0.791524	-0.166442	0.25746	-0.208879	0.0439876	0.0424369	16.3566	16.0954	16.1238	15.9736	15.9758	16.127	16.353	15.6327	16.7174	5	3	4	3	3	4	2	2	4
Q9NQ50	39S ribosomal protein L40, mitochondrial	MRPL40	+	Matrix	LSU;Mitochondrial central dogma;Mitochondrial ribosome;Translation		+				1.08086	-0.16556	0.459003	-0.0871188	0.338754	-0.078441	17.9901	17.7901	17.9561	17.7724	17.6735	17.7937	17.8066	17.7227	17.9716	7	6	7	6	7	7	7	7	7
Q9NVA1;Q9NVA1-2	Ubiquinol-cytochrome-c reductase complex assembly factor 1;Isoform 2 of Ubiquinol-cytochrome-c reductase complex assembly factor 1	UQCC1	+	MIM	CIII assembly factors;Complex III;OXPHOS;OXPHOS assembly factors		+				0.758051	-0.165099	0.444814	0.076285	1.12292	-0.241384	16.2135	16.4938	16.2657	16.1661	16.2443	16.0674	15.979	16.1169	16.153	5	5	5	5	5	4	4	5	3
Q9HD33;Q9HD33-2	39S ribosomal protein L47, mitochondrial;Isoform 2 of 39S ribosomal protein L47, mitochondrial	MRPL47	+	Matrix	LSU;Mitochondrial central dogma;Mitochondrial ribosome;mtRNA granules;mtRNA metabolism;Translation		+				1.09971	-0.163879	1.2846	-0.147541	0.0882672	-0.0163383	17.9037	17.757	17.7191	17.6233	17.7045	17.5604	17.718	17.8359	17.7769	10	10	9	10	10	10	10	10	9
Q6GMV3	Putative peptidyl-tRNA hydrolase PTRHD1	PTRHD1	+								0.410461	-0.163424	0.799617	-0.365674	0.305349	0.20225	16.3585	16.5795	16.0016	16.1735	16.1192	16.1567	16.5051	16.1558	16.8855	4	4	4	4	4	4	4	3	3
Q9BQC6	Ribosomal protein 63, mitochondrial	MRPL57	+	Matrix	LSU;Mitochondrial central dogma;Mitochondrial ribosome;Translation		+				0.667582	-0.162937	0.189104	-0.0942408	0.118989	-0.0686963	17.1392	17.0524	16.8042	16.7435	16.8941	16.8695	16.714	17.2978	16.7781	2	2	2	2	2	2	2	2	2
Q13084	39S ribosomal protein L28, mitochondrial	MRPL28	+	Matrix	LSU;Mitochondrial central dogma;Mitochondrial ribosome;Translation		+				1.17406	-0.16174	2.0262	-0.161118	0.00278185	-0.000621796	17.9516	17.728	17.847	17.6831	17.6713	17.6869	17.7758	17.8898	17.8591	8	11	10	9	10	9	10	11	10
P82675	28S ribosomal protein S5, mitochondrial	MRPS5	+	Matrix	Mitochondrial central dogma;Mitochondrial ribosome;SSU;Translation		+				1.63205	-0.156572	1.2188	-0.0856597	0.577256	-0.0709127	17.7507	17.8967	17.8586	17.6847	17.6751	17.6765	17.7767	17.8143	17.7023	14	14	16	15	13	12	11	13	12
P55265;P55265-4;P55265-5	Double-stranded RNA-specific adenosine deaminase;Isoform 4 of Double-stranded RNA-specific adenosine deaminase;Isoform 5 of Double-stranded RNA-specific adenosine deaminase	ADAR	+								0.282405	-0.159554	0.0535134	-0.03543	0.163243	-0.124125	14.647	14.547	15.1967	14.4731	14.8325	14.6066	14.7845	14.9541	14.2798	16	23	23	15	16	12	13	11	8
Q16611	Bcl-2 homologous antagonist/killer	BAK1	+	MOM	Apoptosis;Mitochondrial dynamics and surveillance						0.291628	-0.158344	0.448961	0.182273	0.61878	-0.340616	18.3219	18.8329	18.9766	18.7366	18.4892	18.4305	18.5562	18.0789	18.4744	3	3	3	3	3	3	3	2	3
Q02218	2-oxoglutarate dehydrogenase, mitochondrial	OGDH	+	Matrix	Carbohydrate metabolism;Metabolism;TCA cycle		+				0.856772	-0.158246	0.596407	-0.0629298	0.432696	-0.0953166	19.1565	19.4427	19.2583	19.1039	19.1142	19.1648	19.1067	19.214	19.251	39	40	40	39	40	37	36	36	37
Q9HCC0	Methylcrotonoyl-CoA carboxylase beta chain, mitochondrial	MCCC2	+	Matrix	Amino acid metabolism;Branched-chain amino acid metabolism;Metabolism		+				1.34393	-0.160167	1.64205	-0.15441	0.0421691	-0.00575701	17.0665	17.1881	17.1931	16.9179	17.0053	17.0441	17.1298	17.1851	17.1156	20	21	19	20	18	16	13	15	16
Q96TA2;Q96TA2-2;Q96TA2-3	ATP-dependent zinc metalloprotease YME1L1;Isoform 2 of ATP-dependent zinc metalloprotease YME1L1;Isoform 3 of ATP-dependent zinc metalloprotease YME1L1	YME1L1	+	MIM	Protein import, sorting and homeostasis;Proteases;Protein homeostasis	+					0.884826	-0.153713	2.52246	-0.362239	1.3674	0.208525	17.4754	17.3557	17.5808	17.2826	17.256	17.4121	17.6473	17.7372	17.6529	21	20	20	20	19	17	20	20	19
P45880-2	Isoform 2 of Voltage-dependent anion-selective channel protein 2	VDAC2	+	MOM	Small molecule transport						0.615238	-0.149082	1.40805	-0.209132	0.261358	0.0600497	21.4955	21.6923	21.795	21.431	21.4659	21.6386	21.6698	21.753	21.7401	15	15	14	14	13	13	12	13	12
Q4U2R6	39S ribosomal protein L51, mitochondrial	MRPL51	+	Matrix	LSU;Mitochondrial central dogma;Mitochondrial ribosome;Translation		+				0.287888	-0.145642	0.340777	0.166185	0.501804	-0.311827	17.8548	17.8034	17.2505	17.5997	17.4999	17.3722	17.0455	17.2386	17.6891	3	3	3	3	3	3	3	2	3
Q16762	Thiosulfate sulfurtransferase	TST	+	Matrix	Detoxification;Metabolism;Sulfur metabolism;Xenobiotic metabolism		+				0.320557	-0.143176	0.645678	0.0582835	0.474409	-0.20146	18.3098	18.6819	18.0574	18.2572	18.1786	18.1837	18.0846	18.1763	18.1838	12	12	11	10	10	10	9	10	10
O00411	DNA-directed RNA polymerase, mitochondrial	POLRMT	+	Matrix	Mitochondrial central dogma;mtDNA maintenance;mtDNA nucleoid;mtDNA replication;mtRNA metabolism;Transcription		+				0.115786	-0.140097	0.0537563	0.0729194	0.153934	-0.213016	15.2029	14.3877	15.4983	14.8378	15.4125	14.4182	15.1746	NaN	14.4586	3	3	3	2	3	2	1	NaN	1
Q9GZT3;Q9GZT3-2	SRA stem-loop-interacting RNA-binding protein, mitochondrial;Isoform 2 of SRA stem-loop-interacting RNA-binding protein, mitochondrial	SLIRP	+	Matrix	Mitochondrial central dogma;mtRNA metabolism;mtRNA stability and decay;Translation		+				0.536984	-0.139457	0.209494	-0.0561066	0.530015	-0.0833505	19.6723	19.4757	19.517	19.2243	19.4763	19.546	19.408	19.5281	19.4788	6	7	6	6	7	6	6	6	6
P48047	ATP synthase subunit O, mitochondrial	ATP5PO	+	MIM	Complex V;CV subunits;OXPHOS;OXPHOS subunits		+				1.18289	-0.137678	0.22281	-0.0543257	0.388982	-0.0833518	20.3613	20.4479	20.4662	20.2355	20.2517	20.3752	20.2108	20.3152	20.4993	8	8	8	8	8	8	8	8	7
Q9NRG7	Epimerase family protein SDR39U1	SDR39U1	+	unknown	0						0.498063	-0.13659	0.389668	0.0564206	0.652506	-0.193011	16.4441	16.3478	16.0476	16.1493	16.1551	16.1254	16.1717	15.97	16.1188	6	5	5	4	5	4	3	3	5
Q96H55	Unconventional myosin-XIX	MYO19	+	MOM	Mitochondrial dynamics and surveillance;Trafficking						0.821341	-0.136156	2.14355	-0.65706	1.88159	0.520904	14.113	13.9574	14.0361	14.014	13.7998	13.8844	14.587	14.3455	14.7368	7	7	5	5	5	4	6	4	1
O75414	Nucleoside diphosphate kinase 6	NME6	+	Matrix	Metabolism;Nucleotide metabolism;Nucleotide synthesis and processing		+				0.604685	-0.136049	0.0784705	-0.0256662	0.299572	-0.110383	16.1355	16.2846	15.9454	15.9679	15.9581	16.0314	15.8714	15.928	16.235	6	6	6	5	6	5	4	4	1
Q7Z2W9	39S ribosomal protein L21, mitochondrial	MRPL21	+	Matrix	LSU;Mitochondrial central dogma;Mitochondrial ribosome;Translation		+				0.474969	-0.135888	1.92401	0.47393	2.39183	-0.609818	17.1381	17.0669	16.8569	17.0636	16.8241	16.7665	16.361	16.3434	16.5279	5	5	5	4	5	5	5	3	3
P30048;P30048-2	Thioredoxin-dependent peroxide reductase, mitochondrial;Isoform 2 of Thioredoxin-dependent peroxide reductase, mitochondrial	PRDX3	+	Matrix	Detoxification;Metabolism;ROS and glutathione metabolism		+				0.614145	-0.134954	0.999376	-0.168865	0.106042	0.0339108	22.2278	22.5119	22.248	22.1723	22.1443	22.2661	22.2449	22.4878	22.3567	10	10	10	10	10	10	10	10	10
Q86Y79	Probable peptidyl-tRNA hydrolase	PTRH1	+	Matrix	0		+				0.304435	-0.134572	1.13061	0.338896	1.36739	-0.473468	17.9997	17.8645	17.5318	17.8795	17.6221	17.4905	17.1641	17.4375	17.3739	3	3	3	3	3	3	3	3	3
Q86X76;Q86X76-2;Q86X76-4	Deaminated glutathione amidase;Isoform 1 of Deaminated glutathione amidase;Isoform 5 of Deaminated glutathione amidase	NIT1	+	Matrix	Detoxification;Metabolism;ROS and glutathione metabolism		+				1.45357	-0.17569	0.050044	-0.0220003	0.419873	-0.15369	15.7532	15.6088	15.6066	15.4448	15.5363	15.4604	15.7004	15.2123	15.5948	10	11	11	9	9	9	8	10	8
Q9Y399	28S ribosomal protein S2, mitochondrial	MRPS2	+	Matrix	Mitochondrial central dogma;Mitochondrial ribosome;SSU;Translation		+				0.623531	-0.133544	0.230558	-0.0371068	0.447774	-0.0964368	17.3928	17.3808	17.1371	17.1889	17.0784	17.2427	17.1277	17.2327	17.2609	8	9	9	8	8	9	9	10	10
Q96DV4	39S ribosomal protein L38, mitochondrial	MRPL38	+	Matrix	LSU;Mitochondrial central dogma;Mitochondrial ribosome;Translation		+				0.905486	-0.131029	1.33053	0.0869834	1.63172	-0.218012	18.5847	18.4727	18.3748	18.3478	18.3972	18.2942	18.2637	18.2691	18.2454	15	15	14	14	15	14	14	14	14
Q96SZ5	2-aminoethanethiol dioxygenase	ADO	+								0.232139	-0.129372	2.48259	-0.717667	1.4377	0.588295	15.9209	15.5909	15.2685	15.3815	15.3267	15.6841	16.2356	16.155	16.1547	7	6	6	7	6	6	6	5	5
Q15526;Q15526-2	Surfeit locus protein 1;Isoform 2 of Surfeit locus protein 1	SURF1	+	MIM	CIV assembly factors;Complex IV;OXPHOS;OXPHOS assembly factors	+					1.07506	-0.123685	0.131079	-0.028506	0.460066	-0.0951792	16.6602	16.6804	16.5289	16.4834	16.4649	16.5501	16.6615	16.5228	16.3996	6	6	6	6	5	6	4	4	3
Q96ER9;Q96ER9-2	Mitochondrial potassium channel;Isoform 2 of Mitochondrial potassium channel	CCDC51	+	MIM	Small molecule transport	+					0.221589	-0.121027	2.45174	0.643982	1.71284	-0.765009	16.1492	16.7774	16.6706	16.4475	16.5424	16.2443	15.7346	15.6898	15.8778	6	7	7	7	8	6	7	7	4
P36957	Dihydrolipoyllysine-residue succinyltransferase component of 2-oxoglutarate dehydrogenase complex, mitochondrial	DLST	+	Matrix	Amino acid metabolism;Carbohydrate metabolism;Lysine metabolism;Metabolism;TCA cycle		+				0.883295	-0.120288	0.767505	0.0997842	1.22552	-0.220072	20.9457	21.0947	20.8885	20.8506	20.832	20.8855	20.6755	20.8682	20.7251	17	17	16	15	17	15	14	14	15
Q969Z3	Mitochondrial amidoxime reducing component 2	MTARC2	+	MOM	Amidoxime reducing complex;Detoxification;Metabolism;Metals and cofactors;Molybdenum cofactor synthesis and proteins;Xenobiotic metabolism						0.293321	-0.119876	1.37218	0.896325	1.49628	-1.0162	16.1778	16.3109	16.6131	16.4022	16.2901	16.0498	15.8614	15.3225	14.8692	3	5	3	6	2	3	4	5	3
Q96C36	Pyrroline-5-carboxylate reductase 2	PYCR2	+	Matrix	Amino acid metabolism;Metabolism;Proline metabolism		+				0.40439	-0.117862	0.130627	0.0320791	0.436006	-0.149941	18.6956	18.655	19.0338	18.6819	18.7247	18.6241	18.7166	18.7432	18.4747	10	9	9	10	9	8	7	8	8
P26440	Isovaleryl-CoA dehydrogenase, mitochondrial	IVD	+	Matrix	Amino acid metabolism;Branched-chain amino acid metabolism;Metabolism		+				0.342601	-0.111382	0.349789	-0.0607643	0.123943	-0.0506172	18.3471	17.9813	17.9232	17.9677	18.0135	17.9364	17.9069	18.0504	18.1425	15	16	16	15	15	15	14	14	13
Q9Y3D6	Mitochondrial fission 1 protein	FIS1	+	MOM	Fission;Mitochondrial dynamics and surveillance						0.177229	-0.111	0.508733	-0.276719	0.262166	0.165719	18.2196	17.8936	18.5098	18.2722	17.782	18.2358	18.6261	18.0286	18.4654	5	5	4	3	4	3	3	3	3
Q13405	39S ribosomal protein L49, mitochondrial	MRPL49	+	Matrix	LSU;Mitochondrial central dogma;Mitochondrial ribosome;Translation		+				1.39357	-0.17779	0.137512	0.034085	1.0633	-0.211875	18.8361	18.6888	18.7997	18.5361	18.5835	18.6716	18.4268	18.7117	18.5505	8	8	8	7	7	7	7	7	7
P38117	Electron transfer flavoprotein subunit beta	ETFB	+	Matrix	Metabolism;Amino acid metabolism;Branched-chain amino acid metabolism;Choline and betaine metabolism;Electron carriers;Fatty acid oxidation;Glycine metabolism;Lipid metabolism;Lysine metabolism;Metabolism;Q-linked reactions, other;Vitamin metabolism		+				0.721023	-0.109533	1.50188	0.157979	1.63618	-0.267511	21.1505	21.2535	21.034	21.0932	21.0036	21.0126	20.8263	20.9559	20.8533	15	15	16	15	16	16	13	13	15
Q5T653	39S ribosomal protein L2, mitochondrial	MRPL2	+	Matrix	LSU;Mitochondrial central dogma;Mitochondrial ribosome;Translation		+				0.749198	-0.10645	0.376069	-0.0321019	0.501865	-0.0743478	17.7371	17.6934	17.5397	17.5901	17.5015	17.5592	17.5335	17.6128	17.6009	8	7	7	7	7	8	7	6	5
Q86UT6	NLR family member X1	NLRX1	+	Matrix	Immune response;Signaling		+				0.257826	-0.102051	0.97626	-0.133671	0.0724681	0.03162	16.4026	16.3938	16.8435	16.4007	16.3839	16.5493	16.636	16.589	16.5099	15	13	15	13	15	13	13	14	11
Q9NP92	39S ribosomal protein S30, mitochondrial	MRPS30	+	Matrix	LSU;Mitochondrial central dogma;Mitochondrial ribosome;Translation		+				0.465323	-0.0997766	0.412775	-0.0314433	0.290744	-0.0683333	16.8688	16.6654	16.5582	16.5711	16.6307	16.5913	16.5901	16.6158	16.6816	12	12	13	11	12	12	11	10	11
P08559;P08559-4	Pyruvate dehydrogenase E1 component subunit alpha, somatic form, mitochondrial;Isoform 4 of Pyruvate dehydrogenase E1 component subunit alpha, somatic form, mitochondrial	PDHA1	+	Matrix	Carbohydrate metabolism;Metabolism;Pyruvate metabolism		+				0.676769	-0.0988712	0.100754	0.0126642	0.739878	-0.111535	19.4618	19.5593	19.6687	19.4441	19.4278	19.5212	19.4015	19.5184	19.4352	20	20	20	21	21	20	20	19	18
Q5JRX3	Presequence protease, mitochondrial	PITRM1	+	Matrix	Protein import, sorting and homeostasis;Proteases;Protein homeostasis		+				1.16166	-0.0973193	0.509351	-0.0656452	0.306857	-0.0316741	19.2613	19.2869	19.2633	19.0961	19.2118	19.2116	19.1927	19.3211	19.2027	45	45	44	44	43	44	42	43	42
Q92552;Q92552-2	28S ribosomal protein S27, mitochondrial;Isoform 2 of 28S ribosomal protein S27, mitochondrial	MRPS27	+	Matrix	Mitochondrial central dogma;Mitochondrial ribosome;SSU;Translation		+				0.953807	-0.0962594	0.113073	0.0177619	0.747751	-0.114021	17.9713	18.1074	17.9792	17.9491	17.8912	17.9288	17.9303	17.9845	17.8011	16	15	15	17	16	16	15	16	13
Q9Y3E5	Peptidyl-tRNA hydrolase 2, mitochondrial	PTRH2	+	MOM	0						0.140041	-0.0951182	0.0359047	-0.0215092	0.100175	-0.073609	15.5277	15.9463	16.267	15.5552	15.9382	15.9622	16.0217	15.9649	15.5335	8	8	7	8	7	6	6	7	6
Q9BVV7	Mitochondrial import inner membrane translocase subunit Tim21	TIMM21	+	MIM	Mitochondrial central dogma;CIV assembly factors;Complex IV;OXPHOS;OXPHOS assembly factors;Protein import and sorting;Protein import, sorting and homeostasis;TIM23 presequence pathway;Translation;Translation factors	+					0.651638	-0.0942879	0.510328	-0.121487	0.10264	0.0271994	16.4733	16.4719	16.5784	16.4766	16.3038	16.4604	16.4361	16.4574	16.7117	5	5	4	5	5	5	5	4	5
Q9UKU7	Isobutyryl-CoA dehydrogenase, mitochondrial	ACAD8	+	Matrix	Amino acid metabolism;Branched-chain amino acid metabolism;Metabolism		+				0.337256	-0.0916532	0.759373	-0.164463	0.202861	0.0728099	17.1342	17.251	16.8958	17.0312	16.9212	17.0535	17.017	17.1518	17.3306	5	7	7	5	6	5	5	5	4
Q6P1L8	39S ribosomal protein L14, mitochondrial	MRPL14	+	Matrix	LSU;Mitochondrial central dogma;Mitochondrial ribosome;Translation		+				0.478653	-0.0910041	2.2265	0.275232	1.8502	-0.366236	18.4701	18.3065	18.2054	18.2172	18.1976	18.2941	18.0433	17.9376	17.9023	4	4	5	4	4	4	5	5	5
Q8TCC3;Q8TCC3-2;Q8TCC3-3	39S ribosomal protein L30, mitochondrial;Isoform 2 of 39S ribosomal protein L30, mitochondrial;Isoform 3 of 39S ribosomal protein L30, mitochondrial	MRPL30	+	Matrix	LSU;Mitochondrial central dogma;Mitochondrial ribosome;Translation		+				0.362383	-0.0897897	0.0172733	0.00780169	0.340163	-0.0975914	16.651	16.6046	16.7205	16.3814	16.6149	16.7105	16.5711	16.753	16.3593	2	2	1	2	2	2	2	2	2
P25705	ATP synthase subunit alpha, mitochondrial	ATP5F1A	+	MIM	Complex V;CV subunits;OXPHOS;OXPHOS subunits		+				0.641553	-0.0876904	1.07131	0.150167	1.61528	-0.237857	22.898	23.0531	22.9738	22.9382	22.803	22.9207	22.6399	22.8088	22.7626	23	26	23	22	23	22	21	22	22
Q7Z7F7;Q7Z7F7-2	39S ribosomal protein L55, mitochondrial;Isoform 2 of 39S ribosomal protein L55, mitochondrial	MRPL55	+	Matrix	LSU;Mitochondrial central dogma;Mitochondrial ribosome;Translation		+				1.37922	-0.179368	2.20539	-0.219392	0.271127	0.0400238	17.6185	17.4542	17.471	17.3908	17.3313	17.2835	17.499	17.5808	17.584	4	5	5	4	4	4	4	5	4
Q9BXR0	Queuine tRNA-ribosyltransferase catalytic subunit 1	QTRT1	+	Matrix	Mitochondrial central dogma;mtRNA metabolism;mt-tRNA modifications		+				0.277604	-0.0861139	1.09533	0.944878	1.15249	-1.03099	14.1879	13.8077	13.8652	13.7959	13.8753	13.9312	13.6891	12.7591	12.3196	4	3	1	3	2	3	2	2	1
Q9NVS2;Q9NVS2-2	39S ribosomal protein S18a, mitochondrial;Isoform 2 of 39S ribosomal protein S18a, mitochondrial	MRPS18A	+	Matrix	LSU;Mitochondrial central dogma;Mitochondrial ribosome;Translation		+				0.865007	-0.084734	0.0770777	0.0142428	0.65729	-0.0989768	17.9341	17.8127	17.8606	17.8339	17.7341	17.7854	17.8292	17.8278	17.6536	7	7	7	7	7	7	7	7	7
P36551	Oxygen-dependent coproporphyrinogen-III oxidase, mitochondrial	CPOX	+	MIM	Heme synthesis and processing;Metabolism;Metals and cofactors		+				0.618406	-0.0842222	0.463875	0.0888195	1.06925	-0.173042	17.8299	17.936	17.9431	17.7296	17.8279	17.8987	17.8623	17.6778	17.6496	19	20	18	17	17	18	17	16	15
Q96LW7-2	Isoform 2 of Caspase recruitment domain-containing protein 19	CARD19	+								0.750884	-0.0803312	1.00956	0.252702	1.30069	-0.333033	18.1549	18.0208	18.0963	18.0564	17.9537	18.0209	17.8239	17.5364	17.9126	8	8	8	8	8	8	8	8	8
Q9BZE1	39S ribosomal protein L37, mitochondrial	MRPL37	+	Matrix	LSU;Mitochondrial central dogma;Mitochondrial ribosome;Translation		+				0.473118	-0.0786864	0.528595	0.0610758	1.20415	-0.139762	17.9933	17.8647	17.8162	17.9052	17.7382	17.7946	17.7538	17.7272	17.7739	19	17	18	18	18	17	17	18	17
Q9P0M9	39S ribosomal protein L27, mitochondrial	MRPL27	+	Matrix	LSU;Mitochondrial central dogma;Mitochondrial ribosome;Translation		+				0.299633	-0.0751635	1.69651	0.472488	2.29797	-0.547652	16.2593	16.1232	16.1259	16.1986	16.1723	15.912	15.6815	15.7337	15.4502	5	5	5	5	6	4	4	6	4
Q8IYB8	ATP-dependent RNA helicase SUPV3L1, mitochondrial	SUPV3L1	+	Matrix	Mitochondrial central dogma;mtRNA granules;mtRNA metabolism;mtRNA stability and decay		+				0.411311	-0.0739237	0.512804	-0.0459359	0.138657	-0.0279878	16.7911	16.9841	17.0158	16.84	16.9147	16.8145	16.857	16.9445	16.9055	15	18	18	18	17	17	14	13	13
Q9H9J2	39S ribosomal protein L44, mitochondrial	MRPL44	+	Matrix	LSU;Mitochondrial central dogma;Mitochondrial ribosome;Translation		+				0.465234	-0.0731004	0.0687825	-0.0107931	0.361156	-0.0623074	17.7711	17.5918	17.6012	17.6046	17.5129	17.6274	17.5977	17.6628	17.5168	9	9	9	9	9	9	10	9	9
P33121	Long-chain-fatty-acid--CoA ligase 1	ACSL1	+	MOM	Fatty acid oxidation;Lipid metabolism;Metabolism						0.203572	-0.0728054	0.612665	-0.0837523	0.0254921	0.0109469	17.8463	17.3898	17.6928	17.6213	17.5095	17.5796	17.7481	17.5688	17.6448	23	22	23	22	20	21	19	20	20
Q9BYT8	Neurolysin, mitochondrial	NLN	+	Matrix	Protein import, sorting and homeostasis;Proteases;Protein homeostasis		+				0.76522	-0.0715758	2.20699	-0.183832	1.31492	0.112256	17.1071	17.0676	17.1816	17.0217	17.1014	17.0184	17.2741	17.2165	17.2025	24	25	26	23	22	23	19	21	20
Q9BYC9	39S ribosomal protein L20, mitochondrial	MRPL20	+	Matrix	LSU;Mitochondrial central dogma;Mitochondrial ribosome;Translation		+				0.295245	-0.0693334	1.00891	0.176414	1.02131	-0.245747	17.4525	17.1518	17.2926	17.3073	17.1854	17.1962	17.0557	17.1771	16.9269	7	7	7	7	7	7	6	7	7
P83111	Serine beta-lactamase-like protein LACTB, mitochondrial	LACTB	+	IMS	Protein import, sorting and homeostasis;Lipid metabolism;Metabolism;Phospholipid metabolism;Proteases;Protein homeostasis						0.0893222	-0.0683212	0.91153	0.116294	0.269843	-0.184615	17.8658	18.7474	18.5746	18.3706	18.3556	18.2566	18.2286	18.2838	18.1215	17	17	17	17	17	17	17	17	16
Q9NVH1;Q9NVH1-3	DnaJ homolog subfamily C member 11;Isoform 3 of DnaJ homolog subfamily C member 11	DNAJC11	+	MOM	Protein import, sorting and homeostasis;Intramitochondrial membrane interactions;Mitochondrial dynamics and surveillance;Protein import and sorting						0.28976	-0.0665455	0.364575	-0.0354284	0.113026	-0.0311171	17.4355	17.6381	17.7499	17.5558	17.5511	17.517	17.5002	17.6053	17.6247	14	15	15	14	12	12	12	11	11
Q16836;Q16836-2;Q16836-3	Hydroxyacyl-coenzyme A dehydrogenase, mitochondrial;Isoform 2 of Hydroxyacyl-coenzyme A dehydrogenase, mitochondrial;Isoform 3 of Hydroxyacyl-coenzyme A dehydrogenase, mitochondrial	HADH	+	Matrix	Amino acid metabolism;Fatty acid oxidation;Lipid metabolism;Lysine metabolism;Metabolism		+				0.770086	-0.0652688	2.01119	0.173607	2.60551	-0.238876	19.5028	19.4412	19.5295	19.437	19.4696	19.3711	19.2059	19.2837	19.2673	12	12	12	13	13	13	11	11	11
P62072	Mitochondrial import inner membrane translocase subunit Tim10	TIMM10	+	MIM	Protein import, sorting and homeostasis;Chaperones;Protein homeostasis;Protein import and sorting;Protein import, sorting and homeostasis						0.0765375	-0.0652625	0.278889	0.129594	0.255851	-0.194856	18.8356	19.6982	18.9475	19.3384	19.048	18.8992	19.2059	18.738	18.9528	2	2	2	2	2	2	2	2	2
P53597	Succinate--CoA ligase [ADP/GDP-forming] subunit alpha, mitochondrial	SUCLG1	+	Matrix	Carbohydrate metabolism;Itaconate metabolism;Metabolism;Nucleotide metabolism;Nucleotide synthesis and processing;TCA cycle		+				0.622126	-0.0651608	0.990951	-0.139212	0.603609	0.0740509	19.7576	19.8305	19.8019	19.6511	19.7504	19.793	19.7719	19.9398	19.9004	10	10	10	10	10	10	10	10	8
Q9BU61	NADH dehydrogenase [ubiquinone] 1 alpha subcomplex assembly factor 3	NDUFAF3	+	MIM	CI assembly factors;Complex I;OXPHOS;OXPHOS assembly factors		+				0.363031	-0.0640113	2.14624	0.201627	1.67615	-0.265638	18.2182	18.1915	18.405	18.1521	18.2554	18.2153	18.0037	18.0522	17.962	5	5	5	5	5	5	5	4	5
O76031	ATP-dependent Clp protease ATP-binding subunit clpX-like, mitochondrial	CLPX	+	Matrix	Protein import, sorting and homeostasis;Proteases;Protein homeostasis		+				0.775829	-0.0601819	0.502137	-0.0955785	0.156118	0.0353966	17.9595	17.8657	17.933	17.8426	17.8315	17.9034	17.7974	18.0068	18.06	17	16	17	16	15	18	15	16	15
Q7L3T8	Probable proline--tRNA ligase, mitochondrial	PARS2	+	Matrix	Mitochondrial central dogma;mt-tRNA synthetases;Translation		+				0.146416	-0.0597757	0.740026	0.88877	0.826496	-0.948545	15.0162	15.138	15.0665	15.2732	15.0061	14.762	14.9934	14.2194	13.1622	4	3	3	3	3	2	1	2	2
P82933	28S ribosomal protein S9, mitochondrial	MRPS9	+	Matrix	Mitochondrial central dogma;Mitochondrial ribosome;mtRNA granules;mtRNA metabolism;SSU;Translation		+				0.571627	-0.0547943	2.19049	-0.245815	1.55248	0.191021	17.3826	17.4105	17.2867	17.3063	17.2693	17.3398	17.531	17.4894	17.6325	16	18	16	16	17	15	14	13	12
Q8IW45	ATP-dependent (S)-NAD(P)H-hydrate dehydratase	NAXD	+	MIM	Metabolism;Metals and cofactors;NAD biosynthesis and metabolism						0.204631	-0.0546513	0.19262	0.053037	0.868508	-0.107688	16.2105	16.3372	16.2997	16.3864	16.2425	16.0546	16.253	16.1015	16.1699	10	11	10	12	12	12	7	9	10
P40939	Trifunctional enzyme subunit alpha, mitochondrial	HADHA	+	MIM	Amino acid metabolism;Branched-chain amino acid metabolism;Cardiolipin synthesis;Fatty acid oxidation;Lipid metabolism;Metabolism		+				0.263684	-0.0526536	0.401255	-0.0786572	0.132917	0.0260035	20.7694	20.9067	20.9204	20.7268	20.7751	20.9366	20.7853	20.9561	20.9331	37	37	36	36	36	36	36	35	36
Q9NVI7-2	Isoform 2 of ATPase family AAA domain-containing protein 3A	ATAD3A	+	MIM	Intramitochondrial membrane interactions;Mitochondrial central dogma;Mitochondrial dynamics and surveillance;mtDNA maintenance;mtDNA nucleoid;Organelle contact sites						0.66671	-0.0495008	1.0813	0.10666	1.5517	-0.156161	19.8804	19.9409	19.8622	19.7977	19.8641	19.8733	19.6737	19.8109	19.7305	26	27	26	26	25	25	25	26	24
Q7L8L6	FAST kinase domain-containing protein 5, mitochondrial	FASTKD5	+	Matrix	Mitochondrial central dogma;mtRNA granules;mtRNA metabolism;mtRNA stability and decay;Polycistronic mtRNA processing		+				0.166339	-0.0491177	0.224591	0.128524	0.29419	-0.177641	15.3555	14.9938	15.131	15.0568	15.0978	15.1783	15.1488	15.2534	14.5451	7	10	5	9	7	6	7	5	5
O14949	Cytochrome b-c1 complex subunit 8	UQCRQ	+	MIM	CIII subunits;Complex III;OXPHOS;OXPHOS subunits	+					0.0837552	-0.0488726	0.0448188	-0.0162989	0.0488472	-0.0325737	19.7492	19.5043	19.0673	19.3309	19.3444	19.4989	19.3571	19.6218	19.2441	4	4	4	4	4	4	4	4	4
Q96TC7	Regulator of microtubule dynamics protein 3	RMDN3	+	MOM	Mitochondrial dynamics and surveillance;Organelle contact sites						0.0826597	-0.0484734	1.43482	-0.289373	0.516703	0.2409	18.4309	18.5942	19.0803	18.6048	18.5629	18.7924	18.8357	18.9427	19.0498	13	14	13	13	13	14	12	12	11
Q13057;Q13057-2	Bifunctional coenzyme A synthase;Isoform 2 of Bifunctional coenzyme A synthase	COASY	+	Matrix	Coenzyme A metabolism;Metabolism;Metals and cofactors		+				0.0864494	-0.0483996	0.295729	-0.171584	0.149379	0.123185	15.7114	15.025	15.3719	15.2932	15.3391	15.3308	15.7208	15.0231	15.7339	11	8	9	10	9	8	8	7	7
Q9P0J1;Q9P0J1-2	[Pyruvate dehydrogenase [acetyl-transferring]]-phosphatase 1, mitochondrial;Isoform 2 of [Pyruvate dehydrogenase [acetyl-transferring]]-phosphatase 1, mitochondrial	PDP1	+	MIM	Carbohydrate metabolism;Metabolism;Pyruvate metabolism		+				0.33498	-0.0452092	0.85459	0.22684	1.01994	-0.272049	17.5443	17.5083	17.4036	17.4539	17.4951	17.3715	17.4351	17.1717	17.0332	18	19	18	18	18	17	17	14	14
P42704	Leucine-rich PPR motif-containing protein, mitochondrial	LRPPRC	+	Matrix	Mitochondrial central dogma;mtRNA metabolism;mtRNA stability and decay;Translation		+				0.341777	-0.0447343	1.47751	-0.123318	0.702723	0.078584	19.191	19.0354	19.1162	19.0327	19.0462	19.1294	19.1582	19.2392	19.1808	77	77	78	74	74	74	73	72	69
Q9UIJ7	GTP:AMP phosphotransferase AK3, mitochondrial	AK3	+	Matrix	Metabolism;Nucleotide metabolism;Nucleotide synthesis and processing		+				0.134421	-0.0440121	1.31191	0.0802205	0.439412	-0.124233	20.128	20.4891	20.1347	20.199	20.2416	20.1793	20.0937	20.1174	20.1681	19	20	20	18	19	18	17	18	17
P55084;P55084-2	Trifunctional enzyme subunit beta, mitochondrial;Isoform 2 of Trifunctional enzyme subunit beta, mitochondrial	HADHB	+	MIM	Amino acid metabolism;Carbohydrate metabolism;Fatty acid oxidation;Ketone metabolism;Lipid metabolism;Lysine metabolism;Metabolism		+				0.229268	-0.0398394	0.376901	-0.0713482	0.114633	0.0315088	20.9906	21.2135	21.0971	21.0236	21.1003	21.0578	20.9965	21.1388	21.2604	26	24	25	24	25	25	24	24	23
Q6UB28	Methionine aminopeptidase 1D, mitochondrial	METAP1D	+	Matrix	Mitochondrial central dogma;fMet processing;Proteases;Protein homeostasis;Protein import, sorting and homeostasis;Translation		+				0.0668483	-0.036377	0.255647	0.138321	0.456264	-0.174698	13.7327	13.6472	14.016	13.783	14.0173	13.4864	13.5362	13.7117	NaN	3	5	4	5	2	1	1	1	NaN
P26358	DNA (cytosine-5)-methyltransferase 1	DNMT1	+								0.0515933	-0.0332476	3.37667	-1.37177	2.5201	1.33852	15.222	14.8717	15.5483	14.9859	15.3439	15.2125	16.691	16.5205	16.446	11	11	14	9	12	7	24	21	15
O95140	Mitofusin-2	MFN2	+	MOM	Fusion;Mitochondrial dynamics and surveillance;Organelle contact sites						0.145074	-0.032643	1.75426	-0.203096	1.07826	0.170453	16.927	16.8867	17.1138	17.004	16.972	16.8537	17.149	17.1017	17.1883	26	25	24	22	23	24	22	21	19
P36404	ADP-ribosylation factor-like protein 2	ARL2	+	IMS	Fusion;Mitochondrial dynamics and surveillance						0.0499155	-0.0323445	0.0894247	-0.037034	0.00667034	0.00468953	16.2351	15.5563	15.758	15.9543	15.8625	15.6355	16.0452	15.8637	15.6546	6	4	3	4	4	4	2	1	2
Q5JPH6;Q5JPH6-2	Probable glutamate--tRNA ligase, mitochondrial;Isoform 2 of Probable glutamate--tRNA ligase, mitochondrial	EARS2	+	Matrix	Mitochondrial central dogma;mt-tRNA synthetases;Translation		+				0.117931	-0.031545	1.08488	0.217878	1.03727	-0.249423	16.2227	16.4821	16.4499	16.4418	16.36	16.2582	16.1488	15.9941	16.2636	7	9	8	9	7	8	6	5	6
Q8N8R5	UPF0565 protein C2orf69	C2orf69	+	Matrix	0		+				0.0550388	-0.0258439	1.15123	-0.335439	0.694696	0.309595	15.54	15.045	15.1046	15.2347	15.2593	15.1181	15.627	15.2838	15.7075	2	3	2	2	2	2	2	3	2
Q8N983;Q8N983-2;Q8N983-3;Q8N983-4;Q8N983-6;Q8N983-7	39S ribosomal protein L43, mitochondrial;Isoform 2 of 39S ribosomal protein L43, mitochondrial;Isoform 3 of 39S ribosomal protein L43, mitochondrial;Isoform 4 of 39S ribosomal protein L43, mitochondrial;Isoform 5 of 39S ribosomal protein L43, mitochondrial;Isoform 6 of 39S ribosomal protein L43, mitochondrial	MRPL43	+	Matrix	LSU;Mitochondrial central dogma;Mitochondrial ribosome;Translation		+				0.118438	-0.0243327	0.183203	0.0277863	0.283178	-0.0521189	18.5136	18.4039	18.2978	18.4274	18.2981	18.4168	18.3078	18.3178	18.4333	7	8	7	6	6	5	5	5	5
Q9BQ52;Q9BQ52-4	Zinc phosphodiesterase ELAC protein 2;Isoform 4 of Zinc phosphodiesterase ELAC protein 2	ELAC2	+	Matrix	Mitochondrial central dogma;mtRNA metabolism;Polycistronic mtRNA processing		+				0.0903942	-0.0236066	1.61907	-0.165136	0.779903	0.14153	16.1442	16.4248	16.3244	16.3273	16.3078	16.1875	16.4348	16.4696	16.4136	16	16	16	17	17	16	16	12	14
Q14197	Peptidyl-tRNA hydrolase ICT1, mitochondrial	MRPL58	+	Matrix	LSU;Mitochondrial central dogma;Mitochondrial ribosome;Translation;Translation factors		+				0.0713799	-0.0235132	0.38478	-0.0512803	0.0816537	0.0277672	18.9762	18.7319	18.5973	18.7059	18.7212	18.8078	18.7643	18.8874	18.737	7	7	7	7	7	7	6	6	6
Q9P015	39S ribosomal protein L15, mitochondrial	MRPL15	+	Matrix	LSU;Mitochondrial central dogma;Mitochondrial ribosome;Translation		+				0.268502	-0.0231075	0.556587	-0.0934467	0.370947	0.0703392	17.9176	17.8394	17.8139	17.8066	17.8386	17.8563	17.8017	18.0545	17.9256	14	14	12	15	13	12	11	11	12
P24539	ATP synthase F(0) complex subunit B1, mitochondrial	ATP5PB	+	MIM	Complex V;CV subunits;OXPHOS;OXPHOS subunits	+					0.102397	-0.0220668	0.0969143	0.0156193	0.158495	-0.037686	19.7271	19.9786	19.8722	19.8794	19.7889	19.8435	19.7415	19.9173	19.8061	12	12	11	12	12	11	11	11	10
Q86UY8;Q86UY8-2	5'-nucleotidase domain-containing protein 3;Isoform 2 of 5'-nucleotidase domain-containing protein 3	NT5DC3	+	Matrix	0		+				0.0356018	-0.0213191	0.896185	-0.158459	0.268465	0.13714	16.9399	16.5158	17.1831	16.9574	16.7663	16.8511	16.8951	17.0664	17.0887	10	9	9	9	9	8	8	9	8
Q8TAE8	Growth arrest and DNA damage-inducible proteins-interacting protein 1	GADD45GIP1	+	Matrix	LSU;Mitochondrial central dogma;Mitochondrial ribosome;Translation		+				0.0499277	-0.0197474	0.327599	-0.104918	0.351832	0.0851707	18.852	18.6292	18.6258	18.8174	18.7729	18.4575	18.6805	18.7706	18.9114	8	8	8	9	8	7	8	8	7
Q9NYK5;Q9NYK5-2	39S ribosomal protein L39, mitochondrial;Isoform 2 of 39S ribosomal protein L39, mitochondrial	MRPL39	+	Matrix	LSU;Mitochondrial central dogma;Mitochondrial ribosome;Translation		+				0.144325	-0.0169633	1.11564	-0.193181	0.990525	0.176217	17.6094	17.5429	17.6581	17.5704	17.6411	17.548	17.6292	17.8781	17.8318	11	12	12	12	12	12	11	11	10
Q8N442	Translation factor GUF1, mitochondrial	GUF1	+	Matrix	Mitochondrial central dogma;Translation		+				0.085436	-0.0157226	2.48887	0.482148	3.0648	-0.497871	16.0247	15.9951	16.0878	16.1317	15.9988	15.9299	15.4604	15.627	15.5265	8	8	6	8	7	5	6	6	5
Q8IYQ7	Threonine synthase-like 1	THNSL1	+	Matrix	0		+				0.0647611	-0.0153249	1.62297	0.403508	1.7666	-0.418833	15.4665	15.6374	15.5121	15.4656	15.4522	15.6524	15.2451	15.1776	14.9369	10	12	5	7	7	3	3	4	3
Q9BYD2	39S ribosomal protein L9, mitochondrial	MRPL9	+	Matrix	LSU;Mitochondrial central dogma;Mitochondrial ribosome;Translation		+				0.0446396	-0.014183	0.576753	-0.0752405	0.221487	0.0610574	18.7987	18.5027	18.4954	18.5417	18.5431	18.6694	18.587	18.669	18.7239	9	9	9	9	10	9	9	9	9
P49406	39S ribosomal protein L19, mitochondrial	MRPL19	+	Matrix	LSU;Mitochondrial central dogma;Mitochondrial ribosome;Translation		+				0.0560043	-0.0140222	0.577848	-0.0690708	0.238742	0.0550486	18.062	17.9581	17.7867	17.87	17.9143	17.9805	17.9635	18.074	17.9345	10	11	11	10	11	10	9	10	11
Q9H845	Complex I assembly factor ACAD9, mitochondrial	ACAD9	+	MIM	CI assembly factors;Complex I;OXPHOS;OXPHOS assembly factors		+				0.0488748	-0.0134672	1.80223	0.163104	0.801742	-0.176572	17.6516	17.949	17.9148	17.8198	17.8106	17.8446	17.587	17.6793	17.7194	23	24	25	22	20	21	19	19	19
Q8WV74	Nucleoside diphosphate-linked moiety X motif 8	NUDT8	+	Matrix	Coenzyme A metabolism;Metabolism;Metals and cofactors		+				0.00711398	-0.0101871	0.854833	1.12502	0.585624	-1.13521	14.263	13.1913	14.7696	13.9691	14.0276	14.1965	13.6858	12.193	NaN	2	2	2	2	2	2	1	1	NaN
P06576	ATP synthase subunit beta, mitochondrial	ATP5F1B	+	MIM	Complex V;CV subunits;OXPHOS;OXPHOS subunits		+				0.0200779	-0.00922585	0.346085	-0.112343	0.432879	0.103117	22.7588	22.7814	23.0353	22.6394	22.8374	23.071	22.8675	23.04	22.9773	25	25	24	24	24	26	24	24	23
P05091	Aldehyde dehydrogenase, mitochondrial	ALDH2	+	Matrix	Detoxification;Metabolism;Xenobiotic metabolism		+				0.0101103	-0.00727336	1.47404	-0.18575	0.298567	0.178476	19.4852	18.6752	18.9784	19.0596	19.0016	19.0559	19.1582	19.1814	19.3346	21	21	20	20	20	19	19	18	19
L0R8F8	MIEF1 upstream open reading frame protein	MIEF1	+								0.0310643	-0.00674629	1.1292	0.35231	1.16997	-0.359056	16.742	16.7849	16.9032	16.8657	16.6935	16.8506	16.6485	16.5142	16.1902	3	3	2	3	3	3	3	3	2
P09622	Dihydrolipoyl dehydrogenase, mitochondrial	DLD	+	Matrix	Amino acid metabolism;Branched-chain amino acid dehydrogenase complex;Branched-chain amino acid metabolism;Carbohydrate metabolism;Glycine cleavage system;Glycine metabolism;Lysine metabolism;Metabolism;Pyruvate metabolism;TCA cycle		+				0.0531304	-0.00566292	0.61459	-0.0809212	0.69653	0.0752583	19.8746	19.8574	19.898	19.8167	19.9358	19.8606	19.8563	19.9978	20.0017	17	16	14	15	15	14	13	13	14
P22570;P22570-5;P22570-7	NADPH:adrenodoxin oxidoreductase, mitochondrial;Isoform 5 of NADPH:adrenodoxin oxidoreductase, mitochondrial;Isoform 7 of NADPH:adrenodoxin oxidoreductase, mitochondrial	FDXR	+	Matrix	Metabolism;Cholesterol, bile acid, steroid synthesis;Fe-S cluster biosynthesis;Heme synthesis and processing;Lipid metabolism;Metabolism;Metals and cofactors;Vitamin D metabolism;Vitamin metabolism		+				0.00948581	-0.00484912	1.61414	0.199746	0.524418	-0.204595	18.71	19.1546	19.2441	19.0841	19.0376	18.9723	18.7443	18.8477	18.9028	21	23	20	21	22	20	20	20	21
P36542;P36542-2	ATP synthase subunit gamma, mitochondrial;Isoform Heart of ATP synthase subunit gamma, mitochondrial	ATP5F1C	+	MIM	Complex V;CV subunits;OXPHOS;OXPHOS subunits		+				0.0104126	-0.00376066	0.804768	0.158312	0.653663	-0.162073	20.768	21.1005	20.9188	21.0654	20.8641	20.8465	20.6555	20.7962	20.8494	8	8	8	8	8	8	8	8	8
Q9H2W6	39S ribosomal protein L46, mitochondrial	MRPL46	+	Matrix	LSU;Mitochondrial central dogma;Mitochondrial ribosome;Translation		+				0.0168168	-0.00261052	0.753164	-0.147812	0.698197	0.145201	17.5175	17.3733	17.4594	17.3973	17.4441	17.501	17.4254	17.6737	17.6868	10	10	10	10	10	9	10	9	10
Q16134	Electron transfer flavoprotein-ubiquinone oxidoreductase, mitochondrial	ETFDH	+	MIM	Metabolism;Amino acid metabolism;Branched-chain amino acid metabolism;Choline and betaine metabolism;Electron carriers;Fatty acid oxidation;Fe-S-containing proteins;Glycine metabolism;Lipid metabolism;Lysine metabolism;Metabolism;Metals and cofactors;Q-linked reactions, other;Vitamin metabolism		+				0.0105992	-0.00154305	1.16243	0.12343	1.02531	-0.124973	18.0345	18.0334	18.1518	18.1268	18.0461	18.0421	17.899	17.9147	18.031	15	15	17	16	15	14	13	12	12
Q9H4I9	Essential MCU regulator, mitochondrial	SMDT1	+	MIM	Calcium cycle;Calcium homeostasis;Calcium uniporter;Signaling;Small molecule transport	+					0.00216771	0.00118891	0.80318	0.466768	0.932276	-0.465579	16.9589	16.682	16.7355	17.0807	16.7623	16.537	16.5168	16.5703	15.8927	2	3	3	2	3	3	3	3	2
P11182	Lipoamide acyltransferase component of branched-chain alpha-keto acid dehydrogenase complex, mitochondrial	DBT	+	Matrix	Amino acid metabolism;Branched-chain amino acid dehydrogenase complex;Branched-chain amino acid metabolism;Metabolism		+				0.00799351	0.0016098	0.117861	0.014349	0.0675286	-0.0127392	17.318	17.371	17.5127	17.378	17.3635	17.465	17.3263	17.4129	17.4243	19	20	21	20	20	19	20	16	16
Q9BYC8	39S ribosomal protein L32, mitochondrial	MRPL32	+	Matrix	LSU;Mitochondrial central dogma;Mitochondrial ribosome;Translation		+				0.00422783	0.00175381	1.00297	0.313643	0.753126	-0.311889	15.6512	15.3132	15.2305	15.4866	15.3563	15.3572	15.2583	14.8087	15.1922	2	2	1	1	2	2	2	1	1
Q9BYD1	39S ribosomal protein L13, mitochondrial	MRPL13	+	Matrix	LSU;Mitochondrial central dogma;Mitochondrial ribosome;Translation		+				0.0128315	0.00287437	0.124422	-0.0225671	0.101312	0.0254415	18.3333	18.1557	18.1111	18.1549	18.1971	18.2567	18.254	18.3111	18.1113	13	13	13	13	13	13	13	12	12
O75947	ATP synthase subunit d, mitochondrial	ATP5PD	+	MIM	Complex V;CV subunits;OXPHOS;OXPHOS subunits		+				0.0138358	0.00299072	0.50495	-0.0881233	0.38034	0.091114	21.2015	21.4377	21.3427	21.2997	21.3228	21.3682	21.3371	21.3526	21.5654	11	12	11	11	11	11	11	11	11
P49189	4-trimethylaminobutyraldehyde dehydrogenase	ALDH9A1	+	Matrix	Amino acid metabolism;Detoxification;GABA metabolism;Metabolism;ROS and glutathione metabolism		+				0.00676145	0.00334803	0.449477	-0.101214	0.215311	0.104562	17.6301	18.1027	18.1298	17.9709	17.9626	17.9391	17.9634	17.9613	18.2516	15	15	14	16	16	16	15	15	15
Q96GK7	Fumarylacetoacetate hydrolase domain-containing protein 2A	FAHD2A	+	Matrix	0		+				0.00864718	0.00421015	0.774503	0.181321	0.416762	-0.177111	17.6599	17.4631	17.1357	17.4134	17.5111	17.3468	17.2998	17.3738	17.0537	14	14	13	13	14	14	14	12	14
Q96AG3	Solute carrier family 25 member 46	SLC25A46	+	MOM	Fission;Intramitochondrial membrane interactions;Mitochondrial dynamics and surveillance;SLC25A family;Small molecule transport						0.0272074	0.00703303	0.564537	-0.0988299	0.421816	0.105863	17.6925	17.4794	17.7413	17.6923	17.5826	17.6595	17.633	17.7228	17.875	6	8	7	8	6	8	6	7	6
Q8N4Q0	Prostaglandin reductase 3	ZADH2	+	unknown	Eicosanoid metabolism;Lipid metabolism;Metabolism						0.00965034	0.00831095	0.196253	-0.081323	0.138928	0.0896339	17.237	16.5445	16.5109	16.806	17.0247	16.4865	16.9136	16.8144	16.8332	7	7	6	7	7	4	5	4	6
Q53R41;Q53R41-2	FAST kinase domain-containing protein 1, mitochondrial;Isoform 2 of FAST kinase domain-containing protein 1, mitochondrial	FASTKD1	+	Matrix	Mitochondrial central dogma;mtRNA granules;mtRNA metabolism;mtRNA stability and decay;Polycistronic mtRNA processing		+				0.0334446	0.00937939	0.991683	0.598068	0.922669	-0.588688	14.3727	14.0632	14.126	14.1926	14.2101	14.1872	14.158	13.39	13.2477	5	5	3	4	4	4	3	2	1
Q6SZW1	NAD(+) hydrolase SARM1	SARM1	+								0.0159109	0.00980854	0.758691	0.806909	0.689328	-0.7971	15.1458	14.5891	15.2224	14.9195	14.9945	15.0728	14.9741	14.295	13.2969	8	6	6	6	7	7	5	4	4
Q96EL3	39S ribosomal protein L53, mitochondrial	MRPL53	+	Matrix	LSU;Mitochondrial central dogma;Mitochondrial ribosome;Translation		+				0.0614673	0.0116126	0.0244442	-0.00456937	0.145524	0.0161819	18.4187	18.3497	18.4607	18.3737	18.3553	18.5348	18.3827	18.4232	18.4716	5	5	5	5	5	5	4	5	4
Q9Y3D9	28S ribosomal protein S23, mitochondrial	MRPS23	+	Matrix	Mitochondrial central dogma;Mitochondrial ribosome;SSU;Translation		+				0.0822994	0.0139179	2.60162	-0.198393	1.55907	0.212311	18.385	18.3713	18.5506	18.421	18.4515	18.4762	18.6449	18.6921	18.6069	9	9	9	9	9	9	8	9	9
P49590;P49590-2	Histidine--tRNA ligase, mitochondrial;Isoform 2 of Histidine--tRNA ligase, mitochondrial	HARS2	+	Matrix	Mitochondrial central dogma;mt-tRNA synthetases;Translation		+				0.0542652	0.0159111	0.0583755	0.00787544	0.0257374	0.00803566	16.7844	17.1062	17.0333	16.9366	17.0174	17.0176	16.9316	16.9592	17.0572	9	13	10	10	9	11	8	8	8
P35232	Prohibitin	PHB	+	MIM	Protein import, sorting and homeostasis;Chaperones;Protein homeostasis						0.102075	0.0210597	0.0211081	0.00480334	0.0718962	0.0162563	21.2663	21.3679	21.4562	21.3511	21.3198	21.4827	21.2736	21.4695	21.3961	18	19	19	18	18	17	18	18	18
P11177;P11177-2	Pyruvate dehydrogenase E1 component subunit beta, mitochondrial;Isoform 2 of Pyruvate dehydrogenase E1 component subunit beta, mitochondrial	PDHB	+	Matrix	Carbohydrate metabolism;Metabolism;Pyruvate metabolism		+				0.0674151	0.0219161	0.31114	-0.0493069	0.288436	0.0712229	19.6918	19.8107	20.0219	19.7488	19.949	19.8922	19.8663	19.9188	19.9529	15	16	16	16	16	16	16	16	16
Q9BT17	Mitochondrial ribosome-associated GTPase 1	MTG1	+	Matrix	Mitochondrial central dogma;Mitochondrial ribosome assembly;Translation		+				0.0896313	0.0220985	0.117191	-0.0535161	0.15039	0.0756146	16.0771	15.8176	15.8129	15.9108	15.9411	15.922	15.6551	16.2053	16.074	6	7	3	6	5	4	4	4	3
Q9BQ48	39S ribosomal protein L34, mitochondrial	MRPL34	+	Matrix	LSU;Mitochondrial central dogma;Mitochondrial ribosome;Translation		+				0.103653	0.024058	0.951531	-0.143186	1.1142	0.167244	19.003	18.829	19.0098	18.8679	18.974	19.0721	19.0496	19.1828	19.1112	2	2	2	2	2	2	2	2	2
P10515	Dihydrolipoyllysine-residue acetyltransferase component of pyruvate dehydrogenase complex, mitochondrial	DLAT	+	Matrix	Carbohydrate metabolism;Metabolism;Pyruvate metabolism		+				0.0992968	0.0254739	0.791736	0.0876827	0.265933	-0.0622088	18.9063	18.7596	18.6104	18.786	18.724	18.8426	18.6239	18.7521	18.7136	21	21	20	21	20	19	18	19	18
P43155;P43155-2	Carnitine O-acetyltransferase;Isoform 2 of Carnitine O-acetyltransferase	CRAT	+	MIM	Fatty acid oxidation;Lipid metabolism;Metabolism		+				0.176137	0.0270182	1.49638	0.104766	0.628568	-0.0777473	18.11	18.0027	17.9305	18.0628	18.0715	17.99	17.9745	17.9264	17.9091	24	25	25	25	24	24	21	23	23
Q15046;Q15046-2	Lysine--tRNA ligase;Isoform Mitochondrial of Lysine--tRNA ligase	KARS1	+	Matrix	Mitochondrial central dogma;mt-tRNA synthetases;Translation		+				0.0787989	0.0276426	0.698979	-0.289206	0.658946	0.316849	16.8104	16.4456	16.7772	16.6228	16.7557	16.7376	17.1683	16.6268	17.1886	19	20	20	19	17	17	19	16	16
O60888;O60888-2;O60888-3	Protein CutA;Isoform A of Protein CutA;Isoform C of Protein CutA	CUTA	+								0.205165	0.0284697	0.0766506	0.0609728	0.0391901	-0.0325031	19.6051	19.696	19.5437	19.5923	19.641	19.697	20.1387	19.3183	19.2904	2	2	1	2	2	1	2	2	2
O15382	Branched-chain-amino-acid aminotransferase, mitochondrial	BCAT2	+	Matrix	Amino acid metabolism;Branched-chain amino acid metabolism;Metabolism		+				0.108147	0.0288474	1.65746	0.29666	1.1616	-0.267813	18.1486	18.1695	17.9052	18.1673	18.1278	18.0147	17.8513	17.8946	17.6739	17	16	16	16	17	16	16	16	15
Q9H1K1	Iron-sulfur cluster assembly enzyme ISCU, mitochondrial	ISCU	+	Matrix	Fe-S cluster biosynthesis;Fe-S-containing proteins;Metabolism;Metals and cofactors		+				0.0666613	0.029534	1.76664	0.281366	0.74397	-0.251832	18.2061	18.4733	17.9664	18.3046	18.2829	18.147	18.0283	18.0013	17.8608	8	8	8	8	8	8	8	8	8
Q9BRJ2	39S ribosomal protein L45, mitochondrial	MRPL45	+								0.20246	0.0321681	0.552505	-0.063605	0.861202	0.0957731	18.0268	18.0145	17.8898	18.0831	17.9345	18.01	18.0519	18.1274	18.0391	15	14	15	15	15	14	14	12	12
Q8IYU8	Calcium uptake protein 2, mitochondrial	MICU2	+	MIM	Calcium cycle;Calcium homeostasis;Calcium uniporter;EF hand proteins;Signaling;Small molecule transport		+				0.1051	0.0326742	0.47102	-0.132647	0.534885	0.165321	16.3768	16.1124	16.3883	16.4583	16.2548	16.2625	16.4449	16.2876	16.641	12	11	10	12	12	11	9	11	8
Q9Y6H1	Coiled-coil-helix-coiled-coil-helix domain-containing protein 2	CHCHD2	+	IMS	Apoptosis;Mitochondrial dynamics and surveillance						0.116585	0.0339489	1.28104	0.423615	1.06261	-0.389666	17.3875	17.0875	17.3291	17.3585	17.1966	17.351	17.0415	17.0062	16.5874	3	3	3	2	2	2	2	3	2
Q9GZT6;Q9GZT6-2	Coiled-coil domain-containing protein 90B, mitochondrial;Isoform 2 of Coiled-coil domain-containing protein 90B, mitochondrial	CCDC90B	+	MIM	0	+					0.248745	0.0360146	3.0487	0.137109	0.799336	-0.101095	17.407	17.5099	17.3131	17.4605	17.436	17.4415	17.3343	17.288	17.3043	11	11	11	11	11	10	9	11	8
Q9Y2C4	Nuclease EXOG, mitochondrial	EXOG	+	MIM	Mitochondrial central dogma;mtDNA maintenance;mtDNA repair;mtDNA replication;mtDNA stability and decay	+					0.249829	0.0399863	0.156447	-0.0282199	0.390907	0.0682062	16.8451	16.6741	16.7554	16.8088	16.8612	16.7246	16.7549	16.7908	16.9336	9	10	9	9	9	9	8	8	6
Q10713	Mitochondrial-processing peptidase subunit alpha	PMPCA	+	Matrix	Protein import, sorting and homeostasis;Preprotein cleavage;Proteases;Protein homeostasis;Protein import and sorting;Protein import, sorting and homeostasis		+				0.453316	0.0405127	2.5592	0.170345	1.34919	-0.129833	18.5126	18.5323	18.4107	18.5417	18.5186	18.5167	18.31	18.3946	18.3615	21	22	22	22	23	21	21	21	22
P32189;P32189-1;P32189-2;P32189-4	Glycerol kinase;Isoform 1 of Glycerol kinase;Isoform 2 of Glycerol kinase;Isoform 4 of Glycerol kinase	GK	+								0.0760054	0.0441964	0.594439	0.156495	0.186701	-0.112299	16.9405	16.2484	16.6584	16.5876	16.6761	16.7161	16.7123	16.4663	16.3317	13	13	14	17	13	11	11	11	11
Q6KCM7;Q6KCM7-2;Q6KCM7-3;Q6KCM7-4;Q6KCM7-5	Calcium-binding mitochondrial carrier protein SCaMC-2;Isoform 2 of Calcium-binding mitochondrial carrier protein SCaMC-2;Isoform 3 of Calcium-binding mitochondrial carrier protein SCaMC-2;Isoform 4 of Calcium-binding mitochondrial carrier protein SCaMC-2;Isoform 5 of Calcium-binding mitochondrial carrier protein SCaMC-2	SLC25A25	+	MIM	Calcium homeostasis;EF hand proteins;Metabolism;Nucleotide import;Nucleotide metabolism;Signaling;SLC25A family;Small molecule transport			+			0.113111	0.0449988	2.32809	0.402569	1.09538	-0.357571	17.7697	17.2839	17.5134	17.6332	17.5229	17.5459	17.2387	17.2145	17.0411	6	5	4	5	4	5	5	5	3
Q92947	Glutaryl-CoA dehydrogenase, mitochondrial	GCDH	+	Matrix	Amino acid metabolism;Lysine metabolism;Metabolism		+				0.136043	0.0453879	1.42865	0.286503	1.13125	-0.241116	17.3691	17.0956	17.0977	17.3401	17.2892	17.0692	17.0126	16.8674	16.959	8	9	9	9	9	7	7	8	7
P56134;P56134-2;P56134-3;P56134-4	ATP synthase subunit f, mitochondrial;Isoform 2 of ATP synthase subunit f, mitochondrial;Isoform 3 of ATP synthase subunit f, mitochondrial;Isoform 4 of ATP synthase subunit f, mitochondrial	ATP5MF	+	MIM	Complex V;CV subunits;OXPHOS;OXPHOS subunits	+					0.109839	0.050059	1.29909	-0.364229	1.32292	0.414288	21.5091	21.7594	21.9414	21.6368	21.7291	21.9942	22.0047	22.2605	22.1875	2	2	2	2	2	2	2	2	2
P18859;P18859-2	ATP synthase-coupling factor 6, mitochondrial;Isoform 2 of ATP synthase-coupling factor 6, mitochondrial	ATP5PF	+	MIM	Complex V;CV subunits;OXPHOS;OXPHOS subunits		+				0.159037	0.051878	1.16108	-0.358693	1.3162	0.410571	20.9655	21.2121	21.2399	21.097	21.1137	21.3625	21.3156	21.6581	21.6756	4	5	4	4	4	5	4	4	4
Q16740	ATP-dependent Clp protease proteolytic subunit, mitochondrial	CLPP	+	Matrix	Protein import, sorting and homeostasis;Proteases;Protein homeostasis		+				0.153862	0.0549151	0.452129	-0.0689418	0.387529	0.123857	17.737	18.02	17.5918	17.8461	17.9106	17.7568	17.827	17.8997	17.9936	8	8	8	8	8	8	8	8	8
O75153	Clustered mitochondria protein homolog	CLUH	+								0.146424	0.0553004	0.139482	-0.122213	0.199096	0.177513	14.4875	14.3637	14.7922	14.5861	14.7131	14.5101	15.354	14.5022	14.3198	10	10	9	10	8	12	9	7	5
P39210	Protein Mpv17	MPV17	+	MIM	Small molecule transport	+					0.10079	0.0555013	0.716229	-0.14344	0.401761	0.198941	17.7528	18.066	17.397	17.7832	17.8715	17.7276	17.9689	18.0601	17.7835	3	3	2	2	3	2	3	3	3
P50213	Isocitrate dehydrogenase [NAD] subunit alpha, mitochondrial	IDH3A	+	Matrix	Carbohydrate metabolism;Metabolism;TCA cycle		+				0.490332	0.0561962	0.621228	0.0601622	0.0263147	-0.00396601	19.7392	19.859	19.7407	19.7819	19.839	19.8867	19.7131	19.8067	19.8072	15	15	15	14	14	15	15	15	15
Q9H4A6	Golgi phosphoprotein 3	GOLPH3	+	IMS	0						0.131284	0.0567176	1.13815	-0.400532	1.28933	0.45725	16.9947	16.6239	16.9169	16.9146	16.7022	17.0888	17.4349	17.0586	17.4137	9	9	9	8	7	9	8	8	9
P09001	39S ribosomal protein L3, mitochondrial	MRPL3	+	Matrix	LSU;Mitochondrial central dogma;Mitochondrial ribosome;Translation		+				0.240159	0.0586497	0.197691	-0.0521037	0.966454	0.110753	16.8168	16.7929	16.7154	16.8948	16.9521	16.6542	16.9493	16.801	16.907	9	8	9	8	8	8	8	8	7
Q07157	Tight junction protein ZO-1	TJP1	+								0.0767018	0.0588802	0.936468	-0.466208	0.709687	0.525088	15.8745	15.633	16.4984	16.0944	15.9076	16.1806	16.6141	16.1129	16.8542	51	55	56	53	53	50	54	52	49
Q9Y6G3	39S ribosomal protein L42, mitochondrial	MRPL42	+	Matrix	LSU;Mitochondrial central dogma;Mitochondrial ribosome;Translation		+				0.422032	0.0591036	1.20602	-0.11425	1.09663	0.173354	16.3576	16.4198	16.5592	16.5116	16.5	16.5024	16.6605	16.6659	16.5302	4	4	4	4	4	4	4	3	4
Q15119	[Pyruvate dehydrogenase (acetyl-transferring)] kinase isozyme 2, mitochondrial	PDK2	+	Matrix	Carbohydrate metabolism;Metabolism;Pyruvate metabolism		+				0.208743	0.0608311	0.14132	0.094532	0.0478218	-0.0337009	16.6667	16.7863	16.5461	16.639	16.6375	16.9052	16.8342	16.8925	16.1714	6	7	5	6	6	7	7	5	4
P14735	Insulin-degrading enzyme	IDE	+	Matrix	Protein import, sorting and homeostasis;Proteases;Protein homeostasis		+				0.137622	0.0620584	0.159705	-0.0747163	0.285354	0.136775	15.4373	15.2072	15.661	15.4058	15.3832	15.7027	15.7725	15.297	15.6464	21	20	20	17	17	13	19	12	12
O75964	ATP synthase subunit g, mitochondrial	ATP5MG	+	MIM	Complex V;Cristae formation;CV subunits;Mitochondrial dynamics and surveillance;OXPHOS;OXPHOS subunits	+					0.244586	0.0625108	0.894839	-0.187162	1.19413	0.249673	20.1202	20.3692	20.2365	20.1641	20.3573	20.392	20.359	20.5419	20.574	5	5	5	5	5	5	5	5	5
P38646	Stress-70 protein, mitochondrial	HSPA9	+	Matrix	Fe-S cluster biosynthesis;Metabolism;Metals and cofactors		+				0.216119	0.0632833	1.296	-0.309891	1.33057	0.373175	21.9326	22.1611	22.2473	22.0574	22.1952	22.2783	22.3296	22.4838	22.6472	31	31	30	31	31	30	30	29	31
Q9H7Z7	Prostaglandin E synthase 2	PTGES2	+	MIM	Eicosanoid metabolism;Lipid metabolism;Metabolism	+					0.471999	0.0637843	0.220918	-0.0305977	0.760998	0.094382	17.8785	18.0284	17.9638	17.955	18.0161	18.091	17.9969	18.0349	18.122	15	14	14	14	13	13	14	13	14
Q96RQ3	Methylcrotonoyl-CoA carboxylase subunit alpha, mitochondrial	MCCC1	+	Matrix	Amino acid metabolism;Biotin utilizing proteins;Branched-chain amino acid metabolism;Metabolism;Vitamin metabolism		+				0.301068	0.0657527	1.70478	0.146345	0.40923	-0.0805918	16.5957	16.8767	16.7067	16.8281	16.8254	16.7228	16.6116	16.671	16.6546	18	18	14	15	16	17	13	14	13
Q9HCL2	Glycerol-3-phosphate acyltransferase 1, mitochondrial	GPAM	+	Membrane	Cardiolipin synthesis;Lipid metabolism;Metabolism;Phospholipid metabolism						0.0888901	0.0695391	0.863413	0.309491	0.310982	-0.239952	14.0355	14.6627	14.9612	14.7184	14.5298	14.6197	14.6281	14.1456	14.1658	3	4	4	4	3	3	3	2	3
Q9BWH2	FUN14 domain-containing protein 2	FUNDC2	+	MOM	Mitochondrial dynamics and surveillance;Organelle contact sites;Signaling						0.692282	0.0696456	2.22191	-0.318488	2.96733	0.388134	17.7225	17.6808	17.7408	17.8676	17.7303	17.7552	18.0493	18.0727	18.1866	5	5	4	5	5	4	5	5	4
O94925-3	Isoform 3 of Glutaminase kidney isoform, mitochondrial	GLS	+	MIM	Amino acid metabolism;Glutamate metabolism;Metabolism		+				0.101738	0.071806	0.862128	0.205274	0.184116	-0.133468	20.7887	21.1835	21.6653	21.299	21.2664	21.2876	21.2876	21.0372	20.9124	2	2	2	2	2	2	2	2	3
Q330K2;Q330K2-2	NADH dehydrogenase (ubiquinone) complex I, assembly factor 6;Isoform 2 of NADH dehydrogenase (ubiquinone) complex I, assembly factor 6	NDUFAF6	+	MIM	CI assembly factors;Complex I;OXPHOS;OXPHOS assembly factors		+				0.312461	0.0727193	0.785649	0.393613	0.651484	-0.320894	14.591	14.4149	14.4876	14.7156	14.5573	14.4388	14.0153	13.9093	14.6062	3	3	3	2	3	3	1	1	1
Q9P032	NADH dehydrogenase [ubiquinone] 1 alpha subcomplex assembly factor 4	NDUFAF4	+	MIM	CI assembly factors;Complex I;OXPHOS;OXPHOS assembly factors						0.551497	0.0737667	0.39582	-0.083374	1.04002	0.157141	17.3979	17.4512	17.4503	17.6033	17.5099	17.4076	17.4532	17.6677	17.65	8	7	8	8	9	7	6	8	7
P35914	Hydroxymethylglutaryl-CoA lyase, mitochondrial	HMGCL	+	Matrix	Amino acid metabolism;Branched-chain amino acid metabolism;Carbohydrate metabolism;Ketone metabolism;Metabolism		+				0.354643	0.07643	0.812522	0.125276	0.171299	-0.0488459	17.9879	18.2009	17.9168	18.0624	18.1155	18.157	18.0858	18.0115	17.8617	10	11	9	10	10	10	9	10	9
P28838;P28838-2	Cytosol aminopeptidase;Isoform 2 of Cytosol aminopeptidase	LAP3	+	Matrix	Protein import, sorting and homeostasis;Proteases;Protein homeostasis		+				0.836752	0.0772209	0.394912	-0.0689824	0.927966	0.146203	17.5639	17.6353	17.5338	17.6069	17.6465	17.7114	17.7602	17.5937	17.8178	26	26	25	24	25	23	22	22	23
Q99798	Aconitate hydratase, mitochondrial	ACO2	+	Matrix	Carbohydrate metabolism;Fe-S-containing proteins;Metabolism;Metals and cofactors;TCA cycle		+				2.53428	-0.183053	0.811301	0.0348988	3.15235	-0.217951	20.0016	19.9339	19.9401	19.7623	19.8114	19.7527	19.7447	19.7522	19.7249	40	39	39	37	38	38	36	36	37
P55809	Succinyl-CoA:3-ketoacid coenzyme A transferase 1, mitochondrial	OXCT1	+	Matrix	Carbohydrate metabolism;Ketone metabolism;Metabolism		+				0.282413	0.0781682	0.364385	-0.0485598	0.467848	0.126728	19.0136	18.6548	18.9196	18.8812	18.9671	18.9742	18.8966	19.0485	19.0231	19	19	19	19	18	19	16	18	18
P49916;P49916-3	DNA ligase 3;Isoform 3 of DNA ligase 3	LIG3	+	Matrix	Mitochondrial central dogma;mtDNA maintenance;mtDNA repair;mtDNA replication		+				0.103407	0.0794036	0.754171	-0.436207	0.622711	0.51561	13.944	13.7881	14.6607	14.3204	14.0966	14.214	15.0504	14.7223	14.1669	12	11	15	10	10	6	11	10	10
Q9NVT9	Armadillo repeat-containing protein 1	ARMC1	+								0.349416	0.0801614	2.52946	0.614969	2.10023	-0.534808	16.2129	16.0498	16.3138	16.3774	16.1855	16.2541	15.7827	15.6717	15.5176	3	3	3	3	3	2	2	2	2
Q9Y3B8	Oligoribonuclease, mitochondrial	REXO2	+	Matrix	Mitochondrial central dogma;mtRNA metabolism;mtRNA stability and decay		+				0.378349	0.0843531	0.0407607	0.0144831	0.184183	0.06987	17.7005	17.9415	17.6652	17.9022	17.8725	17.7856	17.9594	17.6076	17.9499	7	8	8	8	8	8	8	8	7
Q3SY69	Mitochondrial 10-formyltetrahydrofolate dehydrogenase	ALDH1L2	+	Matrix	Folate and 1-C metabolism;Metabolism;Vitamin metabolism		+				0.178616	0.0873807	1.10628	-0.125755	0.484186	0.213136	18.9526	18.8822	19.4687	19.2031	19.1498	19.2127	19.2202	19.3335	19.3893	46	45	43	42	44	42	42	43	42
Q00325-2	Isoform B of Phosphate carrier protein, mitochondrial	SLC25A3	+	MIM	Calcium cycle;Calcium homeostasis;Copper metabolism;Metabolism;Metals and cofactors;Signaling;SLC25A family;Small molecule transport	+					0.577047	0.0875295	0.389219	-0.103558	0.706941	0.191088	21.3836	21.5029	21.5907	21.5926	21.521	21.6261	21.5121	21.656	21.8824	13	13	14	13	13	13	13	12	12
P30049	ATP synthase subunit delta, mitochondrial	ATP5F1D	+	MIM	Complex V;CV subunits;OXPHOS;OXPHOS subunits		+				0.321956	0.0898628	0.159303	0.0282338	0.240243	0.061629	20.9544	21.2119	21.2714	21.3403	21.1309	21.2361	21.1929	21.2611	21.1686	4	4	4	4	4	4	4	4	4
Q3SXM5	Inactive hydroxysteroid dehydrogenase-like protein 1	HSDL1	+	unknown	0						0.315787	0.0903816	0.630478	0.242212	0.301092	-0.151831	16.8769	17.1372	17.2623	17.1982	17.2225	17.1268	17.0877	17.1331	16.6	5	6	7	5	5	6	6	6	4
Q6PI78	Transmembrane protein 65	TMEM65	+	MIM	0	+					0.137755	0.0934512	0.814483	0.117584	0.0316004	-0.0241324	17.8334	17.8165	18.5737	18.2114	18.1571	18.1354	18.012	17.9659	18.1733	7	7	7	7	7	7	6	7	7
O60518	Ran-binding protein 6	RANBP6	+								0.263062	0.0939668	1.28356	-0.303711	1.73799	0.397678	16.2349	15.9791	15.9202	15.9852	16.0918	16.339	16.3878	16.4277	16.5117	14	16	10	10	9	8	7	10	6
Q8WWH5	Probable tRNA pseudouridine synthase 1	TRUB1	+								0.269337	0.0958875	0.724088	-0.233466	1.16947	0.329353	16.4105	16.1056	16.3086	16.391	16.1696	16.5517	16.7987	16.5194	16.4946	5	7	6	5	3	5	4	5	3
Q99623	Prohibitin-2	PHB2	+	MIM	Protein import, sorting and homeostasis;Chaperones;Protein homeostasis	+					0.481074	0.0964413	0.547906	0.122729	0.0860407	-0.0262877	20.0351	20.2395	20.2444	20.2315	20.2023	20.3745	20.1433	20.2931	20.0036	15	15	16	15	16	16	16	15	15
Q9H0U6	39S ribosomal protein L18, mitochondrial	MRPL18	+	Matrix	LSU;Mitochondrial central dogma;Mitochondrial ribosome;Translation		+				1.4146	-0.186286	0.624967	0.226599	1.23105	-0.412885	18.8266	18.7228	18.7473	18.6672	18.4849	18.5856	18.4508	18.5571	18.0501	3	3	3	3	3	3	2	3	3
Q9H3K2	Growth hormone-inducible transmembrane protein	GHITM	+	MIM	Apoptosis;Mitochondrial dynamics and surveillance	+					0.162211	0.0979246	0.891294	-0.168516	0.490101	0.266441	16.7954	17.3676	17.5328	17.4089	17.2983	17.2823	17.3669	17.4893	17.6388	5	5	5	5	5	5	5	5	5
Q8NBU5	Outer mitochondrial transmembrane helix translocase	ATAD1	+	MOM	Protein import, sorting and homeostasis;Proteases;Protein homeostasis						0.296077	0.0985152	1.93705	-0.235494	1.13627	0.334009	18.0316	18.1652	18.4748	18.3226	18.3762	18.2684	18.5865	18.6144	18.4728	15	15	15	15	15	15	15	15	14
O14880	Microsomal glutathione S-transferase 3	MGST3	+	MOM	Eicosanoid metabolism;Lipid metabolism;Metabolism						0.5288	0.0993373	0.580903	0.323811	0.393787	-0.224474	18.2969	18.2941	18.4123	18.3662	18.5796	18.3556	17.9157	17.8316	18.5826	6	7	6	6	6	6	6	6	5
Q9NRF8	CTP synthase 2	CTPS2	+								0.67758	0.100702	0.119838	-0.132673	0.223174	0.233375	14.3639	14.2511	14.4749	14.4476	14.5032	14.4413	15.0518	13.7927	14.9455	5	3	4	5	4	6	6	3	3
P31930	Cytochrome b-c1 complex subunit 1, mitochondrial	UQCRC1	+	MIM	Protein import, sorting and homeostasis;CIII subunits;Complex III;OXPHOS;OXPHOS subunits;Preprotein cleavage;Protein import and sorting		+				0.556489	0.10432	0.0100404	-0.00135358	0.521974	0.105673	20.1312	19.9379	19.862	20.1138	20.0396	20.0907	20.0062	20.112	20.13	18	18	17	20	20	19	15	18	16
Q9H0N5	Pterin-4-alpha-carbinolamine dehydratase 2	PCBD2	+	unknown	Metabolism;Metals and cofactors;Tetrahydobiopterin synthesis						0.1709	0.104755	0.11878	0.0606569	0.0851077	0.0440979	17.2132	17.5378	16.9771	17.6168	17.3785	17.047	17.2502	17.1604	17.4497	4	4	2	4	3	4	3	2	3
Q9NRK6	ATP-binding cassette sub-family B member 10, mitochondrial	ABCB10	+	MIM	ABC transporters;Heme synthesis and processing;Metabolism;Metals and cofactors;Small molecule transport			+			0.459438	0.106061	1.80866	0.372676	1.81631	-0.266614	17.2596	17.0949	17.1031	17.4192	17.1354	17.2211	16.947	16.8939	16.8169	13	12	10	13	14	13	11	12	9
Q8NC60	Nitric oxide-associated protein 1	NOA1	+	MIM	Mitochondrial central dogma;Mitochondrial ribosome assembly;mtRNA granules;mtRNA metabolism;Translation		+				0.308159	0.10922	0.0543028	-0.0145741	0.459769	0.123794	15.6738	15.8722	16.0675	16.0473	15.8036	16.0902	15.956	15.9892	16.0398	7	8	8	7	6	6	5	7	6
P42126;P42126-2	Enoyl-CoA delta isomerase 1, mitochondrial;Isoform 2 of Enoyl-CoA delta isomerase 1, mitochondrial	ECI1	+	Matrix	Fatty acid oxidation;Lipid metabolism;Metabolism		+				0.29349	0.109659	2.8184	-0.522404	1.95819	0.632063	18.9047	18.4302	18.6107	18.7973	18.8395	18.6377	19.2494	19.255	19.3373	9	9	9	8	9	8	9	9	9
Q9Y6C9	Mitochondrial carrier homolog 2	MTCH2	+	MOM	Fusion;Mitochondrial dynamics and surveillance;SLC25A family;Small molecule transport						0.583449	0.113457	1.29671	0.126721	0.0511434	-0.0132637	19.6323	19.883	19.6436	19.8903	19.7968	19.8121	19.645	19.768	19.7062	13	13	12	12	12	12	12	12	12
Q8TCS8	Polyribonucleotide nucleotidyltransferase 1, mitochondrial	PNPT1	+	Matrix|IMS	Mitochondrial central dogma;mtRNA metabolism;mtRNA stability and decay						0.860886	0.113629	0.573496	-0.0341345	1.04131	0.147764	17.1229	17.223	17.335	17.3477	17.3374	17.3366	17.3827	17.4157	17.3258	26	26	24	27	25	25	22	21	24
Q9Y2R9	28S ribosomal protein S7, mitochondrial	MRPS7	+	Matrix	Mitochondrial central dogma;Mitochondrial ribosome;mtRNA granules;mtRNA metabolism;SSU;Translation		+				1.47597	-0.186708	2.03881	-0.211455	0.163628	0.0247472	18.136	18.2563	18.297	18.085	17.9775	18.0667	18.1989	18.3019	18.2628	9	9	9	9	10	9	10	9	8
Q9NX47	E3 ubiquitin-protein ligase MARCHF5	MARCHF5	+	MOM	Autophagy;Mitochondrial dynamics and surveillance;Mitophagy						0.373179	0.114059	0.916198	-0.183777	0.977207	0.297837	17.6084	17.3821	17.7915	17.8037	17.6428	17.6777	17.7708	17.862	18.0427	9	10	11	10	10	9	9	8	10
Q9NPJ3;Q9NPJ3-2	Acyl-coenzyme A thioesterase 13;Isoform 2 of Acyl-coenzyme A thioesterase 13	ACOT13	+	Matrix	Lipid metabolism;Metabolism		+				0.347944	0.117609	1.09972	0.0633424	0.141112	0.0542666	18.6773	19.1118	19.0814	19.0606	19.0773	19.0854	19.0336	18.9591	19.0407	4	4	4	4	4	4	4	4	4
Q96CU9	FAD-dependent oxidoreductase domain-containing protein 1	FOXRED1	+	MIM	CI assembly factors;Complex I;OXPHOS;OXPHOS assembly factors	+					0.417791	0.121172	0.286618	0.136069	0.0246371	-0.014897	18.5804	18.2477	18.3457	18.4389	18.4375	18.661	18.5265	18.5783	18.0243	6	5	5	5	5	5	6	5	5
Q9NR28;Q9NR28-2	Diablo homolog, mitochondrial;Isoform 2 of Diablo homolog, mitochondrial	DIABLO	+	IMS	Apoptosis;Mitochondrial dynamics and surveillance						0.672127	0.126619	1.27014	0.360439	0.683349	-0.23382	18.0213	17.7792	18.035	18.1109	18.0427	18.0617	17.9247	17.4713	17.738	7	7	7	6	7	6	6	6	6
P33316	Deoxyuridine 5'-triphosphate nucleotidohydrolase, mitochondrial	DUT	+	Matrix	Metabolism;Nucleotide metabolism;Nucleotide synthesis and processing		+				0.385722	0.127748	1.24905	-0.117748	0.824101	0.245497	19.2242	18.7722	18.8925	19.0368	19.0811	19.1544	19.2361	19.1525	19.2369	7	7	7	7	7	8	8	7	7
Q15031	Probable leucine--tRNA ligase, mitochondrial	LARS2	+	Matrix	Mitochondrial central dogma;mt-tRNA synthetases;Translation		+				1.07098	0.127779	2.25705	0.261414	0.897908	-0.133635	16.4585	16.6427	16.5523	16.6447	16.6878	16.7044	16.3859	16.5056	16.3611	23	23	23	24	24	21	20	20	14
O60313-2	Isoform 2 of Dynamin-like 120 kDa protein, mitochondrial	OPA1	+	MIM	Cristae formation;Fusion;Mitochondrial dynamics and surveillance	+					0.91343	0.128276	0.112084	0.00703939	0.909946	0.121236	17.8601	17.786	17.9971	17.9702	18.0125	18.0454	18.0154	17.9943	17.9973	43	46	44	43	44	41	36	38	34
A6NJ78	12S rRNA N4-methylcytidine (m4C) methyltransferase	METTL15	+	Matrix	Mitochondrial central dogma;mtRNA metabolism;mt-rRNA modifications		+				0.473528	0.129081	0.650601	1.35453	0.575758	-1.22545	14.3036	14.6462	14.3048	14.5968	14.5552	14.4898	14.448	13.7791	11.3512	3	4	4	4	3	2	2	3	3
P30405	Peptidyl-prolyl cis-trans isomerase F, mitochondrial	PPIF	+	Matrix	Calcium homeostasis;Mitochondrial permeability transition pore;Signaling		+				0.1671	0.129993	0.397857	-0.0952937	0.307128	0.225286	18.3741	19.3357	19.0779	19.0307	19.1726	18.9743	19.0389	19.3139	19.1107	8	9	8	8	8	7	9	8	9
Q9NWU5	39S ribosomal protein L22, mitochondrial	MRPL22	+	Matrix	LSU;Mitochondrial central dogma;Mitochondrial ribosome;Translation		+				0.878802	0.131035	1.00861	-0.160699	2.44139	0.291734	18.0041	17.9117	17.9384	18.1548	17.9553	18.1372	18.2913	18.1659	18.2723	4	6	6	5	4	6	5	6	5
Q14061	Cytochrome c oxidase copper chaperone	COX17	+	IMS	CIV assembly factors;Complex IV;Copper metabolism;Metabolism;Metals and cofactors;OXPHOS;OXPHOS assembly factors						0.335212	0.13201	0.112087	0.0547231	0.131846	0.077287	17.4074	17.8481	17.8317	17.9393	17.8584	17.6855	18.0712	17.726	17.5219	2	2	1	1	2	2	2	2	2
P57105	Synaptojanin-2-binding protein	SYNJ2BP	+	MOM	Mitochondrial dynamics and surveillance;Organelle contact sites						1.05292	0.133095	2.22127	0.132794	0.0015294	0.000300725	18.8605	18.9348	18.7319	18.9785	18.9673	18.9806	18.8772	18.8559	18.795	6	5	6	5	5	5	5	5	5
Q9NUT2;Q9NUT2-2;Q9NUT2-4;Q9NUT2-5	Mitochondrial potassium channel ATP-binding subunit;Isoform 2 of Mitochondrial potassium channel ATP-binding subunit;Isoform 4 of Mitochondrial potassium channel ATP-binding subunit;Isoform 5 of Mitochondrial potassium channel ATP-binding subunit	ABCB8	+	MIM	ABC transporters;Small molecule transport				+		0.462612	0.135118	1.22517	0.46194	0.73374	-0.326823	15.5151	15.6824	15.9102	15.733	15.8746	15.9054	15.6404	15.4255	15.0614	8	10	7	7	10	9	6	7	5
P47985	Cytochrome b-c1 complex subunit Rieske, mitochondrial	UQCRFS1	+	MIM	CIII subunits;Complex III;Fe-S-containing proteins;Metabolism;Metals and cofactors;OXPHOS;OXPHOS subunits	+					0.851569	0.135559	0.229989	-0.0247548	0.900243	0.160314	20.9061	20.7529	20.6562	20.9241	20.8812	20.9166	20.8972	20.8869	21.0119	8	8	8	8	8	8	8	8	8
P22695	Cytochrome b-c1 complex subunit 2, mitochondrial	UQCRC2	+	MIM	Protein import, sorting and homeostasis;CIII subunits;Complex III;OXPHOS;OXPHOS subunits;Preprotein cleavage;Protein import and sorting		+				1.11587	0.135619	0.783346	-0.109175	1.71601	0.244794	19.7378	19.6781	19.5976	19.7275	19.8347	19.8581	19.8204	19.9371	19.9902	17	17	16	16	17	17	17	16	17
Q8NCW5	NAD(P)H-hydrate epimerase	NAXE	+	Matrix	Metabolism;Metals and cofactors;NAD biosynthesis and metabolism		+				0.495304	0.136349	1.06837	-0.164081	1.07855	0.30043	17.5758	17.5098	17.2031	17.4989	17.5802	17.6186	17.6778	17.6568	17.8553	9	9	7	8	9	9	8	7	9
Q8N5N7	39S ribosomal protein L50, mitochondrial	MRPL50	+	Matrix	LSU;Mitochondrial central dogma;Mitochondrial ribosome;Translation		+				0.826194	0.136544	0.562337	0.188394	0.142247	-0.05185	18.5018	18.3921	18.4418	18.4707	18.5642	18.7104	18.4483	18.5884	18.1434	7	7	6	7	7	7	7	6	6
Q9HA77	Probable cysteine--tRNA ligase, mitochondrial	CARS2	+	Matrix	Mitochondrial central dogma;mt-tRNA synthetases;Translation		+				0.194097	0.138226	1.38383	-0.132903	0.420762	0.271129	17.9946	17.76	17.0865	17.7666	17.7036	17.7856	17.8196	17.9489	17.886	18	18	17	17	18	17	16	17	17
P00390;P00390-2;P00390-3	Glutathione reductase, mitochondrial;Isoform Cytoplasmic of Glutathione reductase, mitochondrial;Isoform 2 of Glutathione reductase, mitochondrial	GSR	+	Matrix	Detoxification;Metabolism;ROS and glutathione metabolism		+				0.956217	0.140608	0.102304	-0.0505664	0.470547	0.191174	16.6083	16.7526	16.7348	16.7357	16.8912	16.8907	17.0903	16.5517	17.0273	9	11	10	11	11	9	10	9	9
Q96I51	RCC1-like G exchanging factor-like protein	RCC1L	+	Matrix	Mitochondrial central dogma;mtRNA metabolism;mt-rRNA modifications		+				0.738855	0.141303	0.192487	-0.0529003	0.847228	0.194203	16.1271	16.2998	16.0982	16.4031	16.3474	16.1985	16.2081	16.3985	16.5011	12	11	9	10	10	10	9	6	7
P03928	ATP synthase protein 8	MT-ATP8	+	MIM	Complex V;CV subunits;OXPHOS;OXPHOS subunits					+	1.76351	-0.186763	0.76636	-0.119033	0.50617	-0.0677299	20.4445	20.4311	20.3877	20.2152	20.3191	20.1687	20.2464	20.3781	20.4356	3	3	3	3	3	3	3	3	3
Q7Z7K0	COX assembly mitochondrial protein homolog	CMC1	+	IMS	CIV assembly factors;Complex IV;OXPHOS;OXPHOS assembly factors						0.344973	0.143298	0.666389	0.127597	0.0286272	0.0157007	19.0709	19.3594	18.7794	19.293	19.1745	19.172	19.1886	18.9347	19.1334	3	2	3	3	3	3	3	2	2
P10809	60 kDa heat shock protein, mitochondrial	HSPD1	+	Matrix	Protein import, sorting and homeostasis;Chaperones;Protein homeostasis		+				0.869512	0.14463	0.737623	-0.156905	1.44779	0.301535	21.7991	21.755	21.6195	21.7826	21.8525	21.9723	21.8819	22.1593	22.037	34	35	34	34	34	33	31	32	31
P82650	28S ribosomal protein S22, mitochondrial	MRPS22	+	Matrix	Mitochondrial central dogma;Mitochondrial ribosome;SSU;Translation		+				2.56807	-0.193871	1.52383	-0.178032	0.0922343	-0.0158386	18.2951	18.3545	18.2541	18.1013	18.1091	18.1116	18.2856	18.3786	18.192	17	17	17	16	17	15	17	16	16
O95831;O95831-3	Apoptosis-inducing factor 1, mitochondrial;Isoform 3 of Apoptosis-inducing factor 1, mitochondrial	AIFM1	+	MIM	Protein import, sorting and homeostasis;Apoptosis;CI assembly factors;Complex I;MIA40;Mitochondrial dynamics and surveillance;OXPHOS;OXPHOS assembly factors;Protein import and sorting		+				0.646495	0.146232	0.134857	0.023201	0.533733	0.123031	18.9854	19.271	19.2472	19.2711	19.266	19.4051	19.2031	19.3261	19.3434	20	22	21	19	22	20	21	20	19
Q9NWR8	Calcium uniporter regulatory subunit MCUb, mitochondrial	MCUB	+	MIM	Calcium cycle;Calcium homeostasis;Calcium uniporter;Signaling;Small molecule transport	+					1.194	0.14757	0.733123	0.565341	0.514723	-0.417771	15.9374	16.0167	16.1143	16.1626	16.2213	16.1271	15.8055	16.0897	14.9198	5	6	7	5	5	5	6	4	2
P14927	Cytochrome b-c1 complex subunit 7	UQCRB	+	MIM	CIII subunits;Complex III;OXPHOS;OXPHOS subunits						0.484302	0.147736	0.685917	-0.130105	0.81994	0.277841	19.8025	19.6326	19.3503	19.7716	19.7258	19.7313	19.8124	19.7655	20.0409	5	5	7	5	6	6	6	6	5
P43897	Elongation factor Ts, mitochondrial	TSFM	+	Matrix	Mitochondrial central dogma;Translation;Translation factors		+				0.645561	0.148914	0.28516	0.0430342	0.406045	0.105879	18.5881	18.4261	18.2472	18.5348	18.5356	18.6376	18.458	18.6246	18.4963	11	11	11	11	10	11	11	10	9
Q07021	Complement component 1 Q subcomponent-binding protein, mitochondrial	C1QBP	+	Matrix	Immune response;Signaling		+				1.19513	0.153193	0.11375	-0.0260398	1.41137	0.179233	20.5183	20.5231	20.4888	20.568	20.6498	20.772	20.614	20.6501	20.8038	8	9	7	7	9	7	6	7	5
Q8WZ82	Esterase OVCA2	OVCA2	+								1.16228	0.155622	0.108629	0.0584189	0.197698	0.0972036	16.3634	16.4708	16.4058	16.4606	16.6356	16.6107	16.8757	16.394	16.262	6	6	6	5	6	5	4	5	5
P40926	Malate dehydrogenase, mitochondrial	MDH2	+	Matrix	Carbohydrate metabolism;Gluconeogenesis;Malate-aspartate shuttle;Metabolism;TCA cycle		+				0.889902	0.15823	0.17945	0.0481828	0.456581	0.110048	22.1734	22.3632	22.3434	22.3997	22.3896	22.5653	22.2949	22.3449	22.5704	17	16	16	16	15	17	17	16	16
Q9H4B0	Probable tRNA N6-adenosine threonylcarbamoyltransferase, mitochondrial	OSGEPL1	+	Matrix	Mitochondrial central dogma;mtRNA metabolism;mt-tRNA modifications		+				1.25517	0.158632	0.426171	0.722374	0.317963	-0.563742	15.3896	15.2639	15.1915	15.4235	15.4658	15.4316	15.4321	15.4513	13.2703	3	4	3	4	2	3	2	3	2
Q7Z7H8;Q7Z7H8-2	39S ribosomal protein L10, mitochondrial;Isoform 2 of 39S ribosomal protein L10, mitochondrial	MRPL10	+	Matrix	LSU;Mitochondrial central dogma;Mitochondrial ribosome;Translation		+				0.919776	0.1645	0.639794	0.274914	0.235896	-0.110414	16.4713	16.3421	16.3601	16.4764	16.4888	16.7017	16.4021	16.5128	15.9273	4	4	4	4	3	4	3	4	4
Q96DB5	Regulator of microtubule dynamics protein 1	RMDN1	+	MOM	0						0.584912	0.164523	0.407886	0.122617	0.0839368	0.0419057	18.6283	18.199	18.4205	18.5677	18.6192	18.5545	18.5219	18.2147	18.637	11	11	11	10	10	10	10	10	9
Q9UJ68;Q9UJ68-2;Q9UJ68-3;Q9UJ68-4;Q9UJ68-5	Mitochondrial peptide methionine sulfoxide reductase;Isoform 2 of Mitochondrial peptide methionine sulfoxide reductase;Isoform 3 of Mitochondrial peptide methionine sulfoxide reductase;Isoform 4 of Mitochondrial peptide methionine sulfoxide reductase;Isoform 5 of Mitochondrial peptide methionine sulfoxide reductase	MSRA	+	Matrix	Detoxification;Metabolism;ROS and glutathione metabolism;Sulfur metabolism		+				1.22693	0.16497	0.177802	-0.0470562	0.916012	0.212026	16.0996	16.1374	15.9636	16.2076	16.3003	16.1877	16.4599	16.1424	16.2345	7	7	6	7	7	7	5	7	7
O00429-2;O00429-4	Isoform 4 of Dynamin-1-like protein;Isoform 3 of Dynamin-1-like protein	DNM1L	+	MOM	Fission;Mitochondrial dynamics and surveillance						0.341224	0.165314	1.51683	-0.671406	1.38594	0.83672	16.2941	15.6318	16.1066	16.1369	16.249	16.1425	17.1091	16.4518	16.9817	29	26	27	25	29	28	31	25	29
P82664	28S ribosomal protein S10, mitochondrial	MRPS10	+	Matrix	Mitochondrial central dogma;Mitochondrial ribosome;SSU;Translation		+				1.31326	-0.199099	1.42634	-0.240613	0.154031	0.0415134	16.7787	16.9142	17.0103	16.7478	16.6823	16.6759	17.024	17.0112	16.7926	5	6	5	6	5	4	4	4	4
Q9Y3B7	39S ribosomal protein L11, mitochondrial	MRPL11	+	Matrix	LSU;Mitochondrial central dogma;Mitochondrial ribosome;Translation		+				1.11386	0.170841	0.64774	-0.168074	1.26965	0.338916	18.0576	17.8615	17.9023	18.1043	18.0451	18.1846	18.0661	18.3388	18.4332	10	11	10	10	11	10	9	10	9
Q9Y305	Acyl-coenzyme A thioesterase 9, mitochondrial	ACOT9	+	MIM	Lipid metabolism;Metabolism		+				1.13468	0.171166	1.35654	0.0912418	0.46256	0.0799243	19.0104	19.2474	19.0952	19.3053	19.259	19.3021	19.1665	19.2527	19.1735	19	19	17	18	19	19	18	19	18
O43837	Isocitrate dehydrogenase [NAD] subunit beta, mitochondrial	IDH3B	+	Matrix	Carbohydrate metabolism;Metabolism;TCA cycle		+				1.00062	0.172082	0.159645	0.026954	1.08474	0.145128	17.1982	17.3853	17.2392	17.5454	17.4467	17.3469	17.4143	17.3753	17.4685	15	16	15	16	16	16	16	16	14
Q9Y2Z4	Tyrosine--tRNA ligase, mitochondrial	YARS2	+	Matrix	Mitochondrial central dogma;mt-tRNA synthetases;Translation		+				1.14833	0.173808	0.0186517	-0.00587018	0.643802	0.179678	17.0422	16.9765	16.805	17.1003	17.129	17.1159	17.0156	17.0176	17.3296	12	11	12	12	12	12	11	10	9
Q8NI37	Protein phosphatase PTC7 homolog	PPTC7	+	Matrix	Signaling		+				0.214268	0.174499	0.0517966	-0.0362854	0.27879	0.210784	16.1585	15.3553	15.4088	15.6784	15.5933	16.1745	15.7069	16.1688	15.6794	7	7	2	7	7	5	3	2	3
Q13232	Nucleoside diphosphate kinase 3	NME3	+	MOM	Metabolism;Nucleotide metabolism;Nucleotide synthesis and processing						0.414069	0.174581	1.59667	0.125216	0.0996704	0.0493654	17.3343	17.9405	17.5638	17.7986	17.834	17.7297	17.656	17.6976	17.6331	6	7	7	8	7	7	6	6	6
Q5T440	Putative transferase CAF17, mitochondrial	IBA57	+	Matrix	Fe-S cluster biosynthesis;Metabolism;Metals and cofactors		+				0.739619	0.174821	1.15397	0.234016	0.457687	-0.0591958	16.877	17.059	16.9344	17.3195	17.0262	17.0493	16.8786	16.9274	16.8869	6	5	5	6	6	6	5	5	5
Q9UH62	Armadillo repeat-containing X-linked protein 3	ARMCX3	+	MOM	Mitochondrial dynamics and surveillance;Trafficking						0.982656	0.177289	1.54036	0.132565	0.210044	0.0447248	18.8541	18.8638	18.6231	18.9813	18.8962	18.9954	18.8739	18.7933	18.808	14	14	12	13	13	12	12	12	12
P49419-2	Isoform 2 of Alpha-aminoadipic semialdehyde dehydrogenase	ALDH7A1	+	Matrix	Amino acid metabolism;Choline and betaine metabolism;Detoxification;Folate and 1-C metabolism;Glycine metabolism;Lysine metabolism;Metabolism;ROS and glutathione metabolism;Vitamin metabolism		+				0.677468	0.178947	0.237482	-0.0541884	0.760127	0.233135	18.9497	19.0893	19.3411	19.2414	19.3103	19.3652	19.3139	19.2458	19.5198	25	25	25	24	25	24	27	24	25
O94903	Pyridoxal phosphate homeostasis protein	PLPBP	+	Matrix	Metabolism;Vitamin B6 metabolism;Vitamin metabolism		+				0.438069	0.180217	0.622314	0.413589	0.304912	-0.233372	16.2663	16.0413	15.7836	16.4135	16.1733	16.045	16.0641	15.2399	16.0872	6	5	5	6	7	5	4	6	4
Q15388	Mitochondrial import receptor subunit TOM20 homolog	TOMM20	+	MOM	Protein import, sorting and homeostasis;Mitochondrial dynamics and surveillance;Protein import and sorting;TOM						0.532168	0.180644	2.27312	0.336675	0.498336	-0.156031	19.7451	20.1446	19.7253	19.9473	20.0512	20.1584	19.7172	19.7251	19.7047	3	3	3	3	3	3	2	3	3
O95861;O95861-4	3'(2'),5'-bisphosphate nucleotidase 1;Isoform 4 of 3'(2'),5'-bisphosphate nucleotidase 1	BPNT1	+								0.899025	0.180854	0.0134451	0.010238	0.290139	0.170616	14.7221	14.7969	14.6923	14.9841	15.0272	14.7427	15.299	14.4843	14.94	5	6	5	5	6	5	5	4	4
Q9NP58;Q9NP58-4	ATP-binding cassette sub-family B member 6, mitochondrial;Isoform 2 of ATP-binding cassette sub-family B member 6, mitochondrial	ABCB6	+	MOM	ABC transporters;Heme synthesis and processing;Metabolism;Metals and cofactors;Small molecule transport						0.262466	0.184954	1.58739	-0.567911	1.10927	0.752865	16.9731	16.2192	17.112	16.9554	16.8735	17.0302	17.7435	17.2157	17.6037	11	9	10	11	10	11	10	9	11
Q9NX20	39S ribosomal protein L16, mitochondrial	MRPL16	+	Matrix	LSU;Mitochondrial central dogma;Mitochondrial ribosome;Translation		+				1.71395	-0.201251	0.102548	0.0173537	1.27406	-0.218605	17.8696	17.7819	17.6863	17.5762	17.5704	17.5874	17.5937	17.6453	17.4431	8	8	8	8	7	7	6	6	6
Q9NNW7;Q9NNW7-2	Thioredoxin reductase 2, mitochondrial;Isoform 2 of Thioredoxin reductase 2, mitochondrial	TXNRD2	+	Matrix	Detoxification;Metabolism;ROS and glutathione metabolism;Selenoproteins		+				0.890789	0.191781	0.0295101	0.0113207	0.511758	0.180461	17.1369	17.4322	17.1729	17.4149	17.3894	17.513	17.4142	17.2211	17.648	12	14	13	12	10	12	9	10	9
Q99757	Thioredoxin, mitochondrial	TXN2	+	Matrix	Detoxification;Metabolism;ROS and glutathione metabolism;Vitamin C metabolism;Vitamin metabolism		+				0.929389	0.192247	0.0412699	-0.0112349	1.48961	0.203482	18.8467	18.9633	19.0109	19.0306	19.069	19.298	19.1045	19.2243	19.1025	4	4	5	4	3	4	5	4	5
Q9H078-2	Isoform 2 of Caseinolytic peptidase B protein homolog	CLPB	+	IMS	Protein import, sorting and homeostasis;Proteases;Protein homeostasis						0.573736	0.194119	1.53593	0.20664	0.0268811	-0.0125211	17.5063	17.1202	17.601	17.5402	17.6215	17.6482	17.3456	17.5024	17.3419	16	16	15	16	15	15	13	14	14
Q68D91	Metallo-beta-lactamase domain-containing protein 2	MBLAC2	+								0.662053	0.194993	0.504077	-0.150918	0.868818	0.34591	17.1078	16.6498	16.8856	17.0688	17.0495	17.1098	17.4415	16.9934	17.246	11	11	11	12	11	9	11	11	11
Q969S9;Q969S9-2;Q969S9-3	Ribosome-releasing factor 2, mitochondrial;Isoform 2 of Ribosome-releasing factor 2, mitochondrial;Isoform 3 of Ribosome-releasing factor 2, mitochondrial	GFM2	+	Matrix	Mitochondrial central dogma;Translation;Translation factors		+				1.50493	-0.216463	1.54897	0.33661	2.5217	-0.553073	18.182	18.2192	18.1166	18.0726	17.9183	17.8776	17.6846	17.7147	17.4593	10	10	11	8	10	7	9	7	6
Q9BXW7;Q9BXW7-2	Haloacid dehalogenase-like hydrolase domain-containing 5;Isoform 1 of Haloacid dehalogenase-like hydrolase domain-containing 5	HDHD5	+	Matrix	0		+				0.926517	0.198324	1.64663	0.239825	0.186903	-0.0415014	16.9688	16.8238	16.6919	17.1335	17.0203	16.9256	16.7825	16.8376	16.7398	12	12	12	11	12	11	12	11	12
P00441	Superoxide dismutase [Cu-Zn]	SOD1	+	IMS	Detoxification;Metabolism;ROS and glutathione metabolism						0.294544	0.198581	0.304462	-0.222929	0.459585	0.42151	19.6861	19.6196	18.8539	19.4841	19.6844	19.5869	20.3873	19.5879	19.4489	7	8	7	7	7	7	7	7	7
O75390	Citrate synthase, mitochondrial	CS	+	Matrix	Carbohydrate metabolism;Metabolism;TCA cycle		+				1.09489	0.200254	0.19834	-0.0464878	1.06145	0.246742	21.2089	21.3695	21.113	21.3709	21.4086	21.5127	21.3252	21.5941	21.5123	17	18	18	17	17	17	17	16	18
P51553;P51553-2	Isocitrate dehydrogenase [NAD] subunit gamma, mitochondrial;Isoform 2 of Isocitrate dehydrogenase [NAD] subunit gamma, mitochondrial	IDH3G	+	Matrix	Carbohydrate metabolism;Metabolism;TCA cycle		+				1.24843	0.200275	1.28202	0.107352	0.613942	0.0929235	17.3926	17.5989	17.4096	17.6033	17.6706	17.728	17.547	17.591	17.5418	11	11	11	11	12	11	12	11	11
Q6PI48	Aspartate--tRNA ligase, mitochondrial	DARS2	+	Matrix	Mitochondrial central dogma;mt-tRNA synthetases;Translation		+				0.708017	0.202178	0.859219	-0.145469	1.13586	0.347647	17.476	17.9079	17.6482	17.8445	17.8443	17.9499	17.8852	18.1097	18.0802	20	20	20	20	20	19	20	18	16
Q8N4Q1;Q8N4Q1-2	Mitochondrial intermembrane space import and assembly protein 40;Isoform 2 of Mitochondrial intermembrane space import and assembly protein 40	CHCHD4	+	IMS	Protein import, sorting and homeostasis;MIA40;Protein import and sorting						0.745109	0.202401	0.437544	0.0967395	0.320043	0.105662	16.5308	16.6572	16.9102	16.8109	17.0032	16.8913	16.879	16.8844	16.6518	4	3	4	4	4	4	4	4	3
Q5BKU9	Oxidoreductase-like domain-containing protein 1	OXLD1	+	unknown	0						0.991442	0.206232	0.750083	0.367056	0.322918	-0.160824	16.4349	16.4375	16.377	16.7248	16.7114	16.4318	16.6098	16.252	15.905	1	2	1	2	2	2	2	1	2
P13804	Electron transfer flavoprotein subunit alpha, mitochondrial	ETFA	+	Matrix	Metabolism;Amino acid metabolism;Branched-chain amino acid metabolism;Choline and betaine metabolism;Electron carriers;Fatty acid oxidation;Glycine metabolism;Lipid metabolism;Lysine metabolism;Metabolism;Q-linked reactions, other;Vitamin metabolism		+				1.46668	-0.216853	1.1757	-0.148744	0.375924	-0.0681089	19.9543	20.0097	19.8119	19.6406	19.7264	19.7583	19.7755	19.8544	19.9417	16	16	16	15	15	16	15	15	15
Q8N8L6	ADP-ribosylation factor-like protein 10	ARL10	+								0.366649	0.20938	1.49845	-0.223396	0.855506	0.432775	16.2428	16.2418	16.9378	16.5825	16.779	16.689	16.8615	16.9849	16.8744	3	4	4	3	3	3	3	3	3
P30044;P30044-2	Peroxiredoxin-5, mitochondrial;Isoform Cytoplasmic+peroxisomal of Peroxiredoxin-5, mitochondrial	PRDX5	+	Matrix	Detoxification;Metabolism;ROS and glutathione metabolism		+				1.64675	-0.21858	1.61989	-0.346087	0.641646	0.127506	21.6548	21.7589	21.7466	21.423	21.4848	21.5968	21.7427	21.7876	22.0125	8	8	8	8	9	8	8	7	7
P05141	ADP/ATP translocase 2	SLC25A5	+	MIM	Calcium homeostasis;Metabolism;Mitochondrial permeability transition pore;Nucleotide import;Nucleotide metabolism;Signaling;SLC25A family;Small molecule transport			+			0.842192	0.215804	0.248025	0.0397472	0.600402	0.176057	22.3591	22.7635	22.5402	22.734	22.8089	22.7673	22.6111	22.7923	22.7875	18	18	16	17	17	17	17	17	15
O75746	Calcium-binding mitochondrial carrier protein Aralar1	SLC25A12	+	MIM	Amino acid metabolism;Calcium homeostasis;Carbohydrate metabolism;EF hand proteins;Glutamate metabolism;Malate-aspartate shuttle;Metabolism;Signaling;SLC25A family;Small molecule transport			+			0.872411	0.219799	0.784433	0.0819518	0.536589	0.137847	18.3227	18.6607	18.3383	18.6526	18.595	18.7336	18.5256	18.5996	18.6101	28	30	28	28	28	27	25	24	26
P12236	ADP/ATP translocase 3	SLC25A6	+	MIM	Calcium homeostasis;Metabolism;Mitochondrial permeability transition pore;Nucleotide import;Nucleotide metabolism;Signaling;SLC25A family;Small molecule transport			+			0.674166	0.220426	0.0465267	0.0184155	0.442336	0.20201	21.3949	21.8532	21.8032	21.9213	21.8439	21.9473	21.7977	21.7146	22.145	7	8	9	7	6	7	6	4	6
Q9Y2Q9	28S ribosomal protein S28, mitochondrial	MRPS28	+	Matrix	Mitochondrial central dogma;Mitochondrial ribosome;SSU;Translation		+				2.34511	-0.219168	0.0735194	0.038065	0.647965	-0.257233	18.6409	18.6684	18.6069	18.4381	18.4664	18.3543	18.5878	18.5307	18.026	6	5	5	5	5	6	6	6	6
Q9Y697;Q9Y697-2	Cysteine desulfurase, mitochondrial;Isoform Cytoplasmic of Cysteine desulfurase, mitochondrial	NFS1	+	Matrix	Fe-S cluster biosynthesis;Fe-S-containing proteins;Metabolism;Metals and cofactors		+				2.18283	-0.222759	0.327946	-0.0535978	1.0036	-0.169161	17.7621	17.8206	17.675	17.5356	17.5386	17.5151	17.5242	17.5092	17.7167	17	18	16	20	19	18	18	17	17
P00505	Aspartate aminotransferase, mitochondrial	GOT2	+	MIM	Amino acid metabolism;Carbohydrate metabolism;Glutamate metabolism;Glyoxylate metabolism;Kynurenine metabolism;Malate-aspartate shuttle;Metabolism;Sulfur metabolism		+				0.866035	0.222713	0.559396	0.089817	0.428687	0.132896	20.1657	20.5577	20.2886	20.5199	20.6192	20.5409	20.3599	20.4673	20.5833	22	24	22	24	23	23	20	20	20
Q86YH6	All trans-polyprenyl-diphosphate synthase PDSS2	PDSS2	+	MIM	Coenzyme Q metabolism;Metabolism;Metals and cofactors		+				0.383255	0.223258	2.54049	0.667141	0.790285	-0.443883	14.8277	15.6634	15.2048	15.5365	15.4092	15.42	14.6122	14.9339	14.8182	8	9	8	9	9	7	6	8	8
Q9HB07	MYG1 exonuclease	MYG1	+								0.692306	0.223584	0.322291	0.173609	0.0656407	0.0499741	16.3169	15.8189	15.9785	16.2453	16.2723	16.2675	16.4382	15.6797	16.1464	10	9	10	9	9	8	10	7	8
Q12931;Q12931-2	Heat shock protein 75 kDa, mitochondrial;Isoform 2 of Heat shock protein 75 kDa, mitochondrial	TRAP1	+	Matrix	Protein import, sorting and homeostasis;Chaperones;Protein homeostasis		+				1.1694	0.225269	2.06642	0.144728	0.376961	0.080541	18.5924	18.8933	18.7765	18.9847	19.0164	18.9368	18.8063	18.8262	18.8713	27	27	27	28	26	28	27	25	26
P00367	Glutamate dehydrogenase 1, mitochondrial	GLUD1	+	Matrix	Amino acid metabolism;GABA metabolism;Glutamate metabolism;Metabolism		+				1.1783	0.228715	1.56859	0.205069	0.0766247	0.0236454	20.9611	20.7668	20.6496	21.0122	21.0388	21.0126	20.7341	20.7826	20.9317	25	27	25	24	25	25	23	25	24
Q9BYD3	39S ribosomal protein L4, mitochondrial	MRPL4	+	Matrix	LSU;Mitochondrial central dogma;Mitochondrial ribosome;Translation		+				1.72813	-0.228385	1.25712	0.306046	2.06468	-0.53443	17.0982	16.9817	16.9871	16.7911	16.8752	16.7156	16.6098	16.5741	16.2798	9	9	9	10	8	10	8	8	8
Q9UDW1	Cytochrome b-c1 complex subunit 9	UQCR10	+	MIM	CIII subunits;Complex III;OXPHOS;OXPHOS subunits	+					1.04421	0.237098	0.51092	0.322765	0.107628	-0.0856667	17.511	17.266	17.2065	17.6654	17.5376	17.4919	17.5587	17.4669	16.701	2	2	2	2	2	2	2	2	2
Q9H857-2	Isoform 2 of 5'-nucleotidase domain-containing protein 2	NT5DC2	+	Matrix	Metabolism;Nucleotide metabolism;Nucleotide synthesis and processing		+				1.26899	0.238654	0.516884	0.0953433	0.796944	0.143311	17.6142	17.4007	17.4584	17.8086	17.7709	17.6098	17.6243	17.5477	17.7313	20	20	20	20	21	20	20	19	14
Q9P0J0	NADH dehydrogenase [ubiquinone] 1 alpha subcomplex subunit 13	NDUFA13	+	MIM	CI subunits;Complex I;OXPHOS;OXPHOS subunits	+					1.35514	-0.231616	1.96963	-0.433922	1.43691	0.202307	19.1734	19.1192	19.2109	18.7973	18.9553	19.0561	19.2933	19.3292	19.4879	8	8	8	8	8	9	8	7	7
P53007	Tricarboxylate transport protein, mitochondrial	SLC25A1	+	MIM	Carbohydrate metabolism;Gluconeogenesis;Lipid metabolism;Metabolism;SLC25A family;Small molecule transport;TCA-associated	+					0.79615	0.240724	1.0573	0.16619	0.180092	0.0745341	19.5685	20.0196	19.9426	20.0678	20.101	20.0841	19.8646	19.8268	20.063	13	14	14	12	11	11	11	12	10
Q9H5Q4	Dimethyladenosine transferase 2, mitochondrial	TFB2M	+	Matrix	Mitochondrial central dogma;mtDNA maintenance;mtDNA replication;mtRNA metabolism;Transcription		+				0.817619	0.241591	1.06185	0.333255	0.174079	-0.091664	16.3584	16.708	16.8048	16.9007	16.8561	16.8393	16.6514	16.7039	16.241	11	11	11	10	11	10	8	7	8
Q9BPX6;Q9BPX6-3	Calcium uptake protein 1, mitochondrial;Isoform 3 of Calcium uptake protein 1, mitochondrial	MICU1	+	MIM	Calcium cycle;Calcium homeostasis;Calcium uniporter;EF hand proteins;Signaling;Small molecule transport	+					1.53013	-0.234241	0.522567	0.0976295	2.04392	-0.331871	16.7018	16.5655	16.6182	16.5087	16.3578	16.3163	16.4112	16.2513	16.2274	12	13	12	11	12	9	10	9	8
Q5SXM8	DNL-type zinc finger protein	DNLZ	+	Matrix	Protein import, sorting and homeostasis;Chaperones;Protein homeostasis		+				0.563581	0.243112	0.0166064	0.0101643	0.657358	0.232948	16.4452	16.6271	16.2707	16.9358	16.7507	16.3859	16.815	16.7921	16.4348	3	3	2	2	3	2	2	2	2
Q9NX18	Succinate dehydrogenase assembly factor 2, mitochondrial	SDHAF2	+	Matrix	CII assembly factors;Complex II;OXPHOS;OXPHOS assembly factors		+				0.456057	0.246107	0.756964	0.603351	0.548535	-0.357244	16.3917	16.5211	16.4786	16.972	16.9053	16.2523	16.4585	16.3202	15.5409	2	2	2	3	3	2	2	3	2
Q9NVH0	Exonuclease 3'-5' domain-containing protein 2	EXD2	+	Matrix	Mitochondrial central dogma;Translation		+				0.625391	0.246852	0.179585	-0.0383784	0.709982	0.285231	16.6532	16.6087	16.1189	16.8019	16.6587	16.6609	16.8542	16.6263	16.7561	17	14	13	15	14	14	15	14	14
Q9UJZ1	Stomatin-like protein 2, mitochondrial	STOML2	+	MIM	Protein import, sorting and homeostasis;Protein homeostasis		+				1.29815	0.247986	0.435683	-0.116636	2.04418	0.364622	20.0244	20.0407	19.9752	20.1165	20.2495	20.4183	20.2416	20.3953	20.4974	13	16	13	14	13	13	12	12	11
Q96Q11;Q96Q11-2	CCA tRNA nucleotidyltransferase 1, mitochondrial;Isoform 2 of CCA tRNA nucleotidyltransferase 1, mitochondrial	TRNT1	+	Matrix	Mitochondrial central dogma;mtRNA metabolism;mt-tRNA modifications		+				1.70451	-0.235897	0.328965	-0.0832233	0.791681	-0.152674	16.5768	16.5007	16.523	16.3188	16.3866	16.1873	16.549	16.2646	16.3288	11	12	12	10	9	11	10	12	8
P49411	Elongation factor Tu, mitochondrial	TUFM	+	Matrix	Mitochondrial central dogma;Translation;Translation factors		+				2.54568	-0.243589	0.159928	-0.0183347	2.06963	-0.225255	20.0846	20.1574	20.0595	19.8125	19.8898	19.8684	19.835	19.9478	19.8429	26	26	25	26	25	25	25	25	25
Q9NX46	ADP-ribose glycohydrolase ARH3	ADPRS	+								1.83833	-0.244059	0.0824252	0.065086	0.481415	-0.309145	15.6263	15.6308	15.505	15.3243	15.4244	15.2813	15.7762	14.823	15.2356	8	8	8	7	7	7	8	7	8
Q8WY22	BRI3-binding protein	BRI3BP	+								2.20196	-0.252525	0.48057	0.440283	0.801166	-0.692808	15.7222	15.8693	15.8094	15.5901	15.5372	15.5159	15.6979	15.273	14.3515	2	2	1	1	2	2	1	1	1
O43677	NADH dehydrogenase [ubiquinone] 1 subunit C1, mitochondrial	NDUFC1	+	MIM	CI subunits;Complex I;OXPHOS;OXPHOS subunits	+					1.35153	-0.264293	1.80151	-0.367736	0.620832	0.103443	17.0517	16.8681	16.9644	16.7968	16.7432	16.5514	17.1072	17.1277	16.9597	2	2	2	2	2	2	2	2	2
P48735	Isocitrate dehydrogenase [NADP], mitochondrial	IDH2	+	Matrix	Carbohydrate metabolism;Metabolism;TCA cycle		+				0.293291	0.255013	1.65963	0.264125	0.00846692	-0.00911204	20.6966	19.6137	20.6224	20.4889	20.5657	20.6432	20.2903	20.4061	20.209	23	23	23	24	24	22	24	23	21
Q5VWZ2	Lysophospholipase-like protein 1	LYPLAL1	+	unknown	Lipid metabolism;Metabolism						0.277032	0.255702	0.697552	-1.03262	0.784915	1.28833	15.1941	16.1496	14.9893	15.8118	15.5038	15.7845	16.2589	18.0504	15.8886	2	3	1	1	2	2	1	1	2
Q9H300	Presenilins-associated rhomboid-like protein, mitochondrial	PARL	+	MIM	Protein import, sorting and homeostasis;Autophagy;Mitochondrial dynamics and surveillance;Mitophagy;Proteases;Protein homeostasis			+			0.960129	0.257741	1.59235	0.407148	0.761952	-0.149406	16.2419	16.4316	16.4739	16.8233	16.6323	16.465	16.2613	16.1265	16.3115	3	3	3	3	3	3	3	3	3
Q92934	Bcl2-associated agonist of cell death	BAD	+	MOM	Apoptosis;Mitochondrial dynamics and surveillance						2.07454	-0.268892	2.92498	-0.379979	0.855625	0.111087	17.1735	17.2103	17.3322	16.9156	16.9838	17.01	17.4162	17.2899	17.3433	6	6	6	6	6	6	6	6	6
Q7L311	Armadillo repeat-containing X-linked protein 2	ARMCX2	+	Membrane	0						1.82637	-0.270747	2.00061	-0.447425	1.11725	0.176678	17.4513	17.5015	17.4907	17.3084	17.0892	17.2337	17.7797	17.5279	17.666	12	12	12	13	12	13	11	12	12
P30084	Enoyl-CoA hydratase, mitochondrial	ECHS1	+	Matrix	Amino acid metabolism;Branched-chain amino acid metabolism;Fatty acid oxidation;Lipid metabolism;Lysine metabolism;Metabolism		+				1.44395	-0.271985	0.719579	-0.224309	0.142096	-0.0476767	18.8585	18.9333	18.9877	18.5666	18.5845	18.8124	18.643	19.0186	18.9749	15	14	14	13	13	13	13	13	13
Q99714	3-hydroxyacyl-CoA dehydrogenase type-2	HSD17B10	+	Matrix	Mitochondrial central dogma;Amino acid metabolism;Branched-chain amino acid metabolism;Cholesterol, bile acid, steroid synthesis;Fatty acid oxidation;Lipid metabolism;Metabolism;Mitochondrial central dogma;mtRNA granules;mtRNA metabolism;mt-tRNA modifications;Polycistronic mtRNA processing		+				3.16862	-0.277924	0.426192	0.0338109	2.77887	-0.311735	19.6771	19.6222	19.5855	19.3293	19.351	19.3707	19.2938	19.3791	19.2765	13	13	13	12	14	13	12	12	12
Q9BUB7	Transmembrane protein 70, mitochondrial	TMEM70	+	MIM	CI assembly factors;Complex I;Complex V;CV assembly factors;OXPHOS;OXPHOS assembly factors	+					1.67345	-0.289734	0.00107513	-0.000366529	1.11816	-0.289367	15.7109	15.867	15.9326	15.5974	15.5829	15.4609	15.6709	15.3442	15.6273	4	4	4	3	3	2	3	2	1
Q9Y3D3	28S ribosomal protein S16, mitochondrial	MRPS16	+	Matrix	Mitochondrial central dogma;Mitochondrial ribosome;SSU;Translation		+				2.15247	-0.296457	0.694078	-0.187796	0.389396	-0.108661	18.2859	18.3848	18.3784	18.0185	17.9918	18.1494	18.0584	18.2164	18.4483	4	4	4	4	4	4	4	4	3
Q9NX63	MICOS complex subunit MIC19	CHCHD3	+	MIM	Cristae formation;Intramitochondrial membrane interactions;MICOS complex;Mitochondrial dynamics and surveillance						1.91846	-0.297441	1.61416	-0.26969	0.202414	-0.0277513	20.2414	20.2787	20.3386	19.9039	19.9528	20.1097	20.1692	20.3012	20.3051	5	5	5	5	5	5	6	5	5
O95167	NADH dehydrogenase [ubiquinone] 1 alpha subcomplex subunit 3	NDUFA3	+	MIM	CI subunits;Complex I;OXPHOS;OXPHOS subunits	+					2.47748	-0.297654	1.55452	-0.234101	0.450853	-0.0635529	18.9078	18.8566	18.826	18.6368	18.5664	18.4942	18.6905	18.8355	18.8738	3	3	3	3	3	3	3	3	3
O00330;O00330-3	Pyruvate dehydrogenase protein X component, mitochondrial;Isoform 3 of Pyruvate dehydrogenase protein X component, mitochondrial	PDHX	+	Matrix	Carbohydrate metabolism;Metabolism;Pyruvate metabolism		+				1.69476	-0.298054	1.79514	-0.203686	0.452341	-0.094368	17.3359	17.3152	17.0952	16.9922	16.9258	16.9341	17.0715	17.2317	17.16	14	14	15	15	17	15	12	14	14
Q8NCN5	Pyruvate dehydrogenase phosphatase regulatory subunit, mitochondrial	PDPR	+	Matrix	Carbohydrate metabolism;Metabolism;Pyruvate metabolism		+				0.949415	0.275688	1.74727	0.287201	0.0338531	-0.0115134	16.9258	16.8547	16.5526	17.1484	17.1027	16.9092	16.7841	16.7675	16.747	24	24	19	19	19	20	17	13	18
Q5XKP0	MICOS complex subunit MIC13	MICOS13	+	MIM	Cristae formation;MICOS complex;Mitochondrial dynamics and surveillance	+					1.48265	-0.298243	0.488526	-0.233768	0.121681	-0.0644747	18.6576	18.7114	18.5848	18.435	18.4423	18.1817	18.7968	18.756	18.2077	2	2	2	2	2	2	2	3	2
Q9HC38-2	Isoform 2 of Glyoxalase domain-containing protein 4	GLOD4	+	Matrix	0		+				0.723638	0.279714	0.169641	-0.155401	0.487934	0.435115	15.6219	15.2646	15.0138	15.5598	15.6029	15.5766	16.0247	15.0464	16.1344	12	9	10	9	10	9	11	7	12
Q9NWU1	3-oxoacyl-[acyl-carrier-protein] synthase, mitochondrial	OXSM	+	Matrix	Lipid metabolism;Metabolism;Type II fatty acid synthesis		+				1.08652	0.282349	1.52769	0.675577	0.916713	-0.393228	15.1684	15.113	14.9	15.1933	15.3285	15.5067	14.5793	15.0186	14.4038	5	5	5	4	5	5	4	5	4
Q9BRT3	Migration and invasion enhancer 1	MIEN1	+								0.411385	0.284081	0.188928	0.170703	0.0925752	0.113377	18.2318	17.2679	17.6415	18.1101	17.8293	18.0541	18.0763	17.1643	18.2407	2	1	2	2	1	1	1	1	3
Q96AB3	Isochorismatase domain-containing protein 2	ISOC2	+	Matrix	0		+				0.914338	0.28522	0.198945	0.0395495	0.740754	0.24567	17.2292	17.5976	17.6807	17.7323	17.8753	17.7555	17.6622	17.7129	17.8695	3	3	3	3	3	3	4	3	3
P82673	28S ribosomal protein S35, mitochondrial	MRPS35	+	Matrix	Mitochondrial central dogma;Mitochondrial ribosome;SSU;Translation		+				3.27031	-0.308682	2.40859	-0.168861	1.57133	-0.139821	16.7797	16.8117	16.8816	16.519	16.5223	16.5057	16.7307	16.688	16.6348	11	12	11	9	11	10	8	10	8
Q9BRT2	Ubiquinol-cytochrome-c reductase complex assembly factor 2	UQCC2	+	MIM	CIII assembly factors;Complex III;OXPHOS;OXPHOS assembly factors						1.71065	-0.314983	1.3163	0.294888	2.37628	-0.609871	17.9258	17.8739	17.7317	17.6451	17.4461	17.4952	17.303	17.3361	17.0627	5	6	4	3	4	3	5	3	3
Q7L592	Protein arginine methyltransferase NDUFAF7, mitochondrial	NDUFAF7	+	MIM	CI assembly factors;Complex I;OXPHOS;OXPHOS assembly factors		+				1.0666	0.295787	1.57625	0.218702	0.218356	0.0770842	16.7083	16.3978	16.2868	16.7231	16.7315	16.8257	16.4867	16.4868	16.6507	12	12	11	13	11	13	9	11	10
Q13825	Methylglutaconyl-CoA hydratase, mitochondrial	AUH	+	Matrix	Amino acid metabolism;Branched-chain amino acid metabolism;Carbohydrate metabolism;Itaconate metabolism;Metabolism		+				1.11604	0.296007	0.903415	0.288243	0.0142368	0.00776354	16.2343	15.9762	15.8466	16.2167	16.3426	16.3858	16.049	16.2573	15.774	6	7	5	6	6	6	6	6	4
Q9Y676	28S ribosomal protein S18b, mitochondrial	MRPS18B	+	Matrix	Mitochondrial central dogma;Mitochondrial ribosome;SSU;Translation		+				2.55235	-0.32882	1.14396	-0.160435	1.66993	-0.168385	17.9163	17.876	17.8983	17.5737	17.6496	17.4808	17.7953	17.7456	17.6445	7	7	6	7	6	7	7	7	6
Q6L8Q7;Q6L8Q7-2	2',5'-phosphodiesterase 12;Isoform 2 of 2',5'-phosphodiesterase 12	PDE12	+	Matrix	Mitochondrial central dogma;mt-mRNA modifications;mtRNA metabolism;mtRNA stability and decay		+				1.12221	0.298383	1.67807	0.173672	0.403645	0.124711	16.9529	16.7812	16.5273	17.0649	17.0153	17.0765	16.9617	16.8567	16.8172	11	13	11	10	12	11	12	11	9
Q9UJS0;Q9UJS0-2	Calcium-binding mitochondrial carrier protein Aralar2;Isoform 2 of Calcium-binding mitochondrial carrier protein Aralar2	SLC25A13	+	MIM	Amino acid metabolism;Calcium homeostasis;Carbohydrate metabolism;EF hand proteins;Malate-aspartate shuttle;Metabolism;Signaling;SLC25A family;Small molecule transport;Urea cycle			+			1.24465	0.307982	0.401213	0.0651245	0.887528	0.242858	17.215	17.3319	17.5935	17.7503	17.6503	17.6638	17.5491	17.5755	17.7444	18	17	19	19	18	17	16	19	16
Q13505;Q13505-3	Metaxin-1;Isoform 3 of Metaxin-1	MTX1	+	MOM	Protein import, sorting and homeostasis;Intramitochondrial membrane interactions;Mitochondrial dynamics and surveillance;Protein import and sorting;SAM						1.63606	-0.330845	1.778	-0.226287	0.415966	-0.104558	18.1847	18.3176	18.5001	18.0064	17.979	18.0245	18.2093	18.1451	18.3344	9	10	9	8	9	10	8	8	8
Q15785	Mitochondrial import receptor subunit TOM34	TOMM34	+	MOM	Protein import, sorting and homeostasis;Protein import and sorting;TOM						0.489943	0.312847	1.90306	-0.647865	1.4526	0.960712	16.9192	16.0081	16.2427	16.7009	16.6125	16.7951	17.4312	17.0771	17.5438	10	9	9	9	9	10	10	9	9
Q7Z4G4;Q7Z4G4-2;Q7Z4G4-3	tRNA (guanine(10)-N2)-methyltransferase homolog;Isoform 2 of tRNA (guanine(10)-N2)-methyltransferase homolog;Isoform 3 of tRNA (guanine(10)-N2)-methyltransferase homolog	TRMT11	+								0.267646	0.314145	1.10984	-0.556525	0.846749	0.87067	14.4753	13.4389	13.4704	13.9479	14.2701	NaN	14.6306	NaN	14.7005	2	1	3	1	1	NaN	2	NaN	1
O14618	Copper chaperone for superoxide dismutase	CCS	+								1.07049	0.315216	0.858128	0.397809	0.120859	-0.082593	15.7519	15.4067	15.8393	16.0557	15.9126	15.9753	16.0063	15.3668	15.377	5	5	6	4	5	6	5	3	4
O00217	NADH dehydrogenase [ubiquinone] iron-sulfur protein 8, mitochondrial	NDUFS8	+	MIM	CI subunits;Complex I;Fe-S-containing proteins;Metabolism;Metals and cofactors;OXPHOS;OXPHOS subunits		+				2.35667	-0.336407	0.0410414	-0.00830142	2.00532	-0.328106	20.0646	19.9638	20.1085	19.7171	19.6378	19.7727	19.8303	19.6698	19.6524	7	7	7	7	7	7	7	7	7
O75438	NADH dehydrogenase [ubiquinone] 1 beta subcomplex subunit 1	NDUFB1	+	MIM	CI subunits;Complex I;OXPHOS;OXPHOS subunits	+					2.70369	-0.337827	2.08315	-0.531668	0.817586	0.193841	20.152	20.1532	20.0507	19.7162	19.818	19.8082	20.2163	20.2001	20.5211	4	4	4	4	4	4	4	4	4
Q9Y2S7	Polymerase delta-interacting protein 2	POLDIP2	+	Matrix	Mitochondrial central dogma;mtDNA maintenance;mtDNA nucleoid		+				4.08357	-0.339455	0.516001	0.0408065	3.49881	-0.380262	17.5556	17.5222	17.5621	17.2403	17.1868	17.1944	17.1404	17.2269	17.1317	14	16	15	13	13	12	11	14	13
O43674;O43674-2	NADH dehydrogenase [ubiquinone] 1 beta subcomplex subunit 5, mitochondrial;Isoform 2 of NADH dehydrogenase [ubiquinone] 1 beta subcomplex subunit 5, mitochondrial	NDUFB5	+	MIM	CI subunits;Complex I;OXPHOS;OXPHOS subunits	+					2.01564	-0.34808	1.44513	-0.572586	0.517525	0.224506	18.4046	18.3319	18.5466	18.1133	17.9994	18.1261	18.3766	18.5903	18.9897	4	4	4	4	4	3	4	4	3
Q9UHQ9	NADH-cytochrome b5 reductase 1	CYB5R1	+								2.47117	-0.348899	0.160099	0.0204296	2.61286	-0.369328	19.9784	20.0991	19.9605	19.6791	19.5965	19.7156	19.613	19.7082	19.6088	15	15	14	12	12	12	13	13	10
O75431;O75431-2	Metaxin-2;Isoform 2 of Metaxin-2	MTX2	+	MOM	Protein import, sorting and homeostasis;Intramitochondrial membrane interactions;Mitochondrial dynamics and surveillance;Protein import and sorting;SAM						1.57331	-0.349419	1.58189	-0.288682	0.197079	-0.060737	17.489	17.5056	17.777	17.1789	17.2253	17.3193	17.4112	17.5157	17.6626	6	8	8	5	6	6	5	6	4
Q92665	28S ribosomal protein S31, mitochondrial	MRPS31	+	Matrix	Mitochondrial central dogma;Mitochondrial ribosome;SSU;Translation		+				2.0282	-0.350681	0.684332	-0.103001	1.2161	-0.24768	17.7464	17.6722	17.5065	17.3099	17.2441	17.3191	17.4782	17.436	17.2679	14	14	14	13	14	14	12	12	11
O95298	NADH dehydrogenase [ubiquinone] 1 subunit C2	NDUFC2	+	MIM	CI subunits;Complex I;OXPHOS;OXPHOS subunits	+					2.913	-0.352683	2.12455	-0.182959	1.54102	-0.169725	19.5327	19.3991	19.4899	19.1566	19.1027	19.1043	19.3346	19.3379	19.2401	5	5	5	5	5	4	5	5	5
O95721	Synaptosomal-associated protein 29	SNAP29	+	IMS	Autophagy;Mitochondrial dynamics and surveillance						0.406279	0.327096	1.97631	-0.621881	1.21947	0.948978	17.3035	16.2513	16.3178	16.925	16.9181	17.0107	17.7361	17.3076	17.6759	9	8	6	6	9	7	8	7	8
O14561	Acyl carrier protein, mitochondrial	NDUFAB1	+	MIM	CI subunits;Complex I;Fe-S cluster biosynthesis;Lipid metabolism;Metabolism;Metals and cofactors;OXPHOS;OXPHOS subunits;Type II fatty acid synthesis		+				2.17083	-0.354963	2.15681	-0.27564	0.834789	-0.0793228	19.8325	19.8489	19.7111	19.3436	19.5274	19.4566	19.7053	19.7184	19.7309	3	3	3	3	3	3	3	3	3
O75394	39S ribosomal protein L33, mitochondrial	MRPL33	+	Matrix	LSU;Mitochondrial central dogma;Mitochondrial ribosome;Translation		+				1.38512	-0.355629	0.473722	0.286677	1.2145	-0.642306	15.596	15.6675	15.4619	15.0974	15.4254	15.1358	15.3997	14.8039	14.5949	2	2	2	2	2	2	2	2	2
Q16540	39S ribosomal protein L23, mitochondrial	MRPL23	+	Matrix	LSU;Mitochondrial central dogma;Mitochondrial ribosome;Translation		+				2.05193	-0.359897	0.38647	-0.11306	1.06075	-0.246837	18.9279	18.9027	18.8118	18.6538	18.4429	18.4659	18.4553	18.6327	18.8139	6	6	5	5	4	4	4	4	4
Q8IWA4	Mitofusin-1	MFN1	+	MOM	Fusion;Mitochondrial dynamics and surveillance;Organelle contact sites						0.990853	0.331862	2.3707	-0.366704	1.88055	0.698566	16.4066	15.8823	16.0507	16.4299	16.406	16.4993	16.8362	16.8944	16.7047	19	18	19	22	21	16	19	19	14
Q9BUR5	MICOS complex subunit MIC26	APOO	+	MIM	Cristae formation;MICOS complex;Mitochondrial dynamics and surveillance	+					2.26497	-0.362288	0.832329	-0.101358	1.63384	-0.26093	18.6923	18.7611	18.8873	18.4204	18.3586	18.4748	18.5266	18.5941	18.4373	7	7	7	7	6	7	6	5	4
Q9BYN8	28S ribosomal protein S26, mitochondrial	MRPS26	+	Matrix	Mitochondrial central dogma;Mitochondrial ribosome;SSU;Translation		+				2.18564	-0.376164	1.7726	-0.198091	1.29439	-0.178073	17.0823	17.0255	16.8851	16.6172	16.6969	16.5502	16.847	16.8458	16.7658	7	7	7	7	7	7	7	7	7
Q969Q5	Ras-related protein Rab-24	RAB24	+	MOM	Autophagy;Fission;Mitochondrial dynamics and surveillance						0.986753	0.335101	1.98411	-0.238057	1.5746	0.573158	16.0479	16.3013	16.5983	16.6374	16.6569	16.6585	16.8072	16.985	16.8748	7	8	7	8	8	7	6	4	4
O95178	NADH dehydrogenase [ubiquinone] 1 beta subcomplex subunit 2, mitochondrial	NDUFB2	+	MIM	CI subunits;Complex I;OXPHOS;OXPHOS subunits	+					1.40539	-0.378983	0.727524	-0.28414	0.27305	-0.0948429	20.1085	20.2022	20.0666	19.9841	19.6461	19.6102	19.8339	19.9737	20.2852	2	2	2	2	2	2	2	2	1
Q14318-2	Isoform 2 of Peptidyl-prolyl cis-trans isomerase FKBP8	FKBP8	+	MOM	Autophagy;Mitochondrial dynamics and surveillance;Mitophagy;Organelle contact sites						0.879191	0.341483	1.11819	-0.271219	1.77044	0.612702	19.0049	18.4959	18.8072	19.2075	18.9034	19.2215	19.4463	19.2897	19.4101	13	14	13	14	14	12	13	13	13
Q9BSD7	Cancer-related nucleoside-triphosphatase	NTPCR	+								1.64224	-0.380905	0.827341	-0.22213	0.474922	-0.158776	15.9612	15.9578	16.234	15.7358	15.5647	15.7099	16.0781	15.6895	15.9092	8	9	9	8	8	9	9	5	8
Q9BVS5	tRNA (adenine(58)-N(1))-methyltransferase, mitochondrial	TRMT61B	+	Matrix	Mitochondrial central dogma;Mitochondrial ribosome assembly;mtRNA metabolism;mt-rRNA modifications;mt-tRNA modifications;Translation		+				0.738061	0.342622	1.28572	0.904413	0.705153	-0.561791	15.5569	14.9746	15.0315	15.5498	15.7011	15.3399	15.1146	14.0434	14.7196	7	3	2	6	6	5	2	2	3
Q9Y5J7	Mitochondrial import inner membrane translocase subunit Tim9	TIMM9	+	MIM	Protein import, sorting and homeostasis;Chaperones;Protein homeostasis;Protein import and sorting;Protein import, sorting and homeostasis						0.849399	0.345062	0.214716	-0.0494703	0.893609	0.394532	17.9334	18.5284	18.453	18.6071	18.6492	18.6937	18.626	18.6016	18.8708	4	5	5	5	5	5	5	5	4
P17568	NADH dehydrogenase [ubiquinone] 1 beta subcomplex subunit 7	NDUFB7	+	MIM	CI subunits;Complex I;OXPHOS;OXPHOS subunits						1.81527	-0.38302	0.981862	-0.21572	0.852108	-0.1673	19.0062	18.9447	19.1393	18.5141	18.7726	18.6545	18.9863	18.8612	18.7408	5	5	4	5	4	4	5	5	5
Q9BSF4	Mitochondrial import inner membrane translocase subunit Tim29	TIMM29	+	MIM	Protein import, sorting and homeostasis;Protein import and sorting;TIM22 carrier pathway	+					1.03629	0.346956	0.048474	-0.00781949	1.04316	0.354775	15.6327	16.1422	16.0204	16.2746	16.2227	16.3389	16.3231	16.3374	16.1991	5	6	6	6	6	6	4	6	5
Q7L4E1	Mitoguardin 2	MIGA2	+	MOM	Fusion;Mitochondrial dynamics and surveillance;Organelle contact sites						0.339879	0.34718	0.394566	-0.167851	0.380714	0.515032	15.1641	14.1231	15.4912	15.4549	15.1784	15.1867	NaN	15.6116	15.2708	2	3	1	2	1	1	NaN	2	2
Q96EY7	Pentatricopeptide repeat domain-containing protein 3, mitochondrial	PTCD3	+	Matrix	Mitochondrial central dogma;Mitochondrial ribosome;Mitochondrial ribosome assembly;SSU;Translation		+				3.17599	-0.383888	1.83405	-0.0967496	2.45888	-0.287139	17.5096	17.3937	17.5179	17.0916	17.0915	17.0864	17.1569	17.2329	17.17	22	22	20	19	20	18	19	19	18
O95168;O95168-2	NADH dehydrogenase [ubiquinone] 1 beta subcomplex subunit 4;Isoform 2 of NADH dehydrogenase [ubiquinone] 1 beta subcomplex subunit 4	NDUFB4	+	MIM	CI subunits;Complex I;OXPHOS;OXPHOS subunits	+					1.6497	-0.384609	2.53925	-0.436552	0.167942	0.0519435	20.3816	20.1659	20.5124	19.9026	20.0049	19.9986	20.2918	20.4377	20.4863	4	4	4	4	4	4	4	4	4
P46199	Translation initiation factor IF-2, mitochondrial	MTIF2	+	Matrix	Mitochondrial central dogma;Translation;Translation factors		+				2.07986	-0.391801	0.072393	0.0163148	2.34833	-0.408116	16.0362	16.2109	16.0934	15.8252	15.73	15.61	15.666	15.6481	15.8021	8	9	8	8	8	7	7	7	5
O75306	NADH dehydrogenase [ubiquinone] iron-sulfur protein 2, mitochondrial	NDUFS2	+	MIM	CI subunits;Complex I;Fe-S-containing proteins;Metabolism;Metals and cofactors;OXPHOS;OXPHOS subunits		+				2.33879	-0.393442	2.85372	-0.208337	1.35255	-0.185106	19.5186	19.4498	19.6656	19.1993	19.1424	19.1118	19.372	19.3559	19.3507	18	17	17	16	16	17	16	16	16
Q9BPW8	Protein NipSnap homolog 1	NIPSNAP1	+	Matrix	Autophagy;Mitochondrial dynamics and surveillance;Mitophagy		+				1.1882	0.353682	0.568129	0.142191	0.603408	0.211491	18.7134	18.9924	19.1443	19.3682	19.36	19.1829	19.0278	19.1154	19.3413	11	11	11	11	10	11	11	11	9
P19367;P19367-2;P19367-3;P19367-4	Hexokinase-1;Isoform 2 of Hexokinase-1;Isoform 3 of Hexokinase-1;Isoform 4 of Hexokinase-1	HK1	+								0.80229	0.354535	1.62237	0.543049	0.363916	-0.188515	19.4032	20.0272	19.7425	20.0703	19.9172	20.249	19.3063	19.7073	19.5938	36	37	37	37	37	36	36	36	35
Q969V5	Mitochondrial ubiquitin ligase activator of NFKB 1	MUL1	+	MOM	Protein import, sorting and homeostasis;Fission;Mitochondrial dynamics and surveillance;Protein homeostasis;Signaling						1.52789	-0.396542	0.757949	0.216517	1.97698	-0.613059	16.9259	16.8133	17.1139	16.6861	16.5723	16.4051	16.3229	16.5233	16.1677	7	6	6	6	7	6	6	7	5
Q9H2K0	Translation initiation factor IF-3, mitochondrial	MTIF3	+	Matrix	Mitochondrial central dogma;Translation;Translation factors		+				1.50267	-0.396902	0.212235	-0.110193	0.809884	-0.286709	16.4758	16.5242	16.4403	16.2508	16.1476	15.8512	16.137	15.9453	16.4978	4	4	3	4	3	4	4	4	2
P82663	28S ribosomal protein S25, mitochondrial	MRPS25	+	Matrix	Mitochondrial central dogma;Mitochondrial ribosome;SSU;Translation		+				1.33896	-0.402547	0.124773	-0.0489184	2.30036	-0.353629	16.9558	16.9724	16.8452	16.55	16.7402	16.2756	16.6651	16.547	16.5004	9	9	8	7	6	8	6	6	5
Q9BXK5	Bcl-2-like protein 13	BCL2L13	+	MOM	Apoptosis;Autophagy;Mitochondrial dynamics and surveillance;Mitophagy						1.74066	-0.403968	1.30233	-0.300284	0.347552	-0.103683	17.9866	17.7565	18.0327	17.625	17.5236	17.4154	17.848	17.6551	17.9618	13	14	13	14	14	11	12	12	13
Q16795	NADH dehydrogenase [ubiquinone] 1 alpha subcomplex subunit 9, mitochondrial	NDUFA9	+	MIM	CI subunits;Complex I;OXPHOS;OXPHOS subunits		+				2.68868	-0.404442	2.75797	-0.379351	0.144758	-0.0250912	18.8055	18.8106	18.9543	18.4825	18.4802	18.3944	18.755	18.8404	18.8997	23	21	21	21	21	21	19	20	18
Q5JTJ3;Q5JTJ3-2;Q5JTJ3-3	Cytochrome c oxidase assembly factor 6 homolog;Isoform 2 of Cytochrome c oxidase assembly factor 6 homolog;Isoform 3 of Cytochrome c oxidase assembly factor 6 homolog	COA6	+	IMS	CIV assembly factors;Complex IV;OXPHOS;OXPHOS assembly factors						0.852179	0.360932	0.97388	0.362605	0.00316641	-0.00167338	17.324	17.4433	17.7848	17.599	18.0394	17.9965	17.7231	17.4195	17.4044	3	4	3	4	4	3	3	3	3
Q9H4I3	TraB domain-containing protein	TRABD	+								1.25188	0.361488	1.06087	-0.188179	2.0297	0.549668	15.6228	15.315	15.6739	15.9627	15.9865	15.7469	16.044	16.1535	16.0632	5	6	5	7	7	6	5	4	4
Q00059	Transcription factor A, mitochondrial	TFAM	+	Matrix	Mitochondrial central dogma;mtDNA maintenance;mtDNA nucleoid;mtDNA replication;mtRNA metabolism;Transcription		+				1.29677	0.365768	0.285601	-0.0843754	2.04038	0.450144	17.7217	17.505	17.4709	17.7299	18.0908	17.9742	17.9313	18.0009	18.1159	9	10	10	9	10	9	9	9	8
O75489	NADH dehydrogenase [ubiquinone] iron-sulfur protein 3, mitochondrial	NDUFS3	+	MIM	CI subunits;Complex I;OXPHOS;OXPHOS subunits		+				2.26186	-0.407544	1.84663	-0.244724	0.793652	-0.16282	19.704	19.5214	19.7703	19.267	19.2467	19.2594	19.3996	19.5051	19.6026	12	12	12	12	12	12	12	11	11
Q15118	[Pyruvate dehydrogenase (acetyl-transferring)] kinase isozyme 1, mitochondrial	PDK1	+	Matrix	Carbohydrate metabolism;Metabolism;Pyruvate metabolism		+				1.17164	0.369211	0.902163	0.357276	0.0168431	0.0119356	16.1282	16.028	16.5101	16.5907	16.5576	16.6256	16.2064	16.5651	15.9306	7	8	7	8	8	7	6	7	5
P13073	Cytochrome c oxidase subunit 4 isoform 1, mitochondrial	COX4I1	+	MIM	CIV subunits;Complex IV;OXPHOS;OXPHOS subunits	+					3.29245	-0.41843	1.98612	-0.39812	0.080995	-0.0203101	21.5232	21.5301	21.6187	21.1852	21.1392	21.0923	21.371	21.6147	21.6253	7	7	7	7	7	7	7	7	7
Q86WA6;Q86WA6-2	Valacyclovir hydrolase;Isoform 2 of Valacyclovir hydrolase	BPHL	+	Matrix	Detoxification;Metabolism;Xenobiotic metabolism		+				0.951114	0.371468	2.17596	0.380217	0.0151411	-0.00874837	17.401	17.3423	16.8348	17.5989	17.5955	17.4981	17.2366	17.262	17.0532	12	12	12	12	12	11	10	10	8
P48147	Prolyl endopeptidase	PREP	+								1.206	0.371756	0.893074	-0.407829	1.43395	0.779585	16.1213	15.6674	15.7406	16.1949	16.1676	16.282	16.7731	16.2077	16.8872	21	21	18	17	18	18	15	10	14
P54886;P54886-2	Delta-1-pyrroline-5-carboxylate synthase;Isoform Short of Delta-1-pyrroline-5-carboxylate synthase	ALDH18A1	+	Matrix	Amino acid metabolism;Metabolism;Proline metabolism		+				0.929121	0.374709	1.57588	0.215819	0.343928	0.15889	19.1272	19.4188	19.766	19.7726	19.7755	19.8879	19.5278	19.694	19.5667	37	37	38	37	38	37	34	35	33
Q9NS69	Mitochondrial import receptor subunit TOM22 homolog	TOMM22	+	MOM	Protein import, sorting and homeostasis;Protein import and sorting;TOM						0.874675	0.377036	0.678761	-0.239442	1.79614	0.616478	18.3065	18.5029	18.7828	18.819	18.7122	19.1922	19.1285	19.272	19.0412	5	6	6	6	5	5	5	5	4
O95299	NADH dehydrogenase [ubiquinone] 1 alpha subcomplex subunit 10, mitochondrial	NDUFA10	+	MIM	CI subunits;Complex I;OXPHOS;OXPHOS subunits		+				1.96309	-0.419503	0.951859	-0.257871	0.451415	-0.161632	18.902	18.7739	19.0861	18.4816	18.5463	18.4756	18.6706	18.6012	19.0053	14	16	16	15	14	14	12	13	12
Q16891	MICOS complex subunit MIC60	IMMT	+	MIM	Cristae formation;MICOS complex;Mitochondrial dynamics and surveillance	+					3.41897	-0.419575	1.97538	-0.171001	2.22288	-0.248574	19.7398	19.7113	19.8218	19.3112	19.3293	19.3736	19.4435	19.5368	19.5468	35	34	33	31	31	31	34	34	28
Q8NAN2	Mitoguardin 1	MIGA1	+	MOM	Fusion;Mitochondrial dynamics and surveillance						2.06166	-0.426072	0.23743	-0.0975285	1.04082	-0.328543	16.4473	16.3645	16.2977	16.0848	15.8171	15.9294	16.0578	16.2782	15.7878	6	7	8	8	8	6	7	5	6
P15121	Aldo-keto reductase family 1 member B1	AKR1B1	+								1.12343	0.390331	0.307293	-0.251733	0.801114	0.642063	15.3476	15.8001	15.2867	15.8731	15.8285	15.9039	16.4254	15.4546	16.4806	12	13	10	12	11	11	12	11	11
P27695	DNA-(apurinic or apyrimidinic site) endonuclease	APEX1	+	Matrix	Mitochondrial central dogma;mtDNA maintenance;mtDNA repair		+				0.768462	0.396397	0.643668	-0.192532	1.05205	0.588928	17.8049	17.772	18.4829	18.3184	18.4972	18.4334	18.7213	18.3602	18.7451	13	13	14	13	14	14	13	13	13
Q8N183	NADH dehydrogenase [ubiquinone] 1 alpha subcomplex assembly factor 2	NDUFAF2	+	MIM	CI assembly factors;Complex I;OXPHOS;OXPHOS assembly factors		+				2.20251	-0.426526	2.47619	-0.394006	0.121151	-0.0325197	18.5172	18.6513	18.3807	18.1334	18.0728	18.0634	18.4832	18.3818	18.5865	10	10	9	9	8	9	10	9	9
P19404	NADH dehydrogenase [ubiquinone] flavoprotein 2, mitochondrial	NDUFV2	+	MIM	CI subunits;Complex I;Fe-S-containing proteins;Metabolism;Metals and cofactors;OXPHOS;OXPHOS subunits		+				2.10389	-0.430796	3.70238	-0.552927	0.638945	0.122131	20.4758	20.3964	20.6707	20.0465	20.0577	20.1463	20.58	20.6653	20.664	7	6	8	6	6	6	6	6	6
Q9Y5J6	Mitochondrial import inner membrane translocase subunit Tim10 B	TIMM10B	+	MIM	Protein import, sorting and homeostasis;Chaperones;Protein homeostasis;Protein import and sorting;Protein import, sorting and homeostasis						0.746209	0.397046	3.04192	0.427389	0.0415085	-0.0303431	15.5574	16.2062	16.3519	16.4356	16.4261	16.445	16.011	16.09	15.9235	2	2	2	2	2	2	2	2	2
P30038	Delta-1-pyrroline-5-carboxylate dehydrogenase, mitochondrial	ALDH4A1	+	Matrix	Amino acid metabolism;Glyoxylate metabolism;Metabolism;Proline metabolism		+				1.17153	0.398231	0.52777	0.0894248	0.839407	0.308806	18.6978	18.2515	18.2068	18.7213	18.8202	18.8093	18.5655	18.795	18.722	18	18	17	17	18	18	18	17	16
Q9NX14;Q9NX14-2	NADH dehydrogenase [ubiquinone] 1 beta subcomplex subunit 11, mitochondrial;Isoform 2 of NADH dehydrogenase [ubiquinone] 1 beta subcomplex subunit 11, mitochondrial	NDUFB11	+	MIM	CI subunits;Complex I;OXPHOS;OXPHOS subunits	+					1.83181	-0.434581	1.12544	-0.31227	0.646751	-0.122311	19.4106	19.3641	19.4575	18.9918	19.1448	18.7917	19.4399	19.1625	19.2628	4	4	4	4	4	4	4	4	4
Q9HC21	Mitochondrial thiamine pyrophosphate carrier	SLC25A19	+	MIM	Metabolism;SLC25A family;Small molecule transport;Vitamin B1 metabolism;Vitamin metabolism			+			1.08591	0.401188	1.13215	0.477517	0.109405	-0.0763292	15.3918	15.2867	14.8526	15.678	15.4918	15.5648	15.3026	15.2802	14.7193	5	5	5	5	5	6	6	6	3
P42765	3-ketoacyl-CoA thiolase, mitochondrial	ACAA2	+	Matrix	Amino acid metabolism;Carbohydrate metabolism;Fatty acid oxidation;Ketone metabolism;Lipid metabolism;Lysine metabolism;Metabolism		+				2.8176	-0.435674	0.51172	0.0729593	3.62631	-0.508633	20.1029	20.0276	20.0662	19.5466	19.6172	19.7259	19.4888	19.5826	19.5994	15	13	15	14	12	13	12	12	12
O96000	NADH dehydrogenase [ubiquinone] 1 beta subcomplex subunit 10	NDUFB10	+	MIM	CI subunits;Complex I;OXPHOS;OXPHOS subunits						1.3272	-0.437058	1.99334	-0.471342	0.0905808	0.034284	18.9277	19.1128	19.3599	18.5166	18.7896	18.7829	19.0767	19.2487	19.1778	9	9	9	9	9	8	9	9	9
Q8TBF2;Q8TBF2-2;Q8TBF2-3;Q8TBF2-4;Q8TBF2-6;Q8TBF2-7	Prostamide/prostaglandin F synthase;Isoform 2 of Prostamide/prostaglandin F synthase;Isoform 3 of Prostamide/prostaglandin F synthase;Isoform 4 of Prostamide/prostaglandin F synthase;Isoform 5 of Prostamide/prostaglandin F synthase;Isoform 6 of Prostamide/prostaglandin F synthase	PRXL2B	+								0.738871	0.409253	0.127045	-0.152449	0.625843	0.561703	15.4249	15.0994	15.5836	16.1107	15.3891	15.8358	NaN	15.4836	16.3783	1	2	2	2	1	2	NaN	1	1
Q9Y512	Sorting and assembly machinery component 50 homolog	SAMM50	+	MOM	Protein import, sorting and homeostasis;Intramitochondrial membrane interactions;Mitochondrial dynamics and surveillance;Protein import and sorting;SAM						2.43301	-0.437977	1.93281	-0.112998	1.89973	-0.324979	18.928	19.0273	19.1741	18.6116	18.5884	18.6155	18.7199	18.7593	18.6753	22	22	21	22	23	21	19	22	19
O75380	NADH dehydrogenase [ubiquinone] iron-sulfur protein 6, mitochondrial	NDUFS6	+	MIM	CI subunits;Complex I;OXPHOS;OXPHOS subunits		+				2.46331	-0.446854	0.695758	-0.134434	1.63221	-0.312421	17.5805	17.4071	17.4751	16.9387	17.0801	17.1034	17.2895	17.1921	17.0438	7	7	7	6	6	7	6	5	6
Q9BSJ5;Q9BSJ5-3	Uncharacterized protein C17orf80;Isoform 3 of Uncharacterized protein C17orf80	C17orf80	+								1.47178	-0.453449	0.12663	0.145718	0.65807	-0.599167	15.8936	15.6369	15.8485	15.4742	15.1023	15.4422	15.7339	15.4455	14.402	7	6	7	6	5	5	5	5	3
Q9Y5L4	Mitochondrial import inner membrane translocase subunit Tim13	TIMM13	+	MIM	Protein import, sorting and homeostasis;Chaperones;Protein homeostasis;Protein import and sorting;Protein import, sorting and homeostasis						1.41295	-0.455156	0.615881	0.197113	1.53025	-0.652269	19.1236	19.3558	19.6166	18.822	18.9247	18.9839	18.9845	18.5742	18.5805	5	5	5	5	5	5	5	5	5
P10606	Cytochrome c oxidase subunit 5B, mitochondrial	COX5B	+	MIM	CIV subunits;Complex IV;OXPHOS;OXPHOS subunits		+				1.73822	-0.456383	1.90652	-0.484924	0.0928247	0.0285403	21.652	21.4892	21.7727	21.0114	21.2549	21.2785	21.5299	21.7778	21.6918	7	7	7	7	7	7	7	7	7
Q96B54	Zinc finger protein 428	ZNF428	+								0.969123	0.416635	0.619564	0.501442	0.0731471	-0.0848074	14.5136	13.8582	14.2811	14.7557	14.5596	14.5876	14.825	13.9491	13.6244	2	2	1	2	2	2	2	1	2
P29372;P29372-2;P29372-4;P29372-5	DNA-3-methyladenine glycosylase;Isoform 2 of DNA-3-methyladenine glycosylase;Isoform 3 of DNA-3-methyladenine glycosylase;Isoform 4 of DNA-3-methyladenine glycosylase	MPG	+								0.602163	0.41799	0.551576	-0.262697	0.903141	0.680687	15.1426	14.1715	14.9468	15.1354	15.3485	15.0311	15.6101	15.0566	15.6364	7	5	6	5	5	4	6	4	4
O60220	Mitochondrial import inner membrane translocase subunit Tim8 A	TIMM8A	+	MIM	Protein import, sorting and homeostasis;Chaperones;Protein homeostasis;Protein import and sorting;Protein import, sorting and homeostasis						1.8648	-0.459785	1.27062	0.62931	1.92591	-1.0891	17.6664	17.7091	17.9836	17.3128	17.2553	17.4116	17.0493	16.7718	16.2707	4	4	4	4	4	4	4	4	4
Q96EL2	28S ribosomal protein S24, mitochondrial	MRPS24	+	Matrix	Mitochondrial central dogma;Mitochondrial ribosome;SSU;Translation		+				1.80804	-0.462582	0.754037	-0.212115	1.07137	-0.250467	17.5677	17.6464	17.7898	17.3694	17.2035	17.0433	17.2744	17.3985	17.5796	4	4	4	4	4	4	4	3	3
Q8NFV4	Protein ABHD11	ABHD11	+	Matrix	Carbohydrate metabolism;Metabolism;TCA-associated		+				1.85105	-0.464224	0.267371	0.0490049	2.00667	-0.513229	17.7922	17.9874	17.6478	17.4432	17.3269	17.2646	17.3959	17.2657	17.2261	10	10	10	10	7	8	9	8	7
P50336	Protoporphyrinogen oxidase	PPOX	+	MIM	Heme synthesis and processing;Metabolism;Metals and cofactors						3.14061	-0.468614	0.702337	0.214501	2.05384	-0.683115	16.4153	16.5601	16.5089	16.0449	16.0598	15.9738	16.0163	15.8665	15.5522	12	13	9	12	10	8	10	10	8
Q9Y2R5	28S ribosomal protein S17, mitochondrial	MRPS17	+	Matrix	Mitochondrial central dogma;Mitochondrial ribosome;SSU;Translation		+				4.11029	-0.469735	0.274878	-0.0814896	1.53306	-0.388246	17.5276	17.4854	17.5107	17.0527	16.9885	17.0733	17.2307	16.8873	17.241	5	5	5	5	5	5	4	4	3
O43181	NADH dehydrogenase [ubiquinone] iron-sulfur protein 4, mitochondrial	NDUFS4	+	MIM	CI subunits;Complex I;OXPHOS;OXPHOS subunits		+				1.62222	-0.470573	1.72142	-0.461396	0.0219015	-0.00917689	18.9742	18.6757	19.01	18.2886	18.3966	18.563	18.7082	18.9031	19.0211	3	4	3	3	3	3	3	3	3
P80404	4-aminobutyrate aminotransferase, mitochondrial	ABAT	+	Matrix	Amino acid metabolism;Fe-S-containing proteins;GABA metabolism;Metabolism;Metals and cofactors		+				0.475116	0.434676	0.890233	0.551835	0.112348	-0.117159	15.4268	14.5562	14.3533	15.1512	14.8648	15.6244	14.6819	14.3306	14.9724	6	5	4	5	7	5	4	4	2
Q8WWV3	Reticulon-4-interacting protein 1, mitochondrial	RTN4IP1	+	Matrix	0		+				0.780089	0.437188	0.11898	0.0597242	0.750819	0.377464	17.169	16.7143	16.457	17.1051	17.5201	17.0266	17.3136	17.1879	16.9712	6	4	4	7	5	4	5	4	4
Q9P0U1	Mitochondrial import receptor subunit TOM7 homolog	TOMM7	+	MOM	Protein import, sorting and homeostasis;Autophagy;Mitochondrial dynamics and surveillance;Mitophagy;Protein import and sorting;TOM						0.993263	0.440365	0.182452	-0.104944	1.14188	0.545309	17.6587	17.9699	17.4499	17.8905	18.1241	18.385	17.9139	18.4634	18.3371	3	3	2	3	3	2	2	2	2
O75208	Ubiquinone biosynthesis protein COQ9, mitochondrial	COQ9	+	MIM	Coenzyme Q metabolism;Metabolism;Metals and cofactors		+				2.37591	-0.470895	1.25348	0.628652	1.97519	-1.09955	16.484	16.3462	16.2402	15.8105	15.9336	15.9137	15.5307	15.4459	14.7952	4	5	4	3	5	3	3	4	3
Q9Y619	Mitochondrial ornithine transporter 1	SLC25A15	+	MIM	Amino acid metabolism;Metabolism;SLC25A family;Small molecule transport;Urea cycle			+			0.859088	0.443559	0.579669	0.213182	0.527811	0.230376	15.4499	15.5363	16.0398	16.228	16.3142	15.8145	16.0166	15.8493	15.8512	5	5	6	8	7	6	7	6	7
Q6UB35	Monofunctional C1-tetrahydrofolate synthase, mitochondrial	MTHFD1L	+	Matrix	Folate and 1-C metabolism;Metabolism;Vitamin metabolism		+				0.840011	0.446162	1.87359	-0.134148	1.10457	0.58031	18.1006	18.0693	18.8217	18.7517	18.7641	18.8143	18.8631	18.9492	18.9204	29	29	30	29	29	30	29	28	27
P82921	28S ribosomal protein S21, mitochondrial	MRPS21	+	Matrix	Mitochondrial central dogma;Mitochondrial ribosome;SSU;Translation		+				1.52813	-0.476878	0.0650777	-0.0252298	2.07193	-0.451649	17.5774	17.6433	17.3924	17.2029	17.1635	16.816	17.17	16.9804	17.1078	3	3	3	3	3	3	3	3	2
Q16718	NADH dehydrogenase [ubiquinone] 1 alpha subcomplex subunit 5	NDUFA5	+	MIM	CI subunits;Complex I;OXPHOS;OXPHOS subunits		+				2.44578	-0.489656	0.42408	-0.115601	1.27881	-0.374055	19.3549	19.2555	19.5175	18.9043	18.9146	18.84	18.8988	18.8774	19.2295	7	7	7	7	7	7	7	7	7
Q02127	Dihydroorotate dehydrogenase (quinone), mitochondrial	DHODH	+	MIM	Metabolism;Electron carriers;Metabolism;Nucleotide metabolism;Nucleotide synthesis and processing;Q-linked reactions, other	+					1.19678	0.453079	1.7149	0.221834	0.575805	0.231245	16.5856	16.2555	15.9855	16.7602	16.6502	16.7755	16.4374	16.5861	16.4968	12	10	11	12	12	13	9	11	10
P20674	Cytochrome c oxidase subunit 5A, mitochondrial	COX5A	+	MIM	CIV subunits;Complex IV;OXPHOS;OXPHOS subunits		+				2.04623	-0.490067	1.29885	-0.361903	0.558737	-0.128164	21.303	21.2721	21.4183	20.6835	20.8339	21.0059	21.026	21.2513	21.3317	5	5	5	4	4	4	4	4	4
Q9NQR4	Omega-amidase NIT2	NIT2	+	unknown	Detoxification;Metabolism						1.54258	-0.496541	1.15838	-0.425883	0.113469	-0.0706577	16.7352	17.1706	17.181	16.5324	16.4961	16.5687	17.166	16.6178	17.091	10	12	13	10	10	10	9	8	10
O43676	NADH dehydrogenase [ubiquinone] 1 beta subcomplex subunit 3	NDUFB3	+	MIM	CI subunits;Complex I;OXPHOS;OXPHOS subunits	+					1.95159	-0.498423	0.725844	-0.304421	0.522616	-0.194002	19.072	19.0406	19.1535	18.7998	18.5197	18.4513	18.7392	18.7309	19.2139	4	4	3	3	3	3	4	4	4
Q9Y2R0	Cytochrome c oxidase assembly factor 3 homolog, mitochondrial	COA3	+	MIM	CIV assembly factors;Complex IV;Mitochondrial central dogma;OXPHOS;OXPHOS assembly factors;Translation;Translation factors	+					1.33861	-0.499701	0.693536	-0.201788	0.905567	-0.297913	19.0487	18.9783	18.6128	18.2356	18.5976	18.3075	18.4382	18.6748	18.6331	3	3	3	3	3	3	3	3	3
P56556	NADH dehydrogenase [ubiquinone] 1 alpha subcomplex subunit 6	NDUFA6	+	MIM	CI subunits;Complex I;OXPHOS;OXPHOS subunits		+				3.42531	-0.511569	0.621761	-0.231604	0.775798	-0.279965	16.745	16.7891	16.8465	16.2112	16.3116	16.3231	16.6236	16.7255	16.1915	5	6	5	5	6	5	7	5	5
Q9Y6M9	NADH dehydrogenase [ubiquinone] 1 beta subcomplex subunit 9	NDUFB9	+	MIM	CI subunits;Complex I;OXPHOS;OXPHOS subunits		+				2.64973	-0.511821	3.63546	-0.574331	0.438551	0.0625095	19.3455	19.3185	19.5086	18.9454	18.8944	18.7975	19.4392	19.4387	19.4824	7	8	8	7	7	7	7	8	7
P32322	Pyrroline-5-carboxylate reductase 1, mitochondrial	PYCR1	+	Matrix	Amino acid metabolism;Metabolism;Proline metabolism						0.60771	0.470085	0.471037	0.0710843	0.513309	0.399001	18.7549	18.4868	19.6163	19.3296	19.3911	19.5475	19.3479	19.3396	19.3675	10	13	13	12	12	11	12	10	9
O43464	Serine protease HTRA2, mitochondrial	HTRA2	+	MIM	Protein import, sorting and homeostasis;Apoptosis;Mitochondrial dynamics and surveillance;Proteases;Protein homeostasis	+					1.71379	-0.520169	1.73266	0.471111	3.05176	-0.99128	18.2029	17.9604	18.2521	17.4684	17.5692	17.8173	17.2686	17.0425	17.1304	7	7	7	7	7	6	7	6	6
P58557	Endoribonuclease YbeY	YBEY	+	Matrix	Mitochondrial central dogma;Mitochondrial ribosome assembly;mtRNA metabolism;Polycistronic mtRNA processing;Translation		+				0.976713	0.471394	0.746538	0.328175	0.483159	0.143219	16.9797	16.7568	NaN	17.6102	17.1115	17.2971	NaN	17.0207	17.0022	2	1	NaN	2	1	1	NaN	1	1
P82909	28S ribosomal protein S36, mitochondrial	MRPS36	+	Matrix	Carbohydrate metabolism;Metabolism;Mitochondrial central dogma;Mitochondrial ribosome;SSU;TCA cycle;Translation		+				1.637	-0.533443	0.213005	-0.0803464	1.92198	-0.453096	18.2132	17.9852	18.2114	17.3567	17.6657	17.7871	17.6486	17.8199	17.582	5	5	5	5	5	5	5	4	5
O43678	NADH dehydrogenase [ubiquinone] 1 alpha subcomplex subunit 2	NDUFA2	+	MIM	CI subunits;Complex I;OXPHOS;OXPHOS subunits						3.6989	-0.536633	0.632808	-0.122997	2.15145	-0.413636	20.3795	20.3244	20.3765	19.8848	19.8291	19.7567	20.0304	20.0212	19.7879	3	3	3	3	3	3	3	3	3
O75251	NADH dehydrogenase [ubiquinone] iron-sulfur protein 7, mitochondrial	NDUFS7	+	MIM	CI subunits;Complex I;Fe-S-containing proteins;Metabolism;Metals and cofactors;OXPHOS;OXPHOS subunits		+				2.50955	-0.544181	2.14708	-0.632505	0.262952	0.0883242	19.5503	19.3095	19.431	18.8722	18.8084	18.9777	19.4422	19.3697	19.7439	5	6	5	5	5	5	5	5	5
O60783	28S ribosomal protein S14, mitochondrial	MRPS14	+	Matrix	Mitochondrial central dogma;Mitochondrial ribosome;SSU;Translation		+				2.93542	-0.544325	1.07805	-0.244371	1.1976	-0.299954	16.8805	16.8671	16.6989	16.2168	16.3209	16.2757	16.393	16.4351	16.7185	3	3	3	3	3	3	3	3	3
P03886	NADH-ubiquinone oxidoreductase chain 1	MT-ND1	+	MIM	CI subunits;Complex I;OXPHOS;OXPHOS subunits					+	1.84388	-0.555794	0.013173	0.00465584	1.84537	-0.56045	17.2443	16.9044	17.1968	16.4245	16.707	16.5465	16.6788	16.5893	16.3961	4	4	4	3	3	2	2	2	3
Q86Y39	NADH dehydrogenase [ubiquinone] 1 alpha subcomplex subunit 11	NDUFA11	+	MIM	CI subunits;Complex I;OXPHOS;OXPHOS subunits	+					2.86171	-0.557455	0.0761341	-0.0440572	1.20032	-0.513398	18.1204	18.0234	18.1755	17.6559	17.4766	17.5143	17.7357	17.2054	17.838	5	5	5	5	5	4	4	4	4
P51970	NADH dehydrogenase [ubiquinone] 1 alpha subcomplex subunit 8	NDUFA8	+	MIM	CI subunits;Complex I;OXPHOS;OXPHOS subunits						1.75077	-0.560247	1.15597	-0.299591	0.923835	-0.260656	19.3476	19.1658	19.5397	18.8077	18.9472	18.6175	19.0761	19.228	18.9671	10	10	10	9	10	10	10	10	10
Q8WV93	AFG1-like ATPase	AFG1L	+	MIM	Protein import, sorting and homeostasis;Proteases;Protein homeostasis		+				1.55203	-0.562024	0.127297	0.153019	0.794924	-0.715042	15.7568	15.8088	15.9436	15.4686	14.9631	15.3914	15.3556	15.6879	14.3206	3	4	4	1	2	2	1	1	2
O95182	NADH dehydrogenase [ubiquinone] 1 alpha subcomplex subunit 7	NDUFA7	+	MIM	CI subunits;Complex I;OXPHOS;OXPHOS subunits		+				2.68529	-0.564744	2.23051	-0.518711	0.244806	-0.0460326	18.6312	18.5107	18.5762	17.8684	18.1035	18.0519	18.4279	18.5012	18.6509	7	8	8	7	7	7	7	7	7
Q49B96	Cytochrome c oxidase assembly protein COX19	COX19	+	IMS	CIV assembly factors;Complex IV;Copper metabolism;Metabolism;Metals and cofactors;OXPHOS;OXPHOS assembly factors						1.14537	0.498665	1.3292	1.49596	0.909308	-0.997293	15.8023	15.4031	15.6073	16.3523	16.1764	15.78	15.002	15.2027	13.6161	2	4	3	3	2	3	2	1	3
P11498	Pyruvate carboxylase, mitochondrial	PC	+	Matrix	Biotin utilizing proteins;Carbohydrate metabolism;Gluconeogenesis;Metabolism;TCA-associated;Vitamin metabolism		+				1.29745	0.499441	4.20331	0.594058	0.201213	-0.0946166	17.5234	16.9187	17.3427	17.799	17.7278	17.7564	17.1232	17.1618	17.216	44	42	41	43	44	42	34	32	32
Q9UFN0	Protein NipSnap homolog 3A	NIPSNAP3A	+	Matrix	0		+				3.09343	-0.565182	1.32406	-0.222536	1.79326	-0.342646	18.9119	19.0817	19.0255	18.3825	18.432	18.5091	18.5294	18.6998	18.762	13	13	13	13	13	13	12	10	10
Q06124;Q06124-1	Tyrosine-protein phosphatase non-receptor type 11;Isoform 2 of Tyrosine-protein phosphatase non-receptor type 11	PTPN11	+								1.0232	0.506963	0.502143	-0.248338	1.12041	0.755301	15.9107	15.1091	15.5697	16.0621	16.0286	16.0197	16.5436	15.8566	16.4553	12	13	12	13	17	12	15	8	16
Q5TGZ0	MICOS complex subunit MIC10	MICOS10	+	MIM	Cristae formation;MICOS complex;Mitochondrial dynamics and surveillance	+					1.49059	-0.568469	2.43061	-0.602927	0.05987	0.0344575	17.9047	18.1481	17.5462	17.337	17.251	17.3056	17.7323	18.0648	17.9052	3	2	2	2	2	2	2	2	2
Q9Y2Z9;Q9Y2Z9-3	Ubiquinone biosynthesis monooxygenase COQ6, mitochondrial;Isoform 3 of Ubiquinone biosynthesis monooxygenase COQ6, mitochondrial	COQ6	+	MIM	Coenzyme Q metabolism;Metabolism;Metals and cofactors		+				0.909493	0.511573	0.721623	0.89537	0.262136	-0.383797	15.4696	15.2535	14.7622	15.3589	15.7956	15.8656	14.8309	13.8086	15.6944	2	3	3	4	3	3	2	1	1
P12235	ADP/ATP translocase 1	SLC25A4	+	MIM	Calcium homeostasis;Metabolism;Mitochondrial permeability transition pore;Nucleotide import;Nucleotide metabolism;Signaling;SLC25A family;Small molecule transport			+			1.92319	-0.568481	1.11054	0.172883	2.16991	-0.741365	19.7446	19.3196	19.4327	18.8797	18.9381	18.9737	18.6939	18.8933	18.6857	6	6	6	6	6	6	5	6	6
Q96DA6	Mitochondrial import inner membrane translocase subunit TIM14	DNAJC19	+	MIM	Protein import, sorting and homeostasis;Import motor;Protein import and sorting	+					2.40962	-0.570468	1.64029	-0.237743	1.51143	-0.332726	17.4141	17.6674	17.4011	16.9129	16.8618	16.9964	17.0549	17.2164	17.2131	7	8	6	6	5	5	7	7	6
O43920	NADH dehydrogenase [ubiquinone] iron-sulfur protein 5	NDUFS5	+	MIM	CI subunits;Complex I;OXPHOS;OXPHOS subunits						2.80172	-0.574283	1.22299	-0.151359	2.14435	-0.422924	19.6995	19.5858	19.8214	19.1759	19.141	19.0672	19.1868	19.351	19.3002	6	6	6	6	6	6	6	6	6
P56378	ATP synthase subunit ATP5MPL, mitochondrial	ATP5MPL	+	MIM	Complex V;CV subunits;OXPHOS;OXPHOS subunits	+					1.98797	-0.586031	0.941566	-0.204007	1.76473	-0.382024	18.6561	18.9624	18.821	18.2988	18.3397	18.0429	18.4365	18.3584	18.4985	2	2	2	2	2	2	2	2	1
O60830;O60830-2	Mitochondrial import inner membrane translocase subunit Tim17-B;Isoform 2 of Mitochondrial import inner membrane translocase subunit Tim17-B	TIMM17B	+	MIM	Protein import, sorting and homeostasis;Protein import and sorting;TIM23 presequence pathway			+			1.74547	-0.587514	0.829755	-0.370075	0.46825	-0.217439	15.6609	15.9634	15.9683	15.084	15.4742	15.2719	15.9142	15.7042	15.3218	4	4	3	3	3	2	3	4	4
P49821;P49821-2	NADH dehydrogenase [ubiquinone] flavoprotein 1, mitochondrial;Isoform 2 of NADH dehydrogenase [ubiquinone] flavoprotein 1, mitochondrial	NDUFV1	+	MIM	CI subunits;Complex I;Fe-S-containing proteins;Metabolism;Metals and cofactors;OXPHOS;OXPHOS subunits		+				2.50352	-0.590483	3.79598	-0.458394	0.614013	-0.13209	19.0915	19.0028	19.3116	18.5428	18.5703	18.5213	18.9587	18.9905	19.0604	19	19	19	18	18	18	19	19	19
O95169;O95169-3	NADH dehydrogenase [ubiquinone] 1 beta subcomplex subunit 8, mitochondrial;Isoform 3 of NADH dehydrogenase [ubiquinone] 1 beta subcomplex subunit 8, mitochondrial	NDUFB8	+	MIM	CI subunits;Complex I;OXPHOS;OXPHOS subunits	+					2.47683	-0.59385	1.45237	-0.3827	0.97884	-0.21115	20.209	20.0953	20.0548	19.4978	19.6816	19.3982	19.9742	20.0208	19.7307	4	4	4	4	4	4	4	4	4
Q96A26	Protein FAM162A	FAM162A	+	MIM	0	+					1.7973	-0.594083	0.408187	0.120267	2.02922	-0.714349	18.7951	19.1728	19.1434	18.5832	18.4556	18.2902	18.5031	18.2634	18.2018	6	6	5	5	5	5	6	6	7
Q9H936	Mitochondrial glutamate carrier 1	SLC25A22	+	MIM	SLC25A family;Small molecule transport			+			2.47137	-0.608353	1.51858	0.235475	2.91716	-0.843828	18.8581	19.1201	19.116	18.513	18.3811	18.3751	18.2529	18.2332	18.0767	9	11	11	9	10	10	8	9	8
P28331;P28331-2	NADH-ubiquinone oxidoreductase 75 kDa subunit, mitochondrial;Isoform 2 of NADH-ubiquinone oxidoreductase 75 kDa subunit, mitochondrial	NDUFS1	+	MIM	CI subunits;Complex I;Fe-S-containing proteins;Metabolism;Metals and cofactors;OXPHOS;OXPHOS subunits		+				3.26437	-0.611115	4.97702	-0.527259	0.613489	-0.0838566	19.3166	19.1968	19.4017	18.673	18.695	18.7137	19.1943	19.2222	19.2469	30	30	29	30	30	29	29	30	29
Q6YN16	Hydroxysteroid dehydrogenase-like protein 2	HSDL2	+	Matrix	0		+				1.49782	-0.611778	2.07797	-0.224617	0.958553	-0.387161	18.8064	18.1664	18.4171	17.7876	17.8729	17.8941	18.0204	18.1345	18.0736	18	19	18	18	18	17	17	18	15
P56181-2	Isoform 2 of NADH dehydrogenase [ubiquinone] flavoprotein 3, mitochondrial	NDUFV3	+	MIM	CI subunits;Complex I;OXPHOS;OXPHOS subunits		+				2.66895	-0.61787	3.645	-0.343474	1.42851	-0.274396	18.318	18.0694	18.3382	17.5977	17.6245	17.6497	18.0118	17.9368	17.9538	18	19	19	17	18	18	16	16	15
O95139	NADH dehydrogenase [ubiquinone] 1 beta subcomplex subunit 6	NDUFB6	+	MIM	CI subunits;Complex I;OXPHOS;OXPHOS subunits	+					2.43545	-0.621137	2.49535	-0.583998	0.108737	-0.0371393	19.2031	19.3835	19.5226	18.7263	18.8314	18.688	19.3698	19.4518	19.176	4	4	4	4	4	4	4	4	3
P13051;P13051-2	Uracil-DNA glycosylase;Isoform 1 of Uracil-DNA glycosylase	UNG	+	Matrix	Mitochondrial central dogma;mtDNA maintenance;mtDNA repair		+				1.40249	-0.623752	0.154375	-0.174894	0.493504	-0.448858	15.4798	15.8299	15.6989	15.233	14.6851	15.2192	15.3612	14.4979	15.803	4	4	4	3	3	3	3	2	2
O15235	28S ribosomal protein S12, mitochondrial	MRPS12	+	Matrix	Mitochondrial central dogma;Mitochondrial ribosome;SSU;Translation		+				2.36351	-0.6249	0.631156	-0.141411	1.88542	-0.483489	16.407	16.2802	16.5712	15.6876	15.7796	15.9165	15.8265	15.8995	16.0819	4	4	4	4	4	4	2	3	1
Q9Y606;Q9Y606-2	tRNA pseudouridine synthase A;Isoform 2 of tRNA pseudouridine synthase A	PUS1	+	Matrix	Mitochondrial central dogma;mtRNA granules;mtRNA metabolism;mt-tRNA modifications		+				2.70523	-0.630582	1.67345	-0.191543	2.30937	-0.43904	16.2251	16.464	16.2615	15.6322	15.7784	15.6481	15.905	15.8305	15.8979	10	10	11	10	8	10	7	7	8
O00483	Cytochrome c oxidase subunit NDUFA4	NDUFA4	+	MIM	CIV subunits;Complex IV;OXPHOS;OXPHOS subunits	+					2.21438	-0.63927	2.27521	-0.692959	0.115439	0.0536893	21.5554	21.2081	21.5614	20.8384	20.8269	20.7418	21.2953	21.474	21.7167	4	4	4	4	4	4	4	4	4
Q9UI09	NADH dehydrogenase [ubiquinone] 1 alpha subcomplex subunit 12	NDUFA12	+	MIM	CI subunits;Complex I;OXPHOS;OXPHOS subunits		+				2.5865	-0.647311	2.13499	-0.405315	1.34378	-0.241996	18.4688	18.2432	18.2745	17.7259	17.7672	17.5514	18.0961	18.0029	18.1615	9	10	8	8	8	9	7	9	7
P03905	NADH-ubiquinone oxidoreductase chain 4	MT-ND4	+	MIM	CI subunits;Complex I;OXPHOS;OXPHOS subunits					+	2.04263	-0.652842	0.73817	-0.318443	0.877099	-0.3344	17.4613	17.6675	17.7035	17.1782	16.9074	16.7882	17.5482	17.2891	16.9919	5	4	4	5	4	3	5	3	5
Q9P2R7;Q9P2R7-2	Succinate--CoA ligase [ADP-forming] subunit beta, mitochondrial;Isoform 2 of Succinate--CoA ligase [ADP-forming] subunit beta, mitochondrial	SUCLA2	+	Matrix	Carbohydrate metabolism;Itaconate metabolism;Metabolism;Nucleotide metabolism;Nucleotide synthesis and processing;TCA cycle		+				3.46532	-0.657085	0.848661	-0.13662	3.08168	-0.520465	18.9978	19.0546	18.9773	18.4546	18.3277	18.2761	18.4411	18.4324	18.5947	19	22	21	18	20	19	19	19	17
P14854	Cytochrome c oxidase subunit 6B1	COX6B1	+	MIM	CIV subunits;Complex IV;OXPHOS;OXPHOS subunits						2.10314	-0.658957	1.21953	-0.299871	1.42092	-0.359086	21.7844	21.4624	21.5531	20.9727	21.0844	20.766	21.3453	21.1127	21.2647	6	6	5	4	2	3	5	5	5
Q8N5M1	ATP synthase mitochondrial F1 complex assembly factor 2	ATPAF2	+	Matrix	Complex V;CV assembly factors;OXPHOS;OXPHOS assembly factors		+				2.93454	-0.661404	0.614644	0.125131	3.53651	-0.786535	17.196	17.3138	17.2315	16.7211	16.5597	16.4762	16.5616	16.4538	16.3663	7	6	7	6	6	5	5	4	4
P00414	Cytochrome c oxidase subunit 3	MT-CO3	+	MIM	CIV subunits;Complex IV;OXPHOS;OXPHOS subunits					+	1.38772	-0.673062	0.459874	0.400067	1.48589	-1.07313	16.4672	16.4722	16.7847	16.2509	15.8974	15.5566	15.7795	15.8574	14.8678	2	2	2	2	2	2	2	2	2
Q5TEU4;Q5TEU4-2	Arginine-hydroxylase NDUFAF5, mitochondrial;Isoform 2 of Arginine-hydroxylase NDUFAF5, mitochondrial	NDUFAF5	+	MIM	CI assembly factors;Complex I;OXPHOS;OXPHOS assembly factors		+				3.05263	-0.682813	0.341347	-0.166215	1.18241	-0.516598	16.876	17.085	17.013	16.2309	16.3912	16.3034	16.5937	16.7387	16.0917	6	6	6	5	5	4	5	5	5
Q9NYY8;Q9NYY8-2	FAST kinase domain-containing protein 2, mitochondrial;Isoform 2 of FAST kinase domain-containing protein 2, mitochondrial	FASTKD2	+	Matrix	Mitochondrial central dogma;Mitochondrial ribosome assembly;mtRNA granules;mtRNA metabolism;mtRNA stability and decay;Polycistronic mtRNA processing;Translation		+				0.993677	0.619	0.367473	-0.099933	1.15299	0.718933	15.9269	15.023	15.1587	15.9498	15.8764	16.1395	16.1659	16.1757	15.9238	10	10	10	11	10	9	9	8	9
Q07812;Q07812-2;Q07812-8	Apoptosis regulator BAX;Isoform Beta of Apoptosis regulator BAX;Isoform Sigma of Apoptosis regulator BAX	BAX	+	MOM	Apoptosis;Mitochondrial dynamics and surveillance						1.12285	0.623549	0.263544	-0.148715	1.134	0.772264	17.6221	16.7781	17.1221	17.8059	17.6372	17.9499	18.1927	17.5367	18.1097	8	9	8	9	9	9	8	7	7
Q6NVY1	3-hydroxyisobutyryl-CoA hydrolase, mitochondrial	HIBCH	+	Matrix	Amino acid metabolism;Branched-chain amino acid metabolism;Metabolism		+				4.50601	-0.688185	2.13285	0.247006	4.36184	-0.935191	18.0476	18.1172	18.1152	17.4255	17.4322	17.3578	17.1748	17.223	17.0767	15	14	15	13	13	14	13	13	12
Q9Y4W6	AFG3-like protein 2	AFG3L2	+	MIM	Protein import, sorting and homeostasis;Proteases;Protein homeostasis	+					4.76039	-0.694342	2.50247	-0.283973	2.88838	-0.410369	17.4961	17.4716	17.5611	16.8294	16.8218	16.7946	17.013	17.1513	17.1333	30	31	30	27	24	25	26	28	25
Q6DKK2	Tetratricopeptide repeat protein 19, mitochondrial	TTC19	+	MIM	CIII assembly factors;Complex III;OXPHOS;OXPHOS assembly factors		+				1.73287	-0.694448	2.83065	0.426766	2.47475	-1.12121	16.7969	16.2137	16.6597	15.8568	15.7925	15.9376	15.4603	15.4806	15.3658	2	2	2	2	2	2	2	2	2
P31040	Succinate dehydrogenase [ubiquinone] flavoprotein subunit, mitochondrial	SDHA	+	MIM	Carbohydrate metabolism;CII subunits;Complex II;Metabolism;OXPHOS;OXPHOS subunits;TCA cycle		+				3.27853	-0.698118	2.93877	-0.356835	2.108	-0.341283	19.3663	19.1659	19.3312	18.5326	18.6025	18.634	18.9073	18.9249	19.0074	29	27	30	27	26	25	26	25	25
Q96E11;Q96E11-3;Q96E11-8	Ribosome-recycling factor, mitochondrial;Isoform 3 of Ribosome-recycling factor, mitochondrial;Isoform 8 of Ribosome-recycling factor, mitochondrial	MRRF	+	Matrix	Mitochondrial central dogma;Translation;Translation factors		+				2.87289	-0.69956	0.463922	-0.0808748	2.97194	-0.618685	18.222	18.2661	18.0661	17.5702	17.5241	17.3612	17.6453	17.543	17.5098	6	6	6	6	6	6	6	6	6
Q9UQ90	Paraplegin	SPG7	+	MIM	Protein import, sorting and homeostasis;Proteases;Protein homeostasis	+					4.45138	-0.704174	0.155931	0.0927544	1.64288	-0.796929	16.4073	16.4666	16.4539	15.7961	15.6965	15.7226	15.8064	15.9212	15.2094	10	13	11	9	6	8	7	8	3
Q9Y291	28S ribosomal protein S33, mitochondrial	MRPS33	+	Matrix	Mitochondrial central dogma;Mitochondrial ribosome;SSU;Translation		+				2.12367	-0.707829	0.897987	-0.251684	2.8005	-0.456145	17.6919	17.6021	17.4935	16.8998	17.1064	16.6578	17.1094	17.1678	17.1419	3	5	4	3	3	3	3	3	3
P09669	Cytochrome c oxidase subunit 6C	COX6C	+	MIM	CIV subunits;Complex IV;OXPHOS;OXPHOS subunits	+					2.99878	-0.711653	1.74336	-0.362237	1.37789	-0.349417	20.8009	20.5352	20.6311	19.8975	19.9954	19.9392	20.14	20.333	20.4459	8	8	7	7	6	7	7	7	5
Q99643;Q99643-3;Q99643-5	Succinate dehydrogenase cytochrome b560 subunit, mitochondrial;Isoform 3 of Succinate dehydrogenase cytochrome b560 subunit, mitochondrial;Isoform 5 of Succinate dehydrogenase cytochrome b560 subunit, mitochondrial	SDHC	+	MIM	Carbohydrate metabolism;CII subunits;Complex II;Heme-containing proteins;Metabolism;Metals and cofactors;OXPHOS;OXPHOS subunits;TCA cycle				+		2.02252	-0.719413	0.343506	-0.120093	2.1408	-0.59932	18.8224	19.1236	19.0605	18.5272	18.1929	18.1282	18.5245	18.2651	18.4189	2	2	2	2	2	2	2	2	2
Q96KR6	Protein FAM210B, mitochondrial	FAM210B	+	MIM	Iron homeostasis;Metabolism;Metals and cofactors	+					2.70445	-0.724404	1.21582	1.06142	1.93116	-1.78583	16.0595	16.0841	15.898	15.4394	15.2719	15.157	14.4515	13.4476	14.785	2	2	2	2	2	2	2	2	1
Q969Z0	FAST kinase domain-containing protein 4	TBRG4	+	Matrix	Mitochondrial central dogma;mtRNA metabolism;mtRNA stability and decay;Polycistronic mtRNA processing		+				3.06675	-0.731789	0.925831	-0.166033	2.40465	-0.565756	17.2056	17.0722	16.9796	16.2609	16.3764	16.4247	16.5667	16.6078	16.3856	17	18	16	15	14	13	11	11	10
Q9NZJ6	Ubiquinone biosynthesis O-methyltransferase, mitochondrial	COQ3	+	MIM	Coenzyme Q metabolism;Metabolism;Metals and cofactors		+				1.16778	0.667155	3.28945	0.734455	0.0922836	-0.0673005	15.9047	15.8547	15.1025	16.4197	16.2602	16.1835	15.5265	15.5863	15.5473	4	5	3	6	5	4	2	3	3
O43819	Protein SCO2 homolog, mitochondrial	SCO2	+	MIM	CIV assembly factors;Complex IV;Copper metabolism;Metabolism;Metals and cofactors;OXPHOS;OXPHOS assembly factors	+					2.31052	-0.738592	0.433783	-0.0488987	2.20476	-0.689693	17.5449	17.9717	17.6711	17.0133	16.9232	17.0356	16.99	17.0243	17.1044	5	5	5	5	5	5	5	5	5
P03915	NADH-ubiquinone oxidoreductase chain 5	MT-ND5	+	MIM	CI subunits;Complex I;OXPHOS;OXPHOS subunits					+	2.56476	-0.759569	0.751892	-0.293358	1.18018	-0.466211	16.3894	16.5358	16.6951	15.9009	15.7941	15.6467	16.1506	15.7604	16.3106	4	4	4	4	3	3	3	3	2
Q9BRQ6	MICOS complex subunit MIC25	CHCHD6	+	MIM	Cristae formation;MICOS complex;Mitochondrial dynamics and surveillance						1.82416	-0.76461	1.69488	-0.347989	0.971686	-0.416621	17.0705	16.6852	17.3121	16.2032	16.2334	16.3373	16.6678	16.71	16.4401	9	9	9	8	7	7	8	7	7
O14548	Cytochrome c oxidase subunit 7A-related protein, mitochondrial	COX7A2L	+	MIM	CIV subunits;Complex IV;OXPHOS;OXPHOS assembly factors;OXPHOS subunits;Respirasome assembly	+					1.88755	-0.775504	4.78494	-0.703941	0.146506	-0.0715631	17.4183	17.4893	16.9158	16.4628	16.5008	16.5333	17.1743	17.1924	17.242	4	4	4	4	4	4	3	4	4
Q4G0N4	NAD kinase 2, mitochondrial	NADK2	+	Matrix	Metabolism;Metals and cofactors;NAD biosynthesis and metabolism		+				3.30438	-0.776916	1.74725	-0.0790056	3.12659	-0.69791	16.8435	16.994	17.0977	16.2262	16.2029	16.1754	16.287	16.2534	16.3011	15	15	15	13	11	13	11	12	12
Q9NVH6;Q9NVH6-8	Trimethyllysine dioxygenase, mitochondrial;Isoform 8 of Trimethyllysine dioxygenase, mitochondrial	TMLHE	+	Matrix	Carnitine synthesis and transport;Metabolism;Metals and cofactors		+				1.66931	-0.783106	0.264193	0.0652135	1.68333	-0.84832	15.0823	15.6419	15.7649	14.7438	14.7579	14.638	14.8293	14.5716	14.5432	6	5	6	5	5	4	4	4	3
P14406	Cytochrome c oxidase subunit 7A2, mitochondrial	COX7A2	+	MIM	CIV subunits;Complex IV;OXPHOS;OXPHOS subunits	+					2.32782	-0.787299	1.24431	-0.371775	1.81975	-0.415525	21.4519	21.2094	21.3431	20.779	20.4811	20.3824	20.9015	20.8009	21.0554	2	2	2	2	2	2	2	2	2
Q8NFF5;Q8NFF5-2	FAD synthase;Isoform 2 of FAD synthase	FLAD1	+	Matrix	Metabolism;Vitamin B2 metabolism;Vitamin metabolism		+				2.28136	-0.791578	0.485495	-0.190741	2.49683	-0.600837	16.4505	16.4093	16.4372	15.8669	15.377	15.6783	16.0009	15.6757	15.8178	10	11	10	6	6	7	6	6	5
Q6P1Q0;Q6P1Q0-2;Q6P1Q0-4;Q6P1Q0-7	LETM1 domain-containing protein 1;Isoform 2 of LETM1 domain-containing protein 1;Isoform 4 of LETM1 domain-containing protein 1;Isoform 7 of LETM1 domain-containing protein 1	LETMD1	+	Membrane	Small molecule transport						1.89175	-0.805704	0.682216	-0.244023	1.22975	-0.561681	15.4998	15.5558	16.0229	14.859	15.0534	14.7491	15.0986	15.3815	14.9133	4	4	5	3	3	4	3	3	3
Q8N573;Q8N573-2;Q8N573-5;Q8N573-8	Oxidation resistance protein 1;Isoform 2 of Oxidation resistance protein 1;Isoform 5 of Oxidation resistance protein 1;Isoform 8 of Oxidation resistance protein 1	OXR1	+	MOM	Detoxification;Metabolism;ROS and glutathione metabolism						1.07263	0.729536	0.0511689	-0.0652205	0.679162	0.794757	13.8098	12.7397	13.1747	13.8872	13.9043	14.1213	14.2737	13.1988	14.636	10	4	5	8	9	7	9	6	4
P60602	Reactive oxygen species modulator 1	ROMO1	+	MIM	Protein import, sorting and homeostasis;Protein import and sorting;Small molecule transport;TIM23 presequence pathway			+			2.19555	-0.832048	2.57166	-1.1644	0.684268	0.332354	17.8577	18.3543	18.2046	17.1882	17.3866	17.3456	18.5008	18.7407	18.1721	1	2	2	1	1	1	2	2	2
Q9UBQ7	Glyoxylate reductase/hydroxypyruvate reductase	GRHPR	+	Matrix	Amino acid metabolism;Glyoxylate metabolism;Metabolism		+				3.63767	-0.840866	1.53806	-0.377867	1.99417	-0.462999	18.4346	18.5392	18.4842	17.5523	17.6266	17.7565	18.1285	17.8307	18.1098	12	13	12	11	11	9	11	11	9
Q6P587	Acylpyruvase FAHD1, mitochondrial	FAHD1	+	Matrix	Carbohydrate metabolism;Metabolism;TCA-associated		+				2.39825	-0.844074	4.34047	-0.581518	0.85486	-0.262556	18.4357	18.8665	18.4543	17.7266	17.778	17.7197	18.3175	18.368	18.2834	10	10	9	9	9	9	9	9	9
P52758	2-iminobutanoate/2-iminopropanoate deaminase	RIDA	+	Matrix	0		+				2.13413	-0.846779	1.45048	-0.354863	1.33812	-0.491916	21.7551	21.9718	21.4543	21.0219	20.8596	20.7593	21.2526	21.0816	21.3712	3	3	3	2	2	3	3	2	3
P56962	Syntaxin-17	STX17	+	MOM	Autophagy;Fission;Mitochondrial dynamics and surveillance;Organelle contact sites						1.03946	0.761554	2.35813	-0.697286	1.82978	1.45884	15.1197	13.9442	14.538	15.4016	15.2058	15.279	16.0827	15.7821	16.1135	7	4	4	6	7	6	7	4	3
Q9Y5T4	DnaJ homolog subfamily C member 15	DNAJC15	+	MIM	Protein import, sorting and homeostasis;Import motor;Protein import and sorting	+					0.770819	0.77036	1.1452	-0.696493	1.05044	1.46685	13.995	15.0968	15.446	15.3958	15.5668	15.8864	16.079	16.5466	NaN	1	1	1	1	1	1	2	1	NaN
P82912;P82912-2	28S ribosomal protein S11, mitochondrial;Isoform 2 of 28S ribosomal protein S11, mitochondrial	MRPS11	+	Matrix	Mitochondrial central dogma;Mitochondrial ribosome;SSU;Translation		+				4.35524	-0.86252	0.224611	0.203029	1.4118	-1.06555	19.3946	19.343	19.4129	18.4566	18.5122	18.5942	18.6819	18.6557	17.6163	5	5	5	4	4	3	3	3	2
Q16822	Phosphoenolpyruvate carboxykinase [GTP], mitochondrial	PCK2	+	Matrix	Carbohydrate metabolism;Gluconeogenesis;Metabolism;TCA-associated		+				0.813227	0.77744	3.12476	-0.47045	1.31271	1.24789	18.9413	19.1394	20.3564	20.2605	20.2665	20.2424	20.6454	20.7171	20.8183	28	28	29	28	29	29	28	28	27
Q6UXV4	MICOS complex subunit MIC27	APOOL	+	MIM	Cristae formation;MICOS complex;Mitochondrial dynamics and surveillance	+					1.98216	-0.875921	2.7722	-0.486065	0.912637	-0.389856	17.8119	18.3205	18.4307	17.2582	17.3297	17.3475	17.683	17.8335	17.8771	9	9	9	9	9	9	9	9	8
Q9H1A3	Methyltransferase-like protein 9	METTL9	+								4.46006	-0.884155	2.84868	-0.530525	2.01934	-0.353631	17.0626	17.1765	17.0551	16.1962	16.1942	16.2514	16.7266	16.6421	16.8646	8	7	8	7	7	8	7	8	5
O95563	Mitochondrial pyruvate carrier 2	MPC2	+	MIM	Carbohydrate metabolism;Gluconeogenesis;Metabolism;Pyruvate metabolism;Small molecule transport;TCA-associated	+					3.34952	-0.890702	0.762347	-0.155512	2.92164	-0.735189	18.8414	19.0246	18.9875	18.0993	18.1442	17.9379	18.2132	18.0963	18.3384	5	5	5	5	5	3	3	3	3
P21912	Succinate dehydrogenase [ubiquinone] iron-sulfur subunit, mitochondrial	SDHB	+	MIM	Carbohydrate metabolism;CII subunits;Complex II;Fe-S-containing proteins;Metabolism;Metals and cofactors;OXPHOS;OXPHOS subunits;TCA cycle		+				4.20303	-0.899236	2.8802	-0.414812	2.92062	-0.484424	19.5716	19.43	19.4794	18.5943	18.647	18.5419	18.9583	18.9769	19.0925	13	11	11	11	10	10	11	10	12
O14521;O14521-2	Succinate dehydrogenase [ubiquinone] cytochrome b small subunit, mitochondrial;Isoform 2 of Succinate dehydrogenase [ubiquinone] cytochrome b small subunit, mitochondrial	SDHD	+	MIM	Carbohydrate metabolism;CII subunits;Complex II;Heme-containing proteins;Metabolism;Metals and cofactors;OXPHOS;OXPHOS subunits;TCA cycle				+		1.72297	-0.902293	0.348539	-0.194971	2.78332	-0.707322	16.9239	17.0348	16.7792	16.3755	16.0552	15.6003	16.0928	16.2415	16.2815	2	2	2	1	2	1	1	2	2
Q96GE9;Q96GE9-2	Distal membrane-arm assembly complex protein 1;Isoform 2 of Distal membrane-arm assembly complex protein 1	DMAC1	+	MIM	CI assembly factors;Complex I;OXPHOS;OXPHOS assembly factors	+					1.39273	-0.911908	0.402322	0.154302	1.73428	-1.06621	14.6918	15.2162	15.6182	14.2753	14.5101	14.005	14.2437	14.0833	14.0006	2	2	2	1	1	2	1	2	1
Q9NXA8	NAD-dependent protein deacylase sirtuin-5, mitochondrial	SIRT5	+	Matrix	Metabolism;Metals and cofactors;NAD biosynthesis and metabolism		+				2.45701	-0.919055	0.276672	0.172482	2.00037	-1.09154	16.7135	17.0194	16.8574	16.1757	15.7749	15.8826	16.1187	15.3641	15.833	5	6	6	4	4	2	2	2	4
Q96PE7	Methylmalonyl-CoA epimerase, mitochondrial	MCEE	+	Matrix	Carbohydrate metabolism;Fatty acid oxidation;Lipid metabolism;Metabolism;Propanoate metabolism		+				2.6995	-0.984527	0.120165	-0.0491956	2.09558	-0.935331	16.6626	16.9503	17.0998	15.9949	15.8288	15.9354	15.8365	15.8192	16.251	5	5	5	4	4	4	4	3	4
Q16775;Q16775-2	Hydroxyacylglutathione hydrolase, mitochondrial;Isoform 2 of Hydroxyacylglutathione hydrolase, mitochondrial	HAGH	+	Matrix	Detoxification;Metabolism;ROS and glutathione metabolism		+				2.82879	-1.01395	0.619913	-0.231976	1.72183	-0.781974	17.7678	17.6108	17.3418	16.4874	16.6249	16.5663	16.9632	16.4648	16.9465	8	8	7	7	7	6	7	6	6
Q16774-2	Isoform 2 of Guanylate kinase	GUK1	+	Matrix	Metabolism;Nucleotide metabolism;Nucleotide synthesis and processing		+				3.43469	-1.04253	0.0930464	-0.0641479	1.71202	-0.978382	17.4394	17.1999	17.4783	16.2644	16.3785	16.3471	16.6863	16.5858	15.9103	9	11	10	10	8	8	9	5	6
O75570	Peptide chain release factor 1, mitochondrial	MTRF1	+	Matrix	Mitochondrial central dogma;Translation;Translation factors		+				1.94802	-1.06576	1.12393	0.599669	1.6858	-1.66543	14.173	14.0072	14.7785	13.3187	13.2867	13.1559	12.3664	12.9419	NaN	3	3	2	2	1	2	1	1	NaN
Q99766	ATP synthase subunit s, mitochondrial	DMAC2L	+	MIM	Complex V;CV subunits;OXPHOS;OXPHOS subunits						3.01133	-1.07162	0.0820659	-0.0630929	1.63379	-1.00852	15.7925	16.1041	16.0944	15.0608	14.8312	14.8842	15.0504	15.4095	14.5055	5	6	6	2	3	2	4	3	2
Q9BUK6;Q9BUK6-2	Protein misato homolog 1;Isoform 2 of Protein misato homolog 1	MSTO1	+								0.499224	0.862717	0.679116	0.142927	0.289602	0.71979	15.5017	13.1055	15.1952	15.3996	15.4213	15.5696	15.2436	NaN	15.3975	3	4	2	5	2	4	4	NaN	2
O14925	Mitochondrial import inner membrane translocase subunit Tim23	TIMM23	+	MIM	Protein import, sorting and homeostasis;Protein import and sorting;TIM23 presequence pathway			+			3.16613	-1.08986	2.41282	-1.11685	0.0444013	0.0269966	17.0761	17.3472	17.4175	16.0946	16.2413	16.2353	17.3193	17.6122	16.9903	5	5	3	2	3	1	2	2	3
Q5TC12;Q5TC12-3	ATP synthase mitochondrial F1 complex assembly factor 1;Isoform 3 of ATP synthase mitochondrial F1 complex assembly factor 1	ATPAF1	+	Matrix	Complex V;CV assembly factors;OXPHOS;OXPHOS assembly factors		+				2.47143	-1.09718	0.404819	0.500821	1.38726	-1.598	16.9999	16.8558	17.3586	16.1336	15.9777	15.8115	15.8826	16.0897	14.448	4	4	4	4	3	4	4	4	2
L0R6Q1	SLC35A4 upstream open reading frame protein	SLC35A4	+								4.80454	-1.12436	3.14414	-0.538211	3.28531	-0.586147	18.3744	18.4846	18.4429	17.3041	17.2572	17.3676	17.9083	17.8813	17.754	6	6	6	4	4	5	4	4	5
P13995	Bifunctional methylenetetrahydrofolate dehydrogenase/cyclohydrolase, mitochondrial	MTHFD2	+	Matrix	Folate and 1-C metabolism;Metabolism;Vitamin metabolism		+				1.26435	0.956886	3.63349	-0.624849	1.95894	1.58173	17.3826	17.0573	18.2388	18.5579	18.4278	18.5636	19.1055	19.1349	19.1834	13	13	13	13	13	13	12	13	13
Q92667;Q92667-2	A-kinase anchor protein 1, mitochondrial;Isoform 2 of A-kinase anchor protein 1, mitochondrial	AKAP1	+	MOM	cAMP-PKA signaling;Signaling						0.536792	0.981662	0.388661	0.343945	0.222633	0.637717	16.5543	14.0574	16.3547	16.6535	16.4651	16.7928	16.7458	15.8406	NaN	3	2	3	3	3	2	3	3	NaN
O95822;O95822-2	Malonyl-CoA decarboxylase, mitochondrial;Isoform Cytoplasmic+peroxisomal of Malonyl-CoA decarboxylase, mitochondrial	MLYCD	+	Matrix	Lipid metabolism;Metabolism		+				3.44433	-1.12462	1.48556	-0.455979	2.15822	-0.668641	16.484	16.4115	16.2822	15.2067	15.1687	15.4285	15.914	15.7466	15.5111	10	12	10	7	9	7	6	5	4
Q12983	BCL2/adenovirus E1B 19 kDa protein-interacting protein 3	BNIP3	+	MOM	Apoptosis;Mitochondrial dynamics and surveillance						2.78953	-1.24068	0.394975	0.428967	1.58601	-1.66964	15.54	15.2298	15.7749	14.2217	14.3598	14.2412	14.5601	13.9805	12.9952	3	2	3	2	2	2	2	2	2
Q9NX00	Transmembrane protein 160	TMEM160	+								2.23075	-1.25507	0.0500528	0.0313803	2.38756	-1.28645	18.4866	17.9843	17.9849	17.2254	16.737	16.7282	17.027	16.5886	16.9808	2	2	2	2	1	2	1	1	1
Q8IVH4	Methylmalonic aciduria type A protein, mitochondrial	MMAA	+	Matrix	Metabolism;Vitamin B12 metabolism;Vitamin metabolism		+				3.67981	-1.25946	1.01909	-0.459962	1.57597	-0.799498	16.3672	16.6253	16.6849	15.3046	15.3079	15.2864	15.8489	16.0735	15.3565	10	12	12	9	9	7	6	6	7
Q9Y276	Mitochondrial chaperone BCS1	BCS1L	+	MIM	CIII assembly factors;Complex III;OXPHOS;OXPHOS assembly factors	+					2.9133	-1.31495	0.714705	-0.244853	2.48122	-1.07009	16.9567	17.3269	16.956	15.9537	15.7425	15.5986	16.1551	16.0977	15.7765	15	16	15	13	11	9	8	10	11
Q86UD5	Sodium/hydrogen exchanger 9B2	SLC9B2	+								1.30266	-1.35767	2.27952	-0.952547	0.383999	-0.405121	15.6909	14.6521	14.7635	13.641	13.7146	NaN	14.5716	NaN	14.6891	2	4	4	1	1	NaN	1	NaN	2
Q8WUR7	UPF0235 protein C15orf40	C15orf40	+								0.831029	1.11648	0.684078	1.05429	0.0381583	0.0621929	15.2271	14.1277	14.6026	15.2695	15.1983	16.8391	15.3847	14.9059	13.8534	2	2	2	3	3	2	2	2	3
Q9H974;Q9H974-2;Q9H974-3;Q9H974-4	Queuine tRNA-ribosyltransferase accessory subunit 2;Isoform 2 of Queuine tRNA-ribosyltransferase accessory subunit 2;Isoform 3 of Queuine tRNA-ribosyltransferase accessory subunit 2;Isoform 4 of Queuine tRNA-ribosyltransferase accessory subunit 2	QTRT2	+								1.57448	-1.40667	1.13562	-1.10022	0.649439	-0.306456	15.8719	15.6839	15.8307	14.9538	14.613	13.5998	15.7591	15.6225	15.0856	2	1	2	1	1	1	1	1	1
Q9UMS0;Q9UMS0-3	NFU1 iron-sulfur cluster scaffold homolog, mitochondrial;Isoform 3 of NFU1 iron-sulfur cluster scaffold homolog, mitochondrial	NFU1	+	Matrix	Fe-S cluster biosynthesis;Fe-S-containing proteins;Metabolism;Metals and cofactors		+				4.30434	-1.44501	3.47604	-0.844208	2.64805	-0.600807	18.6697	18.7925	18.5729	17.2478	17.3031	17.1492	17.9696	18.1709	18.0922	6	6	6	6	6	6	6	6	6
Q56VL3	OCIA domain-containing protein 2	OCIAD2	+	unknown	Signaling						2.08541	-1.4878	2.06532	-0.864374	0.842755	-0.623424	16.3486	17.1302	17.3283	15.3896	15.3821	15.5721	16.3901	15.989	16.5578	1	4	4	2	1	3	3	3	1
Q16798	NADP-dependent malic enzyme, mitochondrial	ME3	+	Matrix	Carbohydrate metabolism;Metabolism;TCA-associated		+				2.37216	-1.54206	0.624185	1.82462	1.18661	-3.36668	15.6635	16.4363	16.3464	14.7957	14.5635	14.4608	14.5031	10.2077	13.6353	6	7	7	5	3	4	4	2	2
P0C7P0	CDGSH iron-sulfur domain-containing protein 3, mitochondrial	CISD3	+	Matrix	Fe-S cluster biosynthesis;Fe-S-containing proteins;Metabolism;Metals and cofactors		+				2.65652	-1.65679	0.823434	-0.607845	1.30519	-1.04895	15.4912	15.0519	15.6314	13.6873	14.0332	13.4836	14.0222	NaN	14.6629	2	2	2	2	2	2	2	NaN	1
O43708;O43708-3	Maleylacetoacetate isomerase;Isoform 3 of Maleylacetoacetate isomerase	GSTZ1	+	Matrix	Detoxification;Metabolism;Xenobiotic metabolism		+				1.70472	-1.68989	0.254781	0.271192	1.2141	-1.96108	16.1607	17.2246	17.5952	15.5166	15.3265	15.0677	15.5352	14.5297	NaN	2	3	2	2	1	1	1	2	NaN
Q9BUE6;Q9BUE6-2	Iron-sulfur cluster assembly 1 homolog, mitochondrial;Isoform 2 of Iron-sulfur cluster assembly 1 homolog, mitochondrial	ISCA1	+	Matrix	Fe-S cluster biosynthesis;Fe-S-containing proteins;Metabolism;Metals and cofactors		+				4.25497	-2.0004	0.754968	-0.361803	2.75557	-1.6386	17.7562	17.7602	17.9952	15.9895	15.7339	15.787	16.1143	15.8915	16.5901	3	3	3	2	2	2	3	2	1
P27144	Adenylate kinase 4, mitochondrial	AK4	+	Matrix	Metabolism;Nucleotide metabolism;Nucleotide synthesis and processing		+				3.70264	-2.78336	2.00454	1.55845	3.48902	-4.34181	18.1518	18.7117	18.1219	15.6419	15.6339	15.3596	14.3363	14.2853	13.3384	12	13	12	9	9	9	6	4	3
Q9UGC7;Q9UGC7-3	Peptide chain release factor 1-like, mitochondrial;Isoform 3 of Peptide chain release factor 1-like, mitochondrial	MTRF1L	+	Matrix	Mitochondrial central dogma;Translation;Translation factors		+				3.96684	-2.8402	0.496332	-0.587202	2.01647	-2.253	16.3598	16.2917	16.4119	13.6821	13.712	13.1487	14.5617	14.6065	13.1363	2	2	2	1	1	2	2	2	2
Q3ZCQ8;Q3ZCQ8-2	Mitochondrial import inner membrane translocase subunit TIM50;Isoform 2 of Mitochondrial import inner membrane translocase subunit TIM50	TIMM50	+	MIM	Protein import, sorting and homeostasis;Protein import and sorting;TIM23 presequence pathway	+					5.27196	-3.39306	5.62856	-5.64498	4.09658	2.25193	18.5477	18.4086	18.6483	15.1391	15.0082	15.2781	20.7091	21.0186	20.6327	10	10	10	4	4	4	9	9	10
P12074	Cytochrome c oxidase subunit 6A1, mitochondrial	COX6A1	+	MIM	CIV subunits;Complex IV;OXPHOS;OXPHOS subunits	+					2.24288	-3.97034	1.30628	2.02658	2.51215	-5.99692	21.1548	19.3144	19.0172	15.6947	15.4258	16.455	14.9243	12.6494	13.922	1	2	2	2	1	1	2	1	1

## Sheet: (3) Fibroblasts (WCE)
						Import Pathway					Patient / Control		Patient / Rescue		Rescue / Control		log2 (LFQ)									Number of peptides used for quantification
Uniprot ID	Protein Name	Gene	Mitochondrial	Sub-mitochondrial localisation (MitoCarta 3.0)	Mitochondrial Pathway (MitoCarta 3.0)	SORT	MOTOR	TIM22	OXA1L	mt-DNA	-log10 (p-value)	log2 (Fold Change)	-log10 (p-value)	log2 (Fold Change)	-log10 (p-value)	log2 (Fold Change)	Control_1	Control_2	Control_3	Patient_1	Patient_2	Patient_3	Rescue_1	Rescue_2	Rescue_3	Control_1	Control_2	Control_3	Patient_1	Patient_2	Patient_3	Rescue_1	Rescue_2	Rescue_3
P02765	Alpha-2-HS-glycoprotein	AHSG									2.43831	6.08345	0.0154236	0.00510279	2.43259	6.07835	17.4948	14.1146	15.2214	21.596	21.691	21.7942	21.808	21.7535	21.5043	1	1	1	3	3	3	3	3	3
P02774;P02774-2;P02774-3	Vitamin D-binding protein;Isoform 2 of Vitamin D-binding protein;Isoform 3 of Vitamin D-binding protein	GC									3.14484	5.97842	0.0995524	0.0405839	3.10463	5.93784	14.6012	12.411	13.3743	19.4815	19.3226	19.5177	19.1364	19.5675	19.4961	2	1	2	2	2	2	2	2	2
P02768	Albumin	ALB									2.90465	5.90115	0.0206684	0.00697072	2.90999	5.89418	23.2245	20.7379	21.8159	27.9825	27.6612	27.8381	27.6938	27.8837	27.8834	8	13	9	14	12	11	9	13	14
P05120	Plasminogen activator inhibitor 2	SERPINB2									1.04401	-3.20316	0.452161	-1.44141	0.372727	-1.76176	23.2147	18.9389	23.2672	18.4652	18.8909	18.4551	18.5334	18.8313	22.7708	1	10	18	4	8	5	4	3	1
P69905	Hemoglobin subunit alpha	HBA1									1.4957	4.55174	0.00149684	0.000559489	1.49491	4.55118	16.6199	12.0685	15.8487	19.5186	19.2446	19.4291	19.2295	19.4165	19.5446	5	2	4	6	6	6	6	6	6
P42330	Aldo-keto reductase family 1 member C3	AKR1C3									0.832162	-2.75413	1.57957	-0.816814	0.565943	-1.93731	18.2044	15.0761	20.3027	14.9283	14.8428	15.5496	16.0887	15.8332	15.8493	6	3	6	3	1	2	5	6	4
P02788;P02788-2	Lactotransferrin;Isoform DeltaLf of Lactotransferrin	LTF									3.55935	4.24184	0.27441	-0.0881017	3.60162	4.32994	20.2205	19.0575	19.4674	23.9616	23.6441	23.8652	23.7477	23.9381	24.0494	3	2	3	4	3	2	2	4	5
P01024	Complement C3	C3									2.27348	4.01406	0.0132561	0.00914383	2.41884	4.00491	15.9779	14.6971	NaN	19.6471	18.9392	19.4683	19.2409	19.28	19.5063	2	1	NaN	2	2	3	2	2	2
P19823	Inter-alpha-trypsin inhibitor heavy chain H2	ITIH2									2.90046	3.71739	0.211246	0.086085	2.89175	3.6313	17.2258	15.703	16.5438	20.3381	19.9535	20.3332	19.9451	20.1589	20.2625	4	3	3	4	5	4	4	4	4
P04183	Thymidine kinase, cytosolic	TK1									1.59197	3.3063	0.716156	0.449999	1.55302	2.8563	13.6664	15.5732	NaN	18.2556	17.3643	18.1585	17.5544	17.4985	17.3754	1	4	NaN	9	9	8	8	8	7
O75508	Claudin-11	CLDN11									0.862735	-2.34755	0.0212746	-0.00847435	0.85948	-2.33907	17.8318	14.9518	19.2396	14.8744	14.925	15.1812	14.8354	15.0143	15.1564	3	1	3	1	2	1	2	1	1
Q96T88;Q96T88-2	E3 ubiquitin-protein ligase UHRF1;Isoform 2 of E3 ubiquitin-protein ligase UHRF1	UHRF1									1.87432	3.28265	3.2679	0.82865	1.46385	2.454	13.7613	15.4696	12.823	17.3761	17.2911	17.2347	16.5718	16.5095	16.3347	6	10	3	18	17	19	18	17	15
P11388;P11388-2;P11388-3;P11388-4	DNA topoisomerase 2-alpha;Isoform 2 of DNA topoisomerase 2-alpha;Isoform 3 of DNA topoisomerase 2-alpha;Isoform 4 of DNA topoisomerase 2-alpha	TOP2A									2.16825	3.11552	3.99781	0.394833	1.96237	2.72069	13.5713	14.8445	12.7635	16.8313	16.8806	16.814	16.4784	16.4276	16.4354	5	20	4	28	29	31	28	29	27
P39059	Collagen alpha-1(XV) chain	COL15A1									1.15131	-2.23439	3.13714	-1.94305	0.117926	-0.291341	18.7369	16.2002	15.9299	14.527	14.5488	15.088	16.5011	16.653	16.8389	14	10	11	4	1	3	10	10	9
P50749	Ras association domain-containing protein 2	RASSF2									1.11292	-2.22709	0.745037	-1.26785	0.63313	-0.959245	13.5789	NaN	14.7111	13.0386	11.4605	11.2547	13.1543	NaN	13.2172	3	NaN	4	2	1	2	2	0	2
P31350;P31350-2	Ribonucleoside-diphosphate reductase subunit M2;Isoform 2 of Ribonucleoside-diphosphate reductase subunit M2	RRM2									1.50007	3.09279	3.84985	0.522366	1.26465	2.57042	15.2957	16.2763	13.0544	17.9871	17.9082	18.0094	17.4615	17.406	17.4702	6	6	4	9	9	9	8	9	6
Q9BW19	Kinesin-like protein KIFC1	KIFC1									1.68589	2.95258	0.930855	0.427307	1.53722	2.52527	11.914	13.5738	NaN	15.7237	15.3845	15.9812	15.4379	15.3497	15.0199	1	3	NaN	3	3	4	2	2	2
P10412	Histone H1.4	H1-4									1.36225	2.89491	2.63341	0.802805	0.9944	2.0921	16.2241	17.9189	14.5023	19.2332	18.8831	19.2137	18.3409	18.3245	18.2562	2	2	1	2	2	2	2	2	2
P49642	DNA primase small subunit	PRIM1									1.84316	2.83641	1.82196	0.596974	1.53251	2.23944	13.0999	14.4572	12.1421	15.8999	15.9757	16.3328	15.3709	15.5778	15.4688	3	2	1	4	4	4	3	4	3
Q9NQW6;Q9NQW6-2	Anillin;Isoform 2 of Anillin	ANLN									1.59087	2.7966	0.782233	0.464685	1.55018	2.33192	13.2809	14.838	NaN	17.119	16.3184	17.1307	16.3217	16.3574	16.4949	1	6	NaN	17	16	16	12	13	13
Q86XI2;Q86XI2-2	Condensin-2 complex subunit G2;Isoform 2 of Condensin-2 complex subunit G2	NCAPG2									1.44234	2.76965	3.15612	0.830658	1.07364	1.93899	12.6661	14.7025	NaN	16.3212	16.4934	16.5472	15.5471	15.7312	15.5916	2	2	NaN	4	3	3	3	2	3
Q11206;Q11206-2;Q11206-3;Q11206-4;Q11206-5;Q11206-6;Q11206-7	CMP-N-acetylneuraminate-beta-galactosamide-alpha-2,3-sialyltransferase 4;Isoform 2 of CMP-N-acetylneuraminate-beta-galactosamide-alpha-2,3-sialyltransferase 4;Isoform 3 of CMP-N-acetylneuraminate-beta-galactosamide-alpha-2,3-sialyltransferase 4;Isoform 4 of CMP-N-acetylneuraminate-beta-galactosamide-alpha-2,3-sialyltransferase 4;Isoform 5 of CMP-N-acetylneuraminate-beta-galactosamide-alpha-2,3-si…	ST3GAL4									2.76697	2.7611	2.61287	0.935817	2.06184	1.82529	12.8043	13.3088	12.0619	15.4642	15.3734	15.6207	14.4528	14.7834	14.4147	2	1	2	4	4	3	2	2	3
Q9H4B7	Tubulin beta-1 chain	TUBB1									0.371153	-1.9942	0.367146	-1.98782	0.0071873	-0.00637627	25.2046	25.2612	25.5496	25.8793	18.863	25.2905	25.8047	25.3257	24.8658	1	1	1	2	2	1	1	1	1
P06493	Cyclin-dependent kinase 1	CDK1									1.53732	2.68365	2.5431	0.628308	1.2018	2.05534	15.1757	17.0858	14.3854	18.3714	18.1112	18.2152	17.6019	17.5019	17.7091	5	11	3	12	13	12	12	11	9
O95983;O95983-2	Methyl-CpG-binding domain protein 3;Isoform 2 of Methyl-CpG-binding domain protein 3	MBD3									3.82424	2.63112	1.34404	1.0446	1.91079	1.58652	13.271	12.8998	13.3356	15.9774	15.8743	15.548	15.4013	14.6143	14.2504	2	2	2	2	2	4	2	2	2
O00592;O00592-2	Podocalyxin;Isoform 2 of Podocalyxin	PODXL									2.08838	2.53	3.15671	0.712915	1.60987	1.81708	18.2155	19.7018	18.1047	21.247	21.0852	21.2798	20.4975	20.5664	20.4094	7	8	7	9	9	9	8	8	8
P04818	Thymidylate synthase	TYMS									1.95812	2.51168	2.73905	1.0564	1.20923	1.45528	14.371	15.9068	14.1421	17.494	17.2407	17.2203	16.4885	16.1341	16.1631	6	11	7	12	12	12	12	10	9
Q8IXW5;Q8IXW5-2	Putative RNA polymerase II subunit B1 CTD phosphatase RPAP2;Isoform 2 of Putative RNA polymerase II subunit B1 CTD phosphatase RPAP2	RPAP2									1.78778	2.42673	0.429864	0.64754	1.30893	1.77919	11.9593	13.0549	11.6563	13.7793	15.118	15.0533	13.0541	14.4879	14.466	2	2	2	1	2	2	2	2	2
P00734	Prothrombin	F2									2.89518	2.39516	0.0297217	0.0132408	3.02443	2.38192	15.3866	14.6826	14.5279	17.529	17.1263	17.1272	17.3716	17.1418	17.2294	4	2	2	6	6	6	6	5	4
O95857	Tetraspanin-13	TSPAN13									3.28458	2.33073	1.36497	0.321029	3.14397	2.0097	16.7317	16.3638	16.0137	18.8009	18.5088	18.7916	18.273	18.4445	18.4209	2	2	2	3	3	3	3	3	2
Q2NKX8	DNA excision repair protein ERCC-6-like	ERCC6L									1.72208	2.32674	1.31079	0.358217	1.50589	1.96852	13.4402	15.4494	13.9727	16.472	16.5403	16.8302	16.1251	16.3342	16.3086	1	6	3	10	11	9	8	8	5
O14777	Kinetochore protein NDC80 homolog	NDC80									1.56256	2.26525	3.05069	0.429914	1.28913	1.83533	14.4952	16.2208	14.0301	17.1873	17.2288	17.1257	16.6752	16.7968	16.78	2	8	3	15	16	16	14	12	9
Q9H0H5	Rac GTPase-activating protein 1	RACGAP1	+								1.45015	2.26278	3.27723	0.642679	1.05076	1.6201	12.0672	14.4851	12.7078	15.3549	15.2633	15.4303	14.6437	14.6936	14.7832	6	9	3	10	10	10	10	9	9
Q8TCG1	Protein CIP2A	CIP2A									1.58853	2.24723	3.45186	0.832254	1.02766	1.41498	13.8707	15.7657	13.7886	16.7053	16.6151	16.8463	15.8792	15.8434	15.9473	7	17	8	18	17	18	16	17	18
P14384	Carboxypeptidase M	CPM									0.712028	-1.8831	0.68859	-0.454415	0.73137	-1.42869	14.4283	13.6925	16.5959	NaN	13.1576	12.8873	13.8012	13.1015	13.5278	4	1	5	NaN	1	1	2	1	1
Q9H3L0	Cobalamin trafficking protein CblD	MMADHC	+	Matrix	Metabolism;Vitamin B12 metabolism;Vitamin metabolism		+				3.85878	2.21956	2.80259	1.0443	3.63891	1.17526	15.1848	15.4756	15.3272	17.4301	17.407	17.8092	16.4346	16.5764	16.5024	6	5	1	8	8	7	6	6	7
Q9H8M2	Bromodomain-containing protein 9	BRD9									3.05373	2.19066	1.52629	0.212504	2.93544	1.97815	12.1856	11.6996	11.3646	14.065	13.8724	13.8843	13.7002	13.7548	13.7291	2	2	2	2	2	2	2	2	2
P49643	DNA primase large subunit	PRIM2									1.79424	2.17939	2.22962	0.701366	1.2861	1.47802	13.1509	14.9208	13.5753	16.0805	15.8676	16.2371	15.2168	15.3905	15.4738	4	6	5	8	9	9	6	6	8
Q5UIP0;Q5UIP0-2	Telomere-associated protein RIF1;Isoform 2 of Telomere-associated protein RIF1	RIF1									2.32368	2.17227	0.984321	0.498563	3.03953	1.67371	NaN	12.9767	12.8607	15.2225	14.6631	15.3873	14.418	14.6325	14.7267	NaN	3	1	5	6	5	6	2	3
P08581;P08581-2	Hepatocyte growth factor receptor;Isoform 2 of Hepatocyte growth factor receptor	MET									1.93983	2.15881	1.27774	0.299523	1.70899	1.85929	14.1195	15.4022	13.8248	16.7284	16.568	16.5264	16.1305	16.4321	16.3617	4	7	3	9	8	8	9	6	6
P61956;P61956-2	Small ubiquitin-related modifier 2;Isoform 2 of Small ubiquitin-related modifier 2	SUMO2									2.18211	2.13267	0.379588	0.833381	0.663485	1.29929	14.7187	13.9296	14.2202	15.7415	16.7809	16.7442	16.4083	16.4829	13.8753	2	2	2	2	2	2	2	2	2
Q16763	Ubiquitin-conjugating enzyme E2 S	UBE2S									2.84128	2.12314	2.24263	0.932586	1.77453	1.19056	14.4763	15.2186	14.4089	16.9809	16.7184	16.774	16.1882	15.8124	15.6749	3	3	3	4	4	4	4	4	3
Q86VI3	Ras GTPase-activating-like protein IQGAP3	IQGAP3									1.97184	2.05578	3.51923	0.521598	1.55812	1.53418	15.6741	17.047	15.7022	18.2345	18.113	18.2431	17.6605	17.7045	17.6608	23	38	24	46	45	49	39	41	36
Q8IZV5	Retinol dehydrogenase 10	RDH10									0.96145	-1.77846	0.802687	-0.624781	0.660484	-1.15368	18.2796	15.6105	16.4283	15.6465	14.9165	14.42	15.5415	15.6007	15.7151	9	6	8	3	2	2	2	1	1
Q8IX30;Q8IX30-2	Signal peptide, CUB and EGF-like domain-containing protein 3;Isoform 2 of Signal peptide, CUB and EGF-like domain-containing protein 3	SCUBE3									3.05921	2.04845	3.20152	1.10142	1.87517	0.947024	14.3982	13.8209	14.5026	16.1182	16.3366	16.4122	15.0876	15.3257	15.1494	4	2	5	6	5	6	5	4	5
P49736	DNA replication licensing factor MCM2	MCM2									1.88187	2.03172	4.37281	0.458206	1.5212	1.57352	17.4154	18.8527	17.4254	19.9608	19.9197	19.9082	19.4372	19.4815	19.4954	26	31	24	33	32	33	32	32	32
P25054;P25054-2;P25054-3	Adenomatous polyposis coli protein;Isoform 2 of Adenomatous polyposis coli protein;Isoform 1B of Adenomatous polyposis coli protein	APC									2.20101	2.01232	0.436322	0.236189	2.0686	1.77613	11.9825	13.0113	12.9834	15.015	14.4067	14.5925	14.2199	14.3711	14.7146	1	1	1	2	2	2	2	1	1
Q14566	DNA replication licensing factor MCM6	MCM6									1.66163	2.00068	2.68676	0.447805	1.31862	1.55287	17.2791	18.9493	17.3324	19.8597	19.8231	19.8799	19.287	19.4478	19.4845	26	30	25	32	36	33	33	34	31
P52895	Aldo-keto reductase family 1 member C2	AKR1C2									0.68649	-1.74852	1.63782	0.577477	0.946251	-2.326	18.0049	14.9545	18.6932	15.6688	15.5674	15.1709	14.9937	14.8143	14.8667	2	2	2	2	2	2	2	2	2
Q16678	Cytochrome P450 1B1	CYP1B1									1.17692	-1.73002	0.575437	-0.751776	1.75219	-0.978247	17.2423	16.4482	16.9188	15.8583	14.4212	NaN	15.7085	15.9113	16.0548	10	8	10	2	2	NaN	3	3	2
P52292	Importin subunit alpha-1	KPNA2									2.50529	1.9633	3.68895	1.03538	1.41661	0.92792	18.3622	19.1757	18.2017	20.5742	20.418	20.6374	19.5814	19.4226	19.5195	15	15	14	17	17	16	17	16	16
Q9P1T7;Q9P1T7-1	MyoD family inhibitor domain-containing protein;Isoform 1 of MyoD family inhibitor domain-containing protein	MDFIC									0.875882	-1.72276	0.0771957	-0.264252	2.64687	-1.45851	16.0096	16.0912	15.785	15.0441	12.4209	15.2526	14.3823	NaN	14.6246	2	2	2	2	2	3	2	NaN	1
Q92540;Q92540-2;Q92540-4;Q92540-5	Protein SMG7;Isoform 2 of Protein SMG7;Isoform 4 of Protein SMG7;Isoform 5 of Protein SMG7	SMG7									2.84462	1.95307	0.811621	0.865297	1.17879	1.08777	12.6993	12.4973	12.5759	15.022	14.3714	14.2383	14.2138	13.9936	12.8283	2	2	2	2	2	2	2	2	2
P52435;Q9GZM3;Q9H1A7	DNA-directed RNA polymerase II subunit RPB11-a;DNA-directed RNA polymerase II subunit RPB11-b1;DNA-directed RNA polymerase II subunit RPB11-b2	POLR2J;POLR2J2;POLR2J3									2.05895	1.9407	1.10436	-0.51199	1.4281	2.45269	12.2009	NaN	11.3646	13.6528	13.7158	13.8018	13.9847	14.4862	NaN	1	NaN	1	2	2	2	2	1	NaN
P06400	Retinoblastoma-associated protein	RB1									1.91963	1.93501	3.79562	0.745076	1.25946	1.18993	15.0147	16.1801	14.7382	17.2119	17.203	17.3232	16.4611	16.5763	16.4654	8	14	5	17	21	16	15	13	10
P33992	DNA replication licensing factor MCM5	MCM5									1.84116	1.91737	2.27538	0.499758	1.41166	1.41761	17.2318	18.6468	17.297	19.7268	19.6335	19.5674	19.2872	19.1222	19.019	22	32	24	33	32	33	32	32	31
Q8TDY8;Q8TDY8-2	Immunoglobulin superfamily DCC subclass member 4;Isoform 2 of Immunoglobulin superfamily DCC subclass member 4	IGDCC4									0.893044	-1.69079	2.21477	-1.15857	0.431159	-0.532222	15.5318	NaN	14.2188	13.3228	13.0462	NaN	14.2107	14.2763	14.5422	3	NaN	1	1	1	NaN	1	1	1
Q13574;Q13574-1;Q13574-3;Q13574-4;Q13574-5;Q13574-6;Q13574-7	Diacylglycerol kinase zeta;Isoform 2 of Diacylglycerol kinase zeta;Isoform 3 of Diacylglycerol kinase zeta;Isoform 4 of Diacylglycerol kinase zeta;Isoform 5 of Diacylglycerol kinase zeta;Isoform 6 of Diacylglycerol kinase zeta;Isoform 7 of Diacylglycerol kinase zeta	DGKZ									2.10274	1.90884	0.253832	0.139648	1.94877	1.7692	13.5142	14.3875	13.1761	15.3618	15.5926	15.8499	15.1735	15.7515	15.4603	4	2	2	5	5	6	5	5	6
P40692	DNA mismatch repair protein Mlh1	MLH1									1.62713	1.88727	2.13562	0.396683	1.32127	1.49059	12.0036	13.1357	11.3322	13.9153	14.116	14.102	13.5578	13.6901	13.6954	2	3	2	6	5	5	3	6	6
P98179	RNA-binding protein 3	RBM3									2.70531	1.86372	0.452588	0.103904	2.66093	1.75982	17.5243	18.3589	17.8049	19.9126	19.7384	19.6282	19.7614	19.5822	19.6239	4	4	4	4	4	4	5	4	4
P28340	DNA polymerase delta catalytic subunit	POLD1									2.13	1.85918	3.11689	0.693455	1.46138	1.16573	14.1981	15.0681	13.8316	16.136	16.2143	16.325	15.4491	15.6257	15.5202	6	10	4	14	19	17	15	14	13
Q14202;Q14202-2	Zinc finger MYM-type protein 3;Isoform 2 of Zinc finger MYM-type protein 3	ZMYM3									2.1042	1.85468	0.559014	0.339128	1.79002	1.51555	12.6207	13.2889	12.1649	14.5985	14.1996	14.8406	14.1815	14.5545	13.8853	3	3	1	2	4	4	2	3	3
Q96GS4	BLOC-1-related complex subunit 6	BORCS6									1.20359	-1.62257	0.116196	-0.266922	3.78739	-1.35565	16.0748	15.9351	16.0028	14.9666	13.1182	15.0602	14.6798	14.6175	NaN	5	5	5	2	2	4	1	1	NaN
Q9HBM1	Kinetochore protein Spc25	SPC25									2.31023	1.8475	2.10544	0.517653	1.77694	1.32985	14.6741	15.7423	14.9127	16.9955	17.0247	16.8513	16.6187	16.3672	16.3326	3	6	3	7	8	7	6	6	4
P48307;P48307-2	Tissue factor pathway inhibitor 2;Isoform 2 of Tissue factor pathway inhibitor 2	TFPI2									1.74103	1.82862	0.200152	-0.218686	2.33153	2.04731	12.821	12.0382	11.8527	13.6928	13.7003	14.8047	14.3612	14.5892	13.9034	1	1	1	1	1	1	1	2	1
Q9H5Q4	Dimethyladenosine transferase 2, mitochondrial	TFB2M	+	Matrix	Mitochondrial central dogma;mtDNA maintenance;mtDNA replication;mtRNA metabolism;Transcription		+				1.51591	1.81893	3.73421	0.70541	0.9363	1.11352	14.0557	15.0638	13.1455	15.9129	15.8659	15.9429	15.1502	15.2978	15.1574	4	3	1	8	6	5	2	3	3
Q9BPX3	Condensin complex subunit 3	NCAPG									1.90646	1.81326	2.9901	0.461437	1.48548	1.35183	16.6333	17.9579	16.7838	18.9614	18.894	18.9594	18.3817	18.5028	18.5459	13	22	11	23	23	23	21	22	20
Q12882	Dihydropyrimidine dehydrogenase [NADP(+)]	DPYD									1.57726	1.81245	1.12619	-0.299953	1.81888	2.11241	14.2536	13.5362	15.3119	15.9555	16.2652	16.3183	16.4203	16.4316	16.587	5	1	9	12	13	10	13	11	11
Q9Y6Y0	Influenza virus NS1A-binding protein	IVNS1ABP									3.93918	1.80127	3.5821	1.02958	2.51429	0.77169	15.0984	15.1283	NaN	16.9695	16.8117	16.9627	16.0189	15.8273	15.809	3	3	NaN	4	5	5	3	4	4
P50135	Histamine N-methyltransferase	HNMT									0.581996	-1.59828	0.20442	-0.753563	0.575428	-0.844718	15.7479	14.3216	15.7713	NaN	14.9972	12.3668	14.4613	14.4098	NaN	3	2	4	0	1	2	2	3	0
Q16566	Calcium/calmodulin-dependent protein kinase type IV	CAMK4									1.81384	1.79989	1.94939	1.15798	0.760616	0.641908	12.5877	13.8807	13.2985	14.6539	15.0341	15.4785	13.757	13.834	14.1015	1	1	2	1	1	1	1	1	1
P39748	Flap endonuclease 1	FEN1									2.01114	1.7329	2.4906	0.485282	1.55298	1.24762	15.8778	16.92	15.7642	17.9403	17.7979	18.0225	17.4214	17.3731	17.5103	9	11	8	12	12	13	10	12	11
P23921	Ribonucleoside-diphosphate reductase large subunit	RRM1									1.75833	1.73036	3.1038	0.465703	1.34005	1.26466	17.3583	18.6931	17.3838	19.5928	19.4539	19.5795	19.0268	19.1068	19.0955	22	22	21	24	25	24	23	23	21
P23229;P23229-2;P23229-3;P23229-4;P23229-5;P23229-6;P23229-9	Integrin alpha-6;Isoform Alpha-6X1A of Integrin alpha-6;Isoform Alpha-6X1B of Integrin alpha-6;Isoform Alpha-6X2A of Integrin alpha-6;Isoform Alpha-6X2B of Integrin alpha-6;Isoform Alpha-6X1X2A of Integrin alpha-6;Isoform 9 of Integrin alpha-6	ITGA6									1.85218	1.68658	4.35672	0.906938	0.904369	0.77964	16.888	17.6397	16.2484	18.6362	18.5234	18.6763	17.6804	17.7168	17.7178	24	31	21	36	35	35	34	34	30
P15924	Desmoplakin	DSP									2.39779	1.68275	0.0634665	0.00667826	2.40208	1.67607	17.3922	16.7508	17.7042	18.9794	18.8993	19.0167	18.9774	18.9368	18.9612	124	103	125	142	149	144	141	145	134
P46013;P46013-2	Proliferation marker protein Ki-67;Isoform Short of Proliferation marker protein Ki-67	MKI67									4.20401	1.67175	4.07988	0.780338	3.35156	0.891413	15.4934	15.7789	15.6003	17.2698	17.2313	17.3868	16.5185	16.4961	16.5323	7	12	5	27	31	30	22	24	19
Q15021	Condensin complex subunit 1	NCAPD2									1.73155	1.67024	3.56294	0.581671	1.18056	1.08857	16.701	18.0648	16.8405	18.8514	18.8057	18.9599	18.2885	18.2647	18.3188	27	37	30	41	43	43	40	40	37
Q8WXX5	DnaJ homolog subfamily C member 9	DNAJC9									1.9132	1.6701	2.40537	0.500746	1.41445	1.16935	16.6431	17.7777	16.6314	18.6428	18.6184	18.8013	18.0666	18.2283	18.2654	6	10	7	13	13	12	11	9	9
P33991	DNA replication licensing factor MCM4	MCM4									1.68854	1.65112	3.58175	0.575938	1.14224	1.07518	17.1598	18.4732	17.1348	19.3187	19.1805	19.2219	18.7079	18.6594	18.626	19	32	23	35	32	35	33	31	29
P50748	Kinetochore-associated protein 1	KNTC1									2.64713	1.63212	1.19898	0.2167	2.34084	1.41542	14.9215	15.729	15.3068	16.8981	16.9612	16.9944	16.5774	16.7861	16.8401	10	15	13	23	22	24	21	25	19
Q9NTJ3	Structural maintenance of chromosomes protein 4	SMC4									1.98023	1.62169	4.15371	0.574062	1.3761	1.04763	14.8838	15.9478	14.8798	16.9072	16.7953	16.874	16.2752	16.2964	16.2828	33	43	32	47	50	46	47	43	41
Q9Y232;Q9Y232-2;Q9Y232-3;Q9Y232-4	Chromodomain Y-like protein;Isoform 2 of Chromodomain Y-like protein;Isoform 3 of Chromodomain Y-like protein;Isoform 4 of Chromodomain Y-like protein	CDYL									2.69339	1.62066	1.14827	0.761004	1.13015	0.859661	14.141	14.4407	13.7407	15.8344	15.8247	15.5254	15.4416	15.0328	14.427	1	2	2	2	2	2	2	2	2
O15347	High mobility group protein B3	HMGB3									2.23577	1.61713	1.52585	0.586038	1.46204	1.03109	17.9482	18.6319	17.659	19.7031	19.8437	19.5437	19.4198	18.9423	18.9703	6	9	5	10	10	10	10	10	8
Q15014	Mortality factor 4-like protein 2	MORF4L2									2.15271	1.60048	1.41811	0.543564	1.51799	1.05692	14.3182	15.126	14.1948	15.998	16.0653	16.3771	15.3956	15.8564	15.5577	2	4	1	4	4	4	4	3	4
Q96DU7	Inositol-trisphosphate 3-kinase C	ITPKC									1.06873	-1.51174	0.149447	0.27118	1.12897	-1.78292	18.6184	17.1079	17.3289	15.3872	17.0102	16.1226	NaN	15.5498	16.2546	2	1	1	1	1	1	NaN	1	1
Q12884	Prolyl endopeptidase FAP	FAP									1.19616	-1.50737	4.79547	-1.05603	0.310556	-0.451335	20.5648	18.7785	20.544	18.4872	18.4582	18.4197	19.4374	19.5312	19.5647	31	25	31	27	28	23	29	30	29
O94868;O94868-2;O94868-3	F-BAR and double SH3 domains protein 2;Isoform 2 of F-BAR and double SH3 domains protein 2;Isoform 3 of F-BAR and double SH3 domains protein 2	FCHSD2									1.35208	1.5963	1.88147	0.379134	1.02475	1.21717	12.8846	14.6383	14.4154	15.5223	15.5881	15.6168	15.3304	15.2196	15.0398	2	2	2	3	4	3	4	3	4
Q96ER3	Protein SAAL1	SAAL1									2.50127	1.5905	1.10491	0.340568	2.15563	1.24993	14.4876	14.791	14.0154	15.8384	16.0122	16.2149	15.4979	15.821	15.7249	3	3	1	4	3	4	4	4	3
P01023	Alpha-2-macroglobulin	A2M									0.923109	-1.48797	2.14572	-0.489685	0.590534	-0.998283	23.6442	25.3134	22.7505	22.5118	22.3191	22.4133	22.7782	22.8851	23.05	5	7	4	5	6	5	5	5	4
Q15011;Q15011-2;Q15011-3;Q15011-4	Homocysteine-responsive endoplasmic reticulum-resident ubiquitin-like domain member 1 protein;Isoform 2 of Homocysteine-responsive endoplasmic reticulum-resident ubiquitin-like domain member 1 protein;Isoform 3 of Homocysteine-responsive endoplasmic reticulum-resident ubiquitin-like domain member 1 protein;Isoform 4 of Homocysteine-responsive endoplasmic reticulum-resident ubiquitin-like domain m…	HERPUD1									0.951635	-1.48199	0.4155	-0.993074	1.34696	-0.488914	15.8137	15.6748	15.5903	15.0946	13.3273	NaN	NaN	15.042	15.3661	2	1	3	1	2	NaN	NaN	2	1
Q02539	Histone H1.1	H1-1									1.70836	1.58767	1.55726	0.154673	1.56142	1.433	16.8885	16.9467	15.6575	18.0885	18.1203	18.0469	17.9706	17.9715	17.8496	2	3	2	3	3	3	3	3	3
Q96EY4	Translation machinery-associated protein 16	TMA16									1.35878	1.58509	1.74843	0.301858	1.09806	1.28323	15.8327	15.9376	14.2541	16.9637	16.8788	16.9372	16.478	16.6863	16.7097	3	4	1	5	7	5	4	5	4
Q9NUN5;Q9NUN5-3	Lysosomal cobalamin transport escort protein LMBD1;Isoform 3 of Lysosomal cobalamin transport escort protein LMBD1	LMBRD1									1.1975	-1.46836	0.587094	-0.5243	2.8102	-0.944058	NaN	14.2317	14.3169	13.023	12.0415	13.3535	13.4341	13.3333	13.2235	0	2	2	2	2	2	2	2	2
Q6DD87	Zinc finger protein 787	ZNF787									2.63501	1.57281	0.636264	0.38742	1.71035	1.18539	13.0581	13.174	12.5434	14.7275	14.3212	14.4452	14.3942	14.3187	13.6188	3	2	1	2	2	3	2	3	3
P29323;P29323-2;P29323-3	Ephrin type-B receptor 2;Isoform 2 of Ephrin type-B receptor 2;Isoform 3 of Ephrin type-B receptor 2	EPHB2									1.64583	1.57033	0.934603	-0.0954189	1.72602	1.66575	14.4865	13.3412	14.7591	15.8062	15.7782	15.7134	15.8197	15.825	15.9394	7	4	7	14	14	14	13	13	14
Q01581	Hydroxymethylglutaryl-CoA synthase, cytoplasmic	HMGCS1									2.8277	1.56072	5.23265	1.00118	1.30781	0.559536	17.8083	17.626	18.2946	19.4634	19.4303	19.5173	18.4332	18.4964	18.478	14	13	16	17	17	17	15	17	16
O14929	Histone acetyltransferase type B catalytic subunit	HAT1									2.35154	1.55298	1.9769	0.491449	1.94434	1.06153	15.4907	15.9423	NaN	17.4222	17.1332	17.253	16.9086	16.7497	16.6757	7	8	0	8	8	8	8	8	8
P05413	Fatty acid-binding protein, heart	FABP3									0.70239	-1.44912	2.43578	-0.545475	0.406791	-0.903644	19.6581	18.1602	21.4118	18.3731	18.3141	18.1955	18.7761	18.7583	18.9847	11	9	12	12	11	10	11	11	10
Q02086;Q02086-2	Transcription factor Sp2;Isoform 2 of Transcription factor Sp2	SP2									2.18312	1.53521	1.58567	0.688218	1.13895	0.846987	12.6644	12.8445	11.8935	13.9156	14.0059	14.0866	13.5025	13.5125	12.9284	1	1	1	2	1	2	1	1	1
Q9UKL0	REST corepressor 1	RCOR1									1.54587	1.53452	1.01916	0.236603	1.34861	1.29791	14.6429	15.7562	14.2669	16.5889	16.2542	16.4265	16.283	16.1637	16.1131	5	6	4	5	5	5	5	5	5
P27707	Deoxycytidine kinase	DCK									2.20521	1.5232	1.94054	0.415279	1.77241	1.10792	16.8717	17.5544	16.6279	18.4876	18.4327	18.7033	18.0393	18.1873	18.1512	4	7	5	8	7	9	7	8	7
Q9NYP7;Q9NYP7-2	Elongation of very long chain fatty acids protein 5;Isoform 2 of Elongation of very long chain fatty acids protein 5	ELOVL5									2.90074	1.51177	2.06286	0.649783	1.94355	0.861987	18.3067	18.8121	18.3306	20.1434	19.8408	20.0005	19.5519	19.2394	19.2441	2	2	2	2	2	2	2	2	2
Q16656;Q16656-2;Q16656-4	Nuclear respiratory factor 1;Isoform Short of Nuclear respiratory factor 1;Isoform 4 of Nuclear respiratory factor 1	NRF1									2.60125	1.50831	1.46663	0.56485	1.57408	0.943461	15.6422	16.3287	15.7234	17.4224	17.4914	17.3054	17.1416	16.8309	16.5522	2	2	2	2	2	2	2	2	2
Q9UKA9;Q9UKA9-2;Q9UKA9-3;Q9UKA9-4;Q9UKA9-5;Q9UKA9-6	Polypyrimidine tract-binding protein 2;Isoform 2 of Polypyrimidine tract-binding protein 2;Isoform 3 of Polypyrimidine tract-binding protein 2;Isoform 4 of Polypyrimidine tract-binding protein 2;Isoform 5 of Polypyrimidine tract-binding protein 2;Isoform 6 of Polypyrimidine tract-binding protein 2	PTBP2									2.27004	1.50401	0.0919862	-0.0459671	2.20383	1.54998	17.1882	17.857	17.0223	18.6955	18.8433	19.0408	18.6363	18.9369	19.1442	3	4	4	5	5	5	5	5	5
O75155;O75155-2	Cullin-associated NEDD8-dissociated protein 2;Isoform 2 of Cullin-associated NEDD8-dissociated protein 2	CAND2									0.774987	-1.40006	1.02517	-1.87952	0.340528	0.479459	NaN	15.4823	14.7576	14.8299	13.0205	13.3093	15.2214	NaN	15.9775	NaN	5	3	2	2	1	2	NaN	4
Q58EX7;Q58EX7-2	Puratrophin-1;Isoform 2 of Puratrophin-1	PLEKHG4									1.39952	1.49788	0.516609	0.293317	1.16283	1.20456	13.7705	15.0469	13.5801	15.3217	15.5868	15.9826	15.2453	15.1196	15.6462	3	3	2	4	3	3	2	4	2
Q12849	G-rich sequence factor 1	GRSF1	+	Matrix	Mitochondrial central dogma;Mitochondrial ribosome assembly;mtRNA granules;mtRNA metabolism;mtRNA stability and decay;Polycistronic mtRNA processing;Translation		+				2.69551	1.49609	2.83077	0.583433	2.00421	0.912658	17.5368	17.9811	17.3128	19.2484	19.0504	19.0202	18.5676	18.5063	18.4948	13	13	10	16	15	17	16	14	14
Q5GJ75	Tumor necrosis factor alpha-induced protein 8-like protein 3	TNFAIP8L3									1.9134	1.49273	1.24421	-0.35019	2.23918	1.84292	14.3105	13.4466	14.5272	15.6593	15.3985	15.7047	15.769	15.9608	16.0833	3	2	2	3	3	4	4	3	4
P01008	Antithrombin-III	SERPINC1									4.08349	1.48648	0.914843	-0.157323	4.12513	1.64381	18.2551	18.3261	18.0714	19.8035	19.6402	19.6683	19.7367	19.9325	19.9148	5	4	4	5	5	5	5	5	6
Q9H1J7	Protein Wnt-5b	WNT5B									1.97661	1.47929	0.468184	0.291026	1.45166	1.18826	15.1507	15.112	14.2353	16.5625	16.2531	16.1202	16.3834	16.0987	15.5806	2	3	2	3	5	4	3	3	3
P80723	Brain acid soluble protein 1	BASP1									1.29597	-1.38025	0.492533	0.530102	2.36094	-1.91035	18.7199	18.2042	19.1078	16.632	17.1709	18.0882	17.1085	16.4204	16.7719	12	12	12	11	11	12	12	8	12
P40938	Replication factor C subunit 3	RFC3									2.02332	1.4784	1.57112	0.459708	1.39138	1.01869	13.14	13.9165	12.8642	14.798	14.7334	14.8245	14.1153	14.293	14.5683	9	8	6	11	12	10	11	10	8
O00411	DNA-directed RNA polymerase, mitochondrial	POLRMT	+	Matrix	Mitochondrial central dogma;mtDNA maintenance;mtDNA nucleoid;mtDNA replication;mtRNA metabolism;Transcription		+				1.64368	1.4724	0.909837	1.12235	0.267164	0.350047	13.7463	13.2083	14.0041	15.6758	15.1802	14.5198	14.9235	13.6934	13.3919	2	2	1	2	3	3	2	4	3
Q08554;Q08554-2	Desmocollin-1;Isoform 1B of Desmocollin-1	DSC1									1.58182	1.47232	0.947795	0.708619	1.59221	0.763703	14.511	14.7963	14.1741	15.5991	NaN	16.3331	15.126	15.1354	15.5111	2	2	2	4	NaN	4	4	2	3
Q86U90	YrdC domain-containing protein, mitochondrial	YRDC	+	Matrix	Mitochondrial central dogma;mtRNA metabolism;mt-tRNA modifications		+				2.65281	1.46655	1.48268	0.373265	2.03365	1.09329	14.8219	14.5022	14.1108	15.8898	16.0324	15.9124	15.5766	15.756	15.3822	4	4	4	6	3	3	3	3	2
Q15003	Condensin complex subunit 2	NCAPH									1.54276	1.46102	3.13149	0.767406	0.714216	0.693617	15.2615	16.5713	15.2633	17.1537	17.138	17.1874	16.5322	16.3934	16.2514	9	17	12	21	20	21	19	19	17
P05026;P05026-2	Sodium/potassium-transporting ATPase subunit beta-1;Isoform 2 of Sodium/potassium-transporting ATPase subunit beta-1	ATP1B1									3.14688	1.45449	1.43879	0.0813046	3.04663	1.37319	17.3708	17.6925	17.8993	19.075	19.1241	19.1271	19.019	19.0657	18.9976	7	8	8	10	9	10	10	10	10
Q92922	SWI/SNF complex subunit SMARCC1	SMARCC1									1.94249	1.4502	3.32717	0.628522	1.19913	0.821674	15.4897	16.2023	15.1031	17.065	16.9388	17.1419	16.4089	16.4402	16.4109	12	10	7	15	14	14	13	11	9
Q9NRB3	Carbohydrate sulfotransferase 12	CHST12									1.83714	1.44971	0.723434	0.28501	1.39833	1.1647	13.01	14.1642	13.2891	15.0334	14.9199	14.8591	14.3668	14.6266	14.964	1	2	3	4	3	4	5	3	3
P00488	Coagulation factor XIII A chain	F13A1									1.71785	1.44394	0.401743	0.724577	0.396366	0.719363	14.6446	14.432	13.7386	15.6653	16.1962	15.2854	13.5935	15.9655	15.4141	3	2	2	2	2	3	3	2	2
Q8WUJ3	Cell migration-inducing and hyaluronan-binding protein	CEMIP									0.939822	-1.34546	1.96058	-0.197301	0.79178	-1.14816	18.2531	17.6576	19.8944	17.2064	17.2486	17.3138	17.3995	17.4544	17.5068	43	40	51	31	34	34	35	37	31
Q9BRQ6	MICOS complex subunit MIC25	CHCHD6	+	MIM	Cristae formation;MICOS complex;Mitochondrial dynamics and surveillance						1.28225	-1.34427	0.277908	0.300335	1.98684	-1.6446	14.8121	14.0787	13.7978	12.3071	13.6217	12.7271	12.9399	12.2634	12.5515	5	6	5	1	1	2	5	1	1
P53814;P53814-5;P53814-6	Smoothelin;Isoform B2 of Smoothelin;Isoform B3 of Smoothelin	SMTN									3.20655	1.43999	4.09263	0.709625	2.13655	0.73037	17.1853	16.7158	16.8121	18.3774	18.2713	18.3845	17.675	17.6341	17.5952	15	14	15	19	22	22	18	18	15
P48060	Glioma pathogenesis-related protein 1	GLIPR1									4.34423	1.43555	3.07434	0.544392	3.41096	0.891161	15.8017	16.0242	15.9534	17.4245	17.3664	17.295	16.8781	16.724	16.8507	5	4	5	5	5	5	5	5	5
Q99986	Serine/threonine-protein kinase VRK1	VRK1									2.65373	1.42497	1.85899	0.349796	2.30967	1.07517	16.5812	17.2339	16.9396	18.4895	18.3173	18.2227	17.9554	17.973	18.0517	3	7	4	10	9	10	10	9	7
O95347	Structural maintenance of chromosomes protein 2	SMC2									1.37265	1.42363	3.74314	0.693249	0.755168	0.730382	NaN	16.8753	15.7659	17.6527	17.8254	17.7545	17.0246	17.0642	17.0641	0	37	33	47	45	46	43	39	39
P25440;P25440-2;P25440-3;P25440-4	Bromodomain-containing protein 2;Isoform 2 of Bromodomain-containing protein 2;Isoform 3 of Bromodomain-containing protein 2;Isoform 4 of Bromodomain-containing protein 2	BRD2									1.79307	1.42253	2.66619	0.576192	1.10563	0.846342	14.6932	15.3257	14.1032	16.1582	16.0476	16.1839	15.5843	15.6576	15.4193	4	5	3	7	8	7	2	3	3
O15270	Serine palmitoyltransferase 2	SPTLC2		Membrane	Lipid metabolism;Metabolism;Phospholipid metabolism						2.09345	1.40937	3.38466	0.382694	1.63248	1.02668	17.1939	18.0421	17.1718	18.8806	18.8296	18.9256	18.453	18.5249	18.51	16	17	14	19	19	20	18	18	19
P36954	DNA-directed RNA polymerase II subunit RPB9	POLR2I									1.67339	1.40285	0.271689	0.369965	1.09387	1.03289	13.6046	14.0878	13.6843	14.7552	14.9419	15.8882	14.0713	15.5152	14.8889	2	2	3	2	2	2	2	1	1
P49711	Transcriptional repressor CTCF	CTCF									2.59924	1.39188	1.22822	0.134137	2.41039	1.25774	14.8628	15.2581	14.5502	16.3314	16.2629	16.2524	16.1155	16.2369	16.0919	8	8	8	10	10	9	8	9	9
O75530;O75530-2;O75530-3	Polycomb protein EED;Isoform 2 of Polycomb protein EED;Isoform 3 of Polycomb protein EED	EED									2.8642	1.38963	1.87969	0.343291	2.40297	1.04634	14.7803	15.1582	14.5953	16.3069	16.1218	16.2741	15.8141	15.8558	16.003	3	4	3	5	5	4	6	3	3
Q8N5W9	Refilin-B	RFLNB									2.34344	1.38921	2.64486	0.60862	1.52341	0.780591	15.9901	16.5052	15.7176	17.4334	17.3529	17.5943	16.7508	16.883	16.9209	4	4	3	4	4	4	4	4	4
Q9BQ51	Programmed cell death 1 ligand 2	PDCD1LG2									1.7717	1.38669	2.49247	0.638028	0.98244	0.74866	14.9665	16.0892	15.1544	16.7993	16.6885	16.8823	15.9852	16.2526	16.2183	4	4	4	5	5	5	5	4	4
Q96NT5;Q96NT5-2	Proton-coupled folate transporter;Isoform 2 of Proton-coupled folate transporter	SLC46A1									1.04584	-1.29568	1.17488	-1.79454	0.473787	0.498861	15.1728	14.5125	14.087	13.7373	12.8528	NaN	NaN	14.8813	15.2979	1	2	3	1	2	NaN	NaN	2	1
Q6NTF9;Q6NTF9-2	Rhomboid domain-containing protein 2;Isoform 2 of Rhomboid domain-containing protein 2	RHBDD2									1.47339	1.38608	1.50014	0.925293	0.370196	0.460792	14.3118	15.8198	15.1399	16.4832	16.4507	16.4959	15.1233	15.439	16.0916	1	2	2	2	2	2	2	2	2
Q8IW50;Q8IW50-2;Q8IW50-3;Q8IW50-4;Q8IW50-5;Q8IW50-6	Protein FAM219A;Isoform 2 of Protein FAM219A;Isoform 3 of Protein FAM219A;Isoform 4 of Protein FAM219A;Isoform 5 of Protein FAM219A;Isoform 6 of Protein FAM219A	FAM219A									1.17908	-1.28989	0.487495	-0.678206	0.816118	-0.611684	15.6531	15.7826	15.9811	15.1972	14.8215	13.5284	15.1794	14.6235	15.7789	1	2	1	2	1	1	2	1	2
P35226	Polycomb complex protein BMI-1	BMI1									1.87284	1.37843	0.269485	0.199227	1.73903	1.17921	14.5199	14.327	13.7322	15.3728	15.3231	16.0184	15.7585	15.1969	15.1612	3	3	2	2	3	3	3	3	3
O75792	Ribonuclease H2 subunit A	RNASEH2A									1.67389	1.37843	1.61089	0.189765	1.47564	1.18866	15.6895	16.647	15.4212	17.2278	17.2896	17.3756	17.0428	17.1474	17.1334	4	5	5	7	6	7	5	5	7
O14646;O14646-2	Chromodomain-helicase-DNA-binding protein 1;Isoform 2 of Chromodomain-helicase-DNA-binding protein 1	CHD1									3.11064	1.37566	1.62596	0.191233	2.94404	1.18442	12.6327	13.1134	12.9463	14.3254	14.1731	14.3208	14.0449	14.0885	14.1123	3	2	2	5	4	4	2	2	4
Q6SPF0	Atherin	SAMD1									2.24777	1.3713	1.72123	0.602978	1.2747	0.768322	15.0799	15.7139	14.9128	16.4959	16.5925	16.7321	15.7344	16.2206	16.0566	3	3	2	3	4	3	3	4	3
P16402	Histone H1.3	H1-3									1.96293	1.36963	0.295389	0.0626119	1.86527	1.30702	18.4207	19.1552	18.1435	20.0163	19.8662	19.9458	19.7385	19.9127	19.9892	9	9	9	9	9	9	9	9	9
P02649	Apolipoprotein E	APOE									1.54828	1.36686	1.01173	0.496249	0.974932	0.870616	16.5469	15.6878	15.2568	17.298	17.3867	16.9074	16.946	16.7998	16.3575	3	4	2	3	3	3	3	3	4
P26583	High mobility group protein B2	HMGB2									2.58975	1.3654	0.513574	0.0584234	2.50205	1.30698	18.1628	18.6809	18.0163	19.5968	19.6699	19.6896	19.6503	19.617	19.5137	8	8	8	8	9	9	9	9	8
Q01469	Fatty acid-binding protein 5	FABP5									2.49896	1.35701	2.08662	0.68268	1.32865	0.674333	20.0406	19.966	19.397	21.2198	21.2306	21.0241	20.6754	20.4994	20.2517	12	12	10	13	13	13	12	12	11
Q8N9Z2	Coiled-coil domain-containing protein 71L	CCDC71L									1.52563	1.35504	0.417928	0.202514	1.20531	1.15253	14.8338	15.7338	14.353	16.2757	16.2496	16.4604	15.7372	16.286	16.3549	2	1	1	2	2	2	2	1	1
P12004	Proliferating cell nuclear antigen	PCNA									2.10555	1.35496	2.38153	0.395453	1.61398	0.959511	20.0643	20.722	19.8206	21.5749	21.4563	21.6406	21.082	21.1973	21.2061	11	11	11	11	11	11	11	11	11
Q9UPT9;Q9UPT9-2	Ubiquitin carboxyl-terminal hydrolase 22;Isoform 2 of Ubiquitin carboxyl-terminal hydrolase 22	USP22									2.3232	1.35035	2.11566	0.714222	1.10705	0.636132	13.7499	14.2768	13.4824	15.1368	15.1447	15.2786	14.2073	14.6589	14.5512	2	2	2	2	2	3	2	2	2
Q9NR30	Nucleolar RNA helicase 2	DDX21									1.7688	1.34962	2.88168	0.55298	1.08781	0.796645	13.5028	14.4044	13.2966	15.076	15.0128	15.1639	14.4268	14.5654	14.6016	30	34	32	34	39	38	36	37	31
Q8WXI4;Q8WXI4-2	Acyl-coenzyme A thioesterase 11;Isoform 2 of Acyl-coenzyme A thioesterase 11	ACOT11		Matrix	Fatty acid oxidation;Lipid metabolism;Metabolism						3.69023	1.34657	0.97644	0.266747	2.55998	1.07982	14.8072	15.1029	14.7812	16.2222	16.2459	16.2629	15.9407	16.2135	15.7765	1	3	1	4	5	5	3	4	4
Q96PZ0;Q96PZ0-2	Pseudouridylate synthase 7 homolog;Isoform 2 of Pseudouridylate synthase 7 homolog	PUS7									3.56838	1.34628	2.68188	0.246489	3.20867	1.09979	15.2194	15.4909	15.5841	16.7345	16.8011	16.7976	16.4778	16.5663	16.5497	6	7	10	16	18	18	16	16	14
Q9UFC0	Leucine-rich repeat and WD repeat-containing protein 1	LRWD1									1.88977	1.34317	1.96448	0.449433	1.38363	0.893742	15.5033	15.8875	14.8604	16.7061	16.6307	16.944	16.2451	16.3439	16.3435	2	6	2	4	6	6	6	6	4
O00746	Nucleoside diphosphate kinase, mitochondrial	NME4	+	MIM	Metabolism;Nucleotide metabolism;Nucleotide synthesis and processing		+				1.73602	1.33401	0.375628	-0.084686	1.85537	1.41869	13.7983	14.7155	13.6329	15.5231	15.391	15.2347	15.5437	15.4701	15.389	5	5	4	5	5	5	5	5	5
Q6NZY4	Zinc finger CCHC domain-containing protein 8	ZCCHC8									2.3118	1.33273	1.6454	0.297892	1.93205	1.03484	13.8259	14.0922	13.3135	15.0269	15.0051	15.1977	14.7154	14.8899	14.7307	10	11	9	6	9	10	6	6	5
Q05932;Q05932-2;Q05932-3;Q05932-4	Folylpolyglutamate synthase, mitochondrial;Isoform 2 of Folylpolyglutamate synthase, mitochondrial;Isoform 3 of Folylpolyglutamate synthase, mitochondrial;Isoform 4 of Folylpolyglutamate synthase, mitochondrial	FPGS	+	Matrix	Folate and 1-C metabolism;Metabolism;Vitamin metabolism		+				2.61014	1.33209	1.46731	0.512725	2.00263	0.819366	14.1422	14.3902	14.6544	15.7936	15.479	15.9104	15.0196	15.3336	15.2917	1	1	2	2	3	3	3	3	2
P05204	Non-histone chromosomal protein HMG-17	HMGN2									1.57522	1.33011	1.96901	0.550296	0.921267	0.779814	14.7996	13.5536	14.5638	15.7646	15.5362	15.6065	15.2602	15.0881	14.9082	3	3	4	3	3	3	3	3	3
O95785-3	Isoform 3 of Protein Wiz	WIZ									2.25898	1.32981	0.964813	0.233214	2.0935	1.0966	13.4009	14.0224	13.3291	14.7516	14.8787	15.1115	14.601	14.7015	14.7396	3	6	2	6	5	6	6	5	6
Q9HB19	Pleckstrin homology domain-containing family A member 2	PLEKHA2									1.33589	1.32661	3.23682	0.804029	0.492138	0.522579	14.4408	15.0817	13.4972	15.6872	15.5468	15.7656	14.7666	14.8874	14.9335	6	4	4	6	6	5	5	4	5
Q9NUL7	Probable ATP-dependent RNA helicase DDX28	DDX28	+	Matrix	Mitochondrial central dogma;Mitochondrial ribosome assembly;mtRNA granules;mtRNA metabolism;Translation		+				2.78481	1.32609	1.45989	0.333651	2.10443	0.992439	13.946	13.8759	13.3948	15.0133	15.0736	15.1081	14.7765	14.8817	14.5357	2	3	3	5	4	6	5	4	3
Q8NB46	Serine/threonine-protein phosphatase 6 regulatory ankyrin repeat subunit C	ANKRD52									1.64675	1.32294	1.60764	0.500619	1.03588	0.822318	14.0595	14.8965	13.6951	15.3652	15.6506	15.6042	14.8298	15.076	15.2123	3	3	2	5	4	5	3	4	2
O75127	Pentatricopeptide repeat-containing protein 1, mitochondrial	PTCD1	+	Matrix	Mitochondrial central dogma;mtRNA granules;mtRNA metabolism		+				1.48637	1.32049	1.40944	0.252416	1.22087	1.06808	13.7668	13.5466	12.4506	14.4585	14.604	14.6631	14.2336	14.4292	14.3055	1	3	3	2	2	3	2	2	2
P23219;P23219-2;P23219-3;P23219-4;P23219-5;P23219-6	Prostaglandin G/H synthase 1;Isoform 2 of Prostaglandin G/H synthase 1;Isoform 3 of Prostaglandin G/H synthase 1;Isoform 4 of Prostaglandin G/H synthase 1;Isoform 5 of Prostaglandin G/H synthase 1;Isoform 6 of Prostaglandin G/H synthase 1	PTGS1									1.12756	-1.22502	0.898084	0.169872	1.26912	-1.39489	16.6748	18.1832	18.2226	16.4914	16.3939	16.5203	16.2675	16.1793	16.4493	14	15	16	12	10	10	12	10	9
Q96BP2	Coiled-coil-helix-coiled-coil-helix domain-containing protein 1	CHCHD1	+	MIM	Mitochondrial central dogma;Mitochondrial ribosome;Translation						1.01899	-1.22074	0.830359	-0.956387	0.451265	-0.264357	16.2289	16.3577	15.7322	14.2889	15.4821	NaN	15.5141	15.9707	16.0408	2	2	2	1	1	NaN	2	1	2
O43808	Peroxisomal membrane protein PMP34	SLC25A17									3.17937	1.31646	0.496347	0.146349	2.71413	1.17011	13.5382	13.1253	13.3362	14.7806	14.6174	14.5512	14.6793	14.5272	14.3035	2	2	2	2	2	2	2	2	2
Q8WWQ0	PH-interacting protein	PHIP									3.5033	1.31478	2.20844	0.288384	3.25579	1.02639	14.2752	14.623	14.4243	15.7496	15.6693	15.8479	15.4739	15.4944	15.4334	7	8	7	10	12	10	9	9	9
O95696;O95696-2	Bromodomain-containing protein 1;Isoform 2 of Bromodomain-containing protein 1	BRD1									1.74049	1.31343	1.54192	0.413028	1.23347	0.900403	14.6965	15.4789	14.3647	16.0151	16.1647	16.3006	15.6486	15.6619	15.9308	2	2	1	1	2	1	2	1	1
Q6VMQ6;Q6VMQ6-2;Q6VMQ6-4;Q6VMQ6-5	Activating transcription factor 7-interacting protein 1;Isoform 2 of Activating transcription factor 7-interacting protein 1;Isoform 3 of Activating transcription factor 7-interacting protein 1;Isoform 4 of Activating transcription factor 7-interacting protein 1	ATF7IP									1.7071	1.29818	0.962472	0.748255	0.865879	0.549922	14.0341	14.692	14.4386	15.3316	16.253	15.4747	14.5057	15.2615	15.0472	4	4	3	5	2	4	5	3	2
Q9Y294	Histone chaperone ASF1A	ASF1A									2.83083	1.29704	0.191587	0.0533555	2.65774	1.24368	15.9027	16.1861	15.6493	17.1052	17.2055	17.3186	17.0938	17.3285	17.047	2	2	2	2	2	2	2	2	2
Q9Y561;Q9Y561-2	Low-density lipoprotein receptor-related protein 12;Isoform 2 of Low-density lipoprotein receptor-related protein 12	LRP12									0.721614	-1.19763	1.42425	-2.67884	1.01786	1.48121	14.3052	14.6091	NaN	NaN	12.6659	13.8532	15.273	16.8465	15.6957	4	3	NaN	NaN	2	1	1	1	1
Q8N954	G patch domain-containing protein 11	GPATCH11									2.18877	1.29583	2.4535	0.805517	1.03865	0.490311	14.1343	14.8033	14.1737	15.5155	15.5753	15.908	14.8532	14.7839	14.9452	2	2	3	3	3	2	3	2	2
Q8TDP1	Ribonuclease H2 subunit C	RNASEH2C									1.87526	1.29547	0.229691	0.0992807	1.93342	1.19619	14.5987	15.1044	14.194	15.7273	15.8216	16.2345	15.7004	15.9237	15.8615	2	2	1	2	3	2	3	2	2
O94927	HAUS augmin-like complex subunit 5	HAUS5									1.98443	1.29241	0.793932	0.243484	1.93317	1.04893	NaN	13.9565	13.5205	15.0062	14.8372	15.2492	14.6618	14.7763	14.9241	0	5	3	5	5	4	4	3	4
P50548;P50548-2	ETS domain-containing transcription factor ERF;Isoform 2 of ETS domain-containing transcription factor ERF	ERF									1.39841	1.29139	1.4385	0.486664	0.840977	0.804731	16.0499	14.6797	14.9149	16.517	16.6393	16.3624	16.2499	15.7812	16.0275	3	2	2	2	2	1	3	2	1
Q9Y6A1;Q9Y6A1-2;Q9Y6A1-3	Protein O-mannosyl-transferase 1;Isoform 2 of Protein O-mannosyl-transferase 1;Isoform 3 of Protein O-mannosyl-transferase 1	POMT1									0.510419	-1.18945	0.272764	-0.970703	0.895744	-0.218748	17.5497	17.378	17.3224	17.527	14.9275	NaN	17.2726	NaN	17.1232	4	4	4	5	4	0	3	NaN	4
P07992;P07992-2;P07992-4	DNA excision repair protein ERCC-1;Isoform 2 of DNA excision repair protein ERCC-1;Isoform 4 of DNA excision repair protein ERCC-1	ERCC1									2.60869	1.28595	0.84938	0.219291	2.46346	1.06665	12.2476	12.7055	12.2068	13.5802	13.5618	13.8758	13.4051	13.5791	13.3757	1	1	1	2	2	3	3	2	2
P16401	Histone H1.5	H1-5									2.27203	1.28077	0.251576	0.0510724	2.21791	1.22969	22.3038	22.879	22.1346	23.8118	23.6079	23.7401	23.5627	23.7048	23.739	9	9	9	9	9	9	9	9	9
Q14676;Q14676-2	Mediator of DNA damage checkpoint protein 1;Isoform 2 of Mediator of DNA damage checkpoint protein 1	MDC1									1.6005	1.27794	2.13314	0.767978	0.619429	0.509967	12.5313	13.3186	12.1194	13.8062	13.8632	14.1338	13.3901	13.0107	13.0985	6	9	6	12	11	9	7	6	5
P04114	Apolipoprotein B-100	APOB									2.48847	1.27309	0.647164	0.233097	1.97448	1.03999	17.7807	17.6652	17.1824	18.7935	18.6806	18.9736	18.3153	18.6535	18.7796	11	11	11	12	12	13	13	11	11
P07942	Laminin subunit beta-1	LAMB1									1.74705	1.26972	1.58825	0.115552	1.60659	1.15417	18.6079	19.6182	18.6661	20.2281	20.2241	20.2491	20.0579	20.1276	20.1692	37	41	35	45	49	45	46	43	42
Q96CP2	FLYWCH family member 2	FLYWCH2									1.3605	1.26886	0.302932	-0.110271	1.51584	1.37913	14.889	15.2771	13.8838	15.7392	15.9224	16.195	15.9672	16.1899	16.0302	3	3	2	3	3	3	3	3	3
Q4V9L6	Transmembrane protein 119	TMEM119									1.2753	-1.17614	1.08163	-0.304352	0.961726	-0.871787	21.0813	19.9574	21.311	19.4238	19.5915	19.806	19.7704	20.0116	19.9524	5	5	5	5	5	5	5	5	5
Q03164;Q03164-2;Q03164-3	Histone-lysine N-methyltransferase 2A;Isoform 2 of Histone-lysine N-methyltransferase 2A;Isoform 3 of Histone-lysine N-methyltransferase 2A	KMT2A									2.35033	1.26537	2.07318	0.299091	1.888	0.966279	13.1698	13.8384	13.1977	14.6342	14.672	14.6959	14.3978	14.2541	14.4528	3	4	2	5	4	3	5	2	2
Q68CP9;Q68CP9-3	AT-rich interactive domain-containing protein 2;Isoform 2 of AT-rich interactive domain-containing protein 2	ARID2									2.2446	1.26081	1.81033	0.307405	1.86295	0.953409	14.496	14.8577	14.0824	15.6513	15.6984	15.8687	15.3642	15.4934	15.4387	3	4	5	5	5	4	5	5	4
P31323	cAMP-dependent protein kinase type II-beta regulatory subunit	PRKAR2B									1.52155	1.26009	2.45285	0.367074	1.09262	0.893014	15.0442	15.7348	14.4152	16.3893	16.3052	16.28	16.021	15.9924	15.86	2	4	1	5	5	5	5	5	4
Q16363;Q16363-2	Laminin subunit alpha-4;Isoform 2 of Laminin subunit alpha-4	LAMA4									1.22751	-1.16062	2.63905	-1.48131	0.304232	0.320687	15.4074	14.4698	15.8607	13.8944	13.9333	14.4284	15.3238	15.6188	15.7574	30	14	29	10	11	5	26	27	26
P49005	DNA polymerase delta subunit 2	POLD2									3.22732	1.25687	1.02698	0.420508	2.21126	0.836364	14.0945	13.9854	13.9376	15.4204	15.3374	15.0303	15.1071	14.8362	14.5832	3	4	4	5	5	7	5	5	7
P52566	Rho GDP-dissociation inhibitor 2	ARHGDIB									1.49289	1.256	0.494428	0.206582	1.66992	1.04941	14.8554	NaN	14.225	16.0787	15.4598	15.8501	15.6085	15.6179	15.5425	5	NaN	3	5	10	8	9	8	6
Q8N806	Putative E3 ubiquitin-protein ligase UBR7	UBR7									2.40329	1.25582	3.21845	0.372601	1.87669	0.883217	14.4425	15.1428	14.6508	15.9466	16.062	15.9949	15.6182	15.604	15.6635	4	6	4	5	8	7	7	8	4
Q99523	Sortilin	SORT1									2.97214	1.25543	2.57969	1.50258	0.404327	-0.247155	15.5526	15.0737	15.2937	16.6685	16.5055	16.5123	15.4124	15.108	14.6582	2	2	2	3	4	3	2	2	2
Q9UHB4;Q9UHB4-2;Q9UHB4-3;Q9UHB4-4	NADPH-dependent diflavin oxidoreductase 1;Isoform 2 of NADPH-dependent diflavin oxidoreductase 1;Isoform 3 of NADPH-dependent diflavin oxidoreductase 1;Isoform 4 of NADPH-dependent diflavin oxidoreductase 1	NDOR1									3.02294	1.24915	2.95008	0.371473	2.4013	0.877677	15.4436	15.7963	15.3243	16.7575	16.7444	16.8097	16.3584	16.3603	16.4785	2	2	2	2	2	2	2	2	2
Q7L8J4	SH3 domain-binding protein 5-like	SH3BP5L									1.50389	1.2422	0.276241	0.110348	1.63773	1.13185	NaN	14.4133	13.7259	15.4704	15.004	15.4611	15.1777	15.2888	15.1379	NaN	4	2	5	4	6	5	5	4
Q9NZJ4	Sacsin	SACS									1.91318	1.23768	0.677707	-0.127607	2.04317	1.36529	14.9626	15.8887	15.6764	16.6846	16.7057	16.8505	16.7488	16.8934	16.9814	26	44	39	65	63	58	62	62	56
P42166	Lamina-associated polypeptide 2, isoform alpha	TMPO									1.91621	1.2374	3.7373	0.552907	1.13891	0.684493	17.4397	18.2772	17.4234	18.988	18.8782	18.9863	18.3603	18.4287	18.4048	17	17	17	17	17	16	16	16	15
P52943	Cysteine-rich protein 2	CRIP2									1.83627	1.2342	3.66048	-0.522511	2.37711	1.75671	17.0665	16.4418	16.0432	17.712	17.7309	17.8113	18.2293	18.324	18.2684	9	9	7	9	10	10	12	11	12
Q96B26	Exosome complex component RRP43	EXOSC8									2.24269	1.23316	1.34074	0.27244	1.93271	0.960718	16.2306	16.7712	16.0651	17.4516	17.5774	17.7374	17.2236	17.3741	17.3513	5	5	5	8	7	6	6	7	5
Q8TEY7;Q8TEY7-2;Q8TEY7-3	Ubiquitin carboxyl-terminal hydrolase 33;Isoform 2 of Ubiquitin carboxyl-terminal hydrolase 33;Isoform 3 of Ubiquitin carboxyl-terminal hydrolase 33	USP33									1.66438	1.23156	0.135141	0.0796375	1.67415	1.15192	13.6	14.1386	13.1474	15.1968	14.5958	14.7882	14.5313	14.9346	14.876	2	3	3	3	2	2	2	2	1
Q9Y3R5;Q9Y3R5-2	Protein dopey-2;Isoform 2 of Protein dopey-2	DOP1B									3.13515	1.23024	0.967468	0.180043	2.99164	1.0502	15.1902	15.474	15.5583	16.5641	16.5705	16.7786	16.3672	16.4612	16.5448	13	11	15	19	18	15	17	14	15
O75616	GTPase Era, mitochondrial	ERAL1	+	Matrix	Mitochondrial central dogma;Mitochondrial ribosome assembly;mtRNA granules;mtRNA metabolism;Translation		+				3.95927	1.22909	1.77057	0.313958	2.98095	0.915134	15.2409	15.4904	15.2867	16.5236	16.5681	16.6136	16.1227	16.257	16.3837	4	4	4	4	6	6	5	4	5
P20585	DNA mismatch repair protein Msh3	MSH3									2.46872	1.22768	0.64048	0.130892	2.38527	1.09679	13.6746	14.119	13.5172	14.8824	14.9589	15.1526	14.7793	14.8929	14.9291	5	5	8	7	8	10	7	8	9
Q86YP4;Q86YP4-2;Q86YP4-3	Transcriptional repressor p66-alpha;Isoform 2 of Transcriptional repressor p66-alpha;Isoform 3 of Transcriptional repressor p66-alpha	GATAD2A									2.01757	1.22307	2.1373	0.523521	1.20607	0.699548	15.3692	15.9366	15.0575	16.7029	16.5772	16.7524	16.3325	16.0467	16.0827	12	13	11	13	14	13	11	11	9
O60294	tRNA wybutosine-synthesizing protein 4	LCMT2									2.12456	1.21797	0.780914	0.072293	2.05186	1.14567	13.8013	14.0051	13.2046	14.8999	14.9534	14.8116	14.8374	14.8054	14.8053	1	2	1	3	3	3	3	3	1
Q69YN2	CWF19-like protein 1	CWF19L1									3.37054	1.21472	1.45447	0.266089	3.12085	0.948632	15.4277	15.6377	15.3346	16.6305	16.5958	16.8178	16.316	16.4642	16.4657	7	4	5	10	11	10	10	10	8
P07093	Glia-derived nexin	SERPINE2									1.07733	-1.12926	3.58417	-1.18464	0.037751	0.0553783	13.8244	15.2494	13.7361	13.0445	13.1932	13.1844	14.1574	14.3937	14.425	19	19	18	19	19	19	19	19	19
P43246	DNA mismatch repair protein Msh2	MSH2									2.22724	1.20721	2.31122	0.320829	1.74226	0.886377	15.8756	16.4293	15.6808	17.1537	17.199	17.2546	16.7844	16.9207	16.9397	19	23	17	25	25	25	24	25	25
Q8ND30;Q8ND30-2;Q8ND30-3	Liprin-beta-2;Isoform 2 of Liprin-beta-2;Isoform 3 of Liprin-beta-2	PPFIBP2									1.08847	-1.12883	0.467669	-0.275196	1.03568	-0.853636	14.7325	14.5866	15.6664	NaN	13.8437	13.889	13.7704	14.2729	14.3813	1	3	2	NaN	1	2	1	1	1
Q9HAU4	E3 ubiquitin-protein ligase SMURF2	SMURF2									1.5924	1.20544	1.41502	0.228464	1.31882	0.976975	13.2843	14.3504	14.2714	15.1634	15.0855	15.2736	14.8475	14.9666	15.023	4	12	14	16	18	17	15	17	16
Q5T280	Putative methyltransferase C9orf114	SPOUT1									1.7301	1.20064	2.11741	0.518993	1.18574	0.68165	14.497	15.1131	NaN	15.8644	16.1737	15.9788	15.5007	15.3899	15.5695	2	4	NaN	3	6	4	1	2	2
P35249	Replication factor C subunit 4	RFC4									2.17248	1.19411	2.81957	0.43099	1.53396	0.763123	15.0025	15.6147	14.8804	16.3625	16.2803	16.4371	15.8642	15.9681	15.9547	11	11	10	14	14	15	15	14	13
Q9H7E9;Q9H7E9-2	UPF0488 protein C8orf33;Isoform 2 of UPF0488 protein C8orf33	C8orf33									2.75595	1.19157	2.56095	0.646189	1.42655	0.545377	16.5191	16.3955	16.0062	17.5	17.5723	17.4232	16.9449	16.9359	16.6762	2	1	2	1	1	2	1	1	2
Q14145	Kelch-like ECH-associated protein 1	KEAP1									3.12432	1.18845	2.98762	0.44742	2.41064	0.74103	15.4134	15.6481	15.2327	16.6432	16.5344	16.6818	16.1161	16.2015	16.1997	6	9	8	11	11	10	11	9	9
Q9H098;Q9H098-2	Protein FAM107B;Isoform 2 of Protein FAM107B	FAM107B									1.90166	1.18629	0.528285	0.508417	0.568866	0.677873	NaN	12.6955	12.6199	13.9508	13.5125	14.0687	13.7777	13.6675	12.5615	NaN	2	2	2	2	2	2	2	2
Q86U70;Q86U70-2;Q86U70-3	LIM domain-binding protein 1;Isoform 3 of LIM domain-binding protein 1;Isoform 2 of LIM domain-binding protein 1	LDB1									3.05482	1.18528	0.729099	0.42353	1.42253	0.761749	14.4516	14.619	14.3942	15.8178	15.7563	15.4465	15.7066	15.1497	14.8937	2	2	2	2	3	2	2	2	2
Q14624;Q14624-2;Q14624-3;Q14624-4	Inter-alpha-trypsin inhibitor heavy chain H4;Isoform 2 of Inter-alpha-trypsin inhibitor heavy chain H4;Isoform 3 of Inter-alpha-trypsin inhibitor heavy chain H4;Isoform 4 of Inter-alpha-trypsin inhibitor heavy chain H4	ITIH4									1.66281	1.18299	0.179622	0.0400823	1.65833	1.14291	18.6985	19.4551	18.4029	20.1756	19.8905	20.0394	19.9973	20.0294	19.9586	3	3	2	2	2	2	2	2	2
P35251;P35251-2	Replication factor C subunit 1;Isoform 2 of Replication factor C subunit 1	RFC1									2.35337	1.18167	2.71635	0.57969	1.48198	0.601983	15.3778	15.8109	15.1728	16.5241	16.5929	16.7896	16.0424	16.0695	16.0555	12	13	11	11	11	12	10	8	7
P63261	Actin, cytoplasmic 2	ACTG1									1.32201	1.18167	2.71107	1.28503	0.0914642	-0.103356	19.3233	20.5439	19.4257	20.6493	21.1237	21.0649	19.5277	19.6064	19.8487	2	2	2	2	2	2	2	1	1
Q8TBC3	SH3KBP1-binding protein 1	SHKBP1									2.22764	1.17511	1.89693	0.724615	0.751959	0.450491	14.8265	15.3566	14.6225	16.1183	16.0665	16.1461	15.5303	15.5741	15.0526	4	5	4	7	7	5	6	4	3
P12259	Coagulation factor V	F5									1.6402	1.17472	0.428043	-0.187153	1.54738	1.36187	13.7889	NaN	14.4805	15.2312	15.444	15.2532	15.1809	15.5269	15.782	1	NaN	3	4	3	5	4	3	2
Q14331	Protein FRG1	FRG1									3.39632	1.17316	2.04413	0.442668	2.59581	0.730495	16.3427	16.5374	16.2466	17.4186	17.6045	17.6231	16.9753	17.1951	17.1477	4	3	5	6	6	7	6	6	7
Q9UPN4;Q9UPN4-2;Q9UPN4-3	Centrosomal protein of 131 kDa;Isoform 2 of Centrosomal protein of 131 kDa;Isoform 3 of Centrosomal protein of 131 kDa	CEP131									2.14314	1.17312	0.842064	0.40649	1.22161	0.766627	13.0736	13.7683	13.208	14.3591	14.5312	14.679	13.7168	14.3882	14.2447	4	6	3	6	7	7	4	4	4
P35637;P35637-2	RNA-binding protein FUS;Isoform Short of RNA-binding protein FUS	FUS									2.5457	1.17308	1.28666	0.273842	2.12453	0.899239	19.7562	20.1284	19.5649	21.1278	20.9424	20.8985	20.7745	20.798	20.5747	8	8	8	8	8	8	8	8	8
P09429	High mobility group protein B1	HMGB1									2.0762	1.17055	1.09888	0.112803	1.94653	1.05775	17.9439	18.5056	17.7042	19.2391	19.2901	19.1362	19.0846	19.1411	19.1013	14	13	13	14	15	14	15	14	11
O75676;O75676-2	Ribosomal protein S6 kinase alpha-4;Isoform 2 of Ribosomal protein S6 kinase alpha-4	RPS6KA4									2.5711	1.16814	2.18847	0.481346	1.81118	0.686796	15.4864	16.0297	15.6625	16.8525	16.793	17.0377	16.3031	16.4512	16.4847	6	6	6	11	11	11	8	10	10
P20742	Pregnancy zone protein	PZP									0.638649	-1.09423	1.32611	-0.443446	0.347951	-0.650785	19.1244	20.7896	18.1661	18.2933	18.4234	18.0807	18.9502	18.5831	18.5944	4	4	4	5	5	4	5	5	4
P15311	Ezrin	EZR									1.37167	1.15718	1.28172	0.356044	0.963174	0.801138	19.3992	20.4757	19.2776	21.0747	20.8002	20.7491	20.6563	20.5276	20.372	25	28	26	28	29	29	28	29	26
O95273;O95273-2	Cyclin-D1-binding protein 1;Isoform 2 of Cyclin-D1-binding protein 1	CCNDBP1									2.76835	1.15593	0.49238	0.116932	2.53748	1.039	15.1943	14.8322	15.2889	16.3571	16.1322	16.294	16.0314	16.2962	16.1048	3	3	2	3	3	3	3	2	2
Q9BRX9	WD repeat domain-containing protein 83	WDR83									1.61621	1.15081	0.781748	0.11096	1.48253	1.03985	12.8331	12.9596	11.9362	13.7567	13.7936	13.6311	13.5948	13.6993	13.5544	1	2	1	1	2	1	2	1	1
Q14119	Vascular endothelial zinc finger 1	VEZF1									2.02418	1.14972	1.52557	0.181885	1.74512	0.96783	13.8946	14.4271	13.5891	15.1091	15.1609	15.0899	14.849	15.0249	14.9405	3	3	2	2	2	2	2	2	2
P17302	Gap junction alpha-1 protein	GJA1									0.495044	-1.08353	2.43702	-0.67193	0.161008	-0.411596	18.4184	15.2879	17.7732	16.0452	16.1396	16.044	16.9173	16.7731	16.5543	18	13	17	13	13	12	13	13	11
Q9UFW8	CGG triplet repeat-binding protein 1	CGGBP1									2.19253	1.14656	1.21555	0.325071	1.77173	0.821488	15.6693	16.1217	15.4622	16.8124	16.7807	17.0997	16.4245	16.6521	16.641	5	5	4	6	5	4	4	4	4
Q9H2P0	Activity-dependent neuroprotector homeobox protein	ADNP									2.07917	1.14587	3.88622	0.327905	1.59316	0.817969	14.6674	15.2299	14.4377	15.8845	15.952	15.9362	15.6098	15.5776	15.6016	7	10	5	13	13	11	12	11	10
P16260	Graves disease carrier protein	SLC25A16	+	MIM	SLC25A family;Small molecule transport			+			2.43426	1.14527	0.453197	0.104624	2.26039	1.04064	14.6079	15.1519	14.6421	15.9038	15.8575	16.0764	15.6953	15.934	15.8945	2	3	2	3	4	3	4	4	4
Q7L4E1	Mitoguardin 2	MIGA2	+	MOM	Fusion;Mitochondrial dynamics and surveillance;Organelle contact sites						1.46484	1.14067	0.139591	0.110554	1.37985	1.03012	14.0236	14.9672	14.7777	15.7028	15.3671	16.1207	15.6971	15.2484	15.9134	2	2	3	2	2	4	3	2	1
P08047;P08047-2;P08047-3	Transcription factor Sp1;Isoform 2 of Transcription factor Sp1;Isoform 3 of Transcription factor Sp1	SP1									2.26726	1.13598	1.32983	0.581285	1.22256	0.554694	13.8451	13.7662	13.3529	14.5409	15.0265	14.8048	14.4671	13.9516	14.2095	1	2	2	2	2	2	2	2	2
Q14141;Q14141-2;Q14141-4	Septin-6;Isoform I of Septin-6;Isoform V of Septin-6	SEPTIN6									1.97381	1.1294	0.76358	0.268735	1.44971	0.86067	14.3509	14.0825	13.5454	14.9651	15.1877	15.2141	15.0687	14.905	14.5871	5	3	2	4	4	6	4	6	5
Q9BQ61	Telomerase RNA component interacting RNase	TRIR									2.56977	1.12811	1.21057	0.433364	2.00938	0.694741	15.9817	16.0641	15.7078	16.8074	17.0676	17.2629	16.7824	16.6329	16.4225	3	3	3	3	4	4	4	4	3
Q7Z7L1	Schlafen family member 11	SLFN11									2.47847	1.12171	2.52576	0.311373	1.92612	0.810337	14.6627	14.8138	15.2586	16.0135	16.0526	16.0341	15.7293	15.7996	15.6373	3	3	2	7	8	8	7	7	6
Q6ZVL6	UPF0606 protein KIAA1549L	KIAA1549L									3.35677	1.11861	0.229491	0.0517098	4.24204	1.0669	14.0711	13.9156	14.1047	15.2756	15.1901	14.9814	15.0735	15.1167	15.1018	2	3	1	4	3	4	3	3	5
P17661	Desmin	DES									3.53317	1.11853	1.68099	0.543876	1.56866	0.574657	17.0199	16.713	16.875	17.9976	18.0396	17.9264	17.1606	17.5492	17.6221	5	2	2	5	7	7	6	9	6
Q96CM8;Q96CM8-2;Q96CM8-3	Medium-chain acyl-CoA ligase ACSF2, mitochondrial;Isoform 2 of Medium-chain acyl-CoA ligase ACSF2, mitochondrial;Isoform 3 of Medium-chain acyl-CoA ligase ACSF2, mitochondrial	ACSF2	+	Matrix	Fatty acid oxidation;Lipid metabolism;Metabolism		+				1.14274	-1.04992	2.1668	-0.725958	0.306774	-0.323963	16.1496	15.1064	16.504	14.7603	14.7727	15.0773	15.4246	15.6067	15.7569	16	9	17	12	12	10	13	13	10
Q9NX74	tRNA-dihydrouridine(20) synthase [NAD(P)+]-like	DUS2	+	Matrix	Mitochondrial central dogma;mtRNA metabolism;mt-tRNA modifications		+				2.49461	1.11782	0.450182	0.207014	1.6122	0.910807	14.1696	14.7033	14.2088	15.3977	15.4984	15.5391	14.8857	15.4378	15.4906	2	1	2	3	2	3	2	3	2
Q99633	Pre-mRNA-splicing factor 18	PRPF18									2.0522	1.11092	0.775888	0.557051	0.675417	0.553866	13.4363	13.9568	13.2809	14.8925	14.5708	14.5433	14.4833	14.3588	13.4934	4	3	4	4	4	4	3	4	2
P00813	Adenosine deaminase	ADA									0.889632	-1.04725	0.912049	0.230974	1.08689	-1.27822	18.034	16.1606	16.9094	16.0359	15.8528	16.0736	15.9193	15.5851	15.765	18	13	16	8	13	11	11	9	10
Q86VZ5	Phosphatidylcholine:ceramide cholinephosphotransferase 1	SGMS1									2.22788	1.10998	0.893258	0.427437	1.05719	0.682548	14.7049	15.1553	14.4481	15.8901	15.8384	15.9097	15.8944	15.2652	15.1964	4	4	3	4	4	4	3	3	3
O75716	Serine/threonine-protein kinase 16	STK16									0.917177	-1.0399	0.623085	-0.738491	1.31838	-0.301405	13.8099	13.6233	13.6248	13.3457	12.9764	11.6162	13.264	13.3355	13.5543	3	2	2	1	1	1	2	1	1
Q92633;Q92633-2	Lysophosphatidic acid receptor 1;Isoform 2 of Lysophosphatidic acid receptor 1	LPAR1									1.28586	-1.03936	1.41397	-0.525592	0.578402	-0.513767	15.9387	15.4805	16.7386	15.0959	15.1147	14.8292	15.8248	15.4516	15.3402	3	3	3	3	4	3	3	3	3
Q9Y5Q8;Q9Y5Q8-2;Q9Y5Q8-3	General transcription factor 3C polypeptide 5;Isoform 2 of General transcription factor 3C polypeptide 5;Isoform 3 of General transcription factor 3C polypeptide 5	GTF3C5									2.23137	1.10924	2.4276	0.340339	1.67834	0.768904	16.12	16.6319	15.9545	17.3369	17.2852	17.4121	16.9199	17.0409	17.0523	7	9	6	10	9	9	10	7	8
Q9H4L7;Q9H4L7-2	SWI/SNF-related matrix-associated actin-dependent regulator of chromatin subfamily A containing DEAD/H box 1;Isoform 2 of SWI/SNF-related matrix-associated actin-dependent regulator of chromatin subfamily A containing DEAD/H box 1	SMARCAD1									3.1971	1.10865	2.16179	0.390021	2.40644	0.718629	15.2218	15.3802	15.0201	16.3906	16.3292	16.2283	16.0221	15.9395	15.8165	7	7	4	7	8	6	6	8	5
Q9NWX5	Ankyrin repeat and SOCS box protein 6	ASB6									1.37398	1.10696	0.969059	0.506023	1.15659	0.600934	14.1528	NaN	13.7157	14.6738	15.4277	15.0222	14.3394	14.5415	14.7247	3	0	5	7	5	6	7	4	3
P07199	Major centromere autoantigen B	CENPB									1.5959	1.10354	1.07023	0.260832	1.19485	0.84271	15.5667	16.307	15.2462	16.7682	16.7652	16.8972	16.3642	16.7312	16.5526	3	3	4	5	4	4	5	4	5
O95084	Serine protease 23	PRSS23									1.22558	-1.033	0.434868	-0.157917	1.0055	-0.875081	15.926	15.3235	14.5881	14.2645	14.0918	14.3823	14.1574	14.453	14.602	9	8	5	3	2	6	4	5	5
Q9NQ29;Q9NQ29-2	Putative RNA-binding protein Luc7-like 1;Isoform 2 of Putative RNA-binding protein Luc7-like 1	LUC7L									2.21956	1.09662	1.29152	0.29349	1.80826	0.803134	16.2806	16.8395	16.2707	17.4043	17.5786	17.6976	17.1387	17.3334	17.3279	8	8	7	8	8	7	8	8	7
Q92769;Q92769-3	Histone deacetylase 2;Isoform 2 of Histone deacetylase 2	HDAC2									2.83828	1.0932	1.06445	0.564016	0.998008	0.529181	17.2482	17.3295	17.0016	18.4844	18.2017	18.1728	18.1024	17.7513	17.3131	7	7	7	7	7	7	7	7	7
Q86XN8;Q86XN8-2;Q86XN8-3	RNA-binding protein MEX3D;Isoform 2 of RNA-binding protein MEX3D;Isoform 3 of RNA-binding protein MEX3D	MEX3D									2.15341	1.0865	1.89072	0.666058	1.16829	0.420441	16.0296	16.5128	16.0486	17.1589	17.5695	17.122	16.5106	16.7202	16.6216	2	2	2	3	3	3	2	3	2
Q15032;Q15032-2;Q15032-3;Q15032-4	R3H domain-containing protein 1;Isoform 2 of R3H domain-containing protein 1;Isoform 3 of R3H domain-containing protein 1;Isoform 4 of R3H domain-containing protein 1	R3HDM1									2.53503	1.08178	1.77734	0.366834	2.00281	0.714941	14.54	14.5629	14.1106	15.3536	15.479	15.6261	15.0288	15.1964	15.1331	2	1	2	2	2	2	2	2	2
O75475	PC4 and SFRS1-interacting protein	PSIP1									2.01788	1.08125	1.43038	0.154984	1.79744	0.926267	16.1964	16.6668	15.8797	17.2775	17.3021	17.407	17.1182	17.1778	17.2256	14	15	14	14	16	16	15	15	14
Q5U5X0	Complex III assembly factor LYRM7	LYRM7	+	Matrix	CIII assembly factors;Complex III;OXPHOS;OXPHOS assembly factors		+				2.16987	1.08119	0.597608	-0.183587	2.64142	1.26478	15.263	15.8389	15.6735	16.4451	16.7123	16.8615	16.7292	16.9228	16.9177	2	2	2	4	4	3	4	3	3
P51532;P51532-2;P51532-3;P51532-4;P51532-5	Transcription activator BRG1;Isoform 2 of Transcription activator BRG1;Isoform 3 of Transcription activator BRG1;Isoform 4 of Transcription activator BRG1;Isoform 5 of Transcription activator BRG1	SMARCA4									2.2634	1.0774	2.65967	0.313299	1.75746	0.7641	15.3637	15.9137	15.305	16.5886	16.5526	16.6734	16.2398	16.3296	16.3053	19	21	17	24	25	22	21	20	19
Q9H2D1	Mitochondrial folate transporter/carrier	SLC25A32	+	MIM	Folate and 1-C metabolism;Metabolism;SLC25A family;Small molecule transport;Vitamin B2 metabolism;Vitamin metabolism			+			2.64998	1.07576	0.481776	0.166501	2.82945	0.909262	15.7862	15.5525	15.8328	16.9666	16.884	16.5482	16.7803	16.6075	16.5115	7	6	9	7	9	9	8	7	9
Q7Z4Q2	HEAT repeat-containing protein 3	HEATR3									2.01699	1.07559	2.57577	0.432401	1.30016	0.64319	16.6314	17.3591	16.7388	17.9695	17.9186	18.068	17.6444	17.4818	17.5327	9	11	8	13	14	12	12	11	12
Q8TCT9-2;Q8TCT9-4	Isoform 2 of Minor histocompatibility antigen H13;Isoform 4 of Minor histocompatibility antigen H13	HM13									1.54309	1.07506	0.910138	0.638933	0.577254	0.436125	14.1736	NaN	13.8447	15.1709	14.9975	NaN	14.6771	14.2134	NaN	1	NaN	1	2	1	NaN	2	2	NaN
Q05D32;Q05D32-2	CTD small phosphatase-like protein 2;Isoform 2 of CTD small phosphatase-like protein 2	CTDSPL2									1.47709	1.07485	0.716722	0.344483	0.997322	0.730372	15.4446	16.0165	14.9687	16.6303	16.2641	16.76	15.9517	16.1619	16.5073	4	3	3	4	5	4	5	5	5
Q9NW08;Q9NW08-2	DNA-directed RNA polymerase III subunit RPC2;Isoform 2 of DNA-directed RNA polymerase III subunit RPC2	POLR3B									2.17889	1.07368	1.14399	0.38612	1.28488	0.687562	15.2452	15.3632	14.7099	16.2546	16.0816	16.2031	15.495	15.9144	15.9715	4	3	3	4	2	2	4	3	3
P10620	Microsomal glutathione S-transferase 1	MGST1		Membrane	Detoxification;Metabolism;ROS and glutathione metabolism;Xenobiotic metabolism						1.22751	-0.997992	2.035	-0.878351	0.106966	-0.119641	20.1806	19.9941	21.1861	19.3025	19.4378	19.6265	20.0155	20.4521	20.5343	6	5	6	5	5	6	6	6	6
Q7Z589;Q7Z589-2;Q7Z589-4;Q7Z589-5;Q7Z589-6;Q7Z589-7	BRCA2-interacting transcriptional repressor EMSY;Isoform 2 of BRCA2-interacting transcriptional repressor EMSY;Isoform 4 of BRCA2-interacting transcriptional repressor EMSY;Isoform 5 of BRCA2-interacting transcriptional repressor EMSY;Isoform 6 of BRCA2-interacting transcriptional repressor EMSY;Isoform 7 of BRCA2-interacting transcriptional repressor EMSY	EMSY									2.52079	1.0711	0.358481	0.214303	1.35935	0.856795	17.4773	17.3487	16.9399	18.4039	18.2973	18.2781	18.4025	18.3108	17.6231	2	2	3	2	3	3	2	2	2
P53708	Integrin alpha-8	ITGA8									0.601675	-0.996578	2.48838	0.642533	0.993373	-1.63911	NaN	15.5432	17.4081	15.3888	15.618	15.4305	14.762	14.7636	14.9841	NaN	7	11	9	8	7	5	6	4
P68366;P68366-2	Tubulin alpha-4A chain;Isoform 2 of Tubulin alpha-4A chain	TUBA4A									2.47952	1.06778	1.03607	0.0972716	2.35407	0.970505	18.1402	18.2026	18.667	19.3634	19.3692	19.4805	19.2827	19.3514	19.2871	6	6	5	6	6	6	6	6	6
Q00613;Q00613-2	Heat shock factor protein 1;Isoform Short of Heat shock factor protein 1	HSF1									0.881703	-0.993132	0.298741	0.107333	1.35735	-1.10047	16.335	15.0836	15.4987	NaN	14.5386	14.7533	14.3862	14.5312	14.6984	1	2	1	NaN	2	1	1	2	1
Q5VTE6;Q5VTE6-2	Protein angel homolog 2;Isoform 2 of Protein angel homolog 2	ANGEL2	+	Matrix	Mitochondrial central dogma;mt-mRNA modifications;mtRNA metabolism		+				1.5023	1.06639	0.150525	-0.12607	1.5495	1.19246	12.2709	12.906	12.0321	13.084	13.5718	13.7522	13.1308	13.9334	13.7221	2	2	2	1	3	3	2	1	1
Q14393;Q14393-1	Growth arrest-specific protein 6;Isoform 2 of Growth arrest-specific protein 6	GAS6									1.10922	-0.990271	1.89067	0.189992	1.31233	-1.18026	16.6346	15.2345	16.2699	15.078	15.0735	15.0166	14.8832	14.7902	14.9247	17	15	17	15	14	13	15	14	12
P14373;P14373-2	Zinc finger protein RFP;Isoform Beta of Zinc finger protein RFP	TRIM27									1.54902	1.06168	0.988073	0.432542	1.74658	0.629141	14.591	14.8484	NaN	15.5482	16.1631	15.6329	15.2474	15.4866	15.3125	1	1	NaN	1	1	1	1	1	2
Q9BRR8	G patch domain-containing protein 1	GPATCH1									1.52277	1.05901	0.611339	0.323362	0.87175	0.735645	13.9172	14.4725	13.5246	14.9801	14.7715	15.3397	NaN	14.6189	14.7952	1	1	2	1	2	2	NaN	1	2
Q9BQ52;Q9BQ52-4	Zinc phosphodiesterase ELAC protein 2;Isoform 4 of Zinc phosphodiesterase ELAC protein 2	ELAC2	+	Matrix	Mitochondrial central dogma;mtRNA metabolism;Polycistronic mtRNA processing		+				2.20882	1.05795	3.40258	0.418159	1.50043	0.639786	16.4473	17.1231	16.702	17.7975	17.7623	17.8864	17.3787	17.401	17.412	18	19	18	21	21	20	20	19	16
Q9UQ90	Paraplegin	SPG7	+	MIM	Protein import, sorting and homeostasis;Proteases;Protein homeostasis	+					1.05386	-0.988547	0.704816	-0.881456	0.204833	-0.107091	13.5455	13.1528	13.6545	13.27	11.9039	12.2133	13.3426	13.3451	NaN	8	4	4	3	2	4	4	3	0
Q9NRG7	Epimerase family protein SDR39U1	SDR39U1	+	unknown	0						0.929151	-0.988413	2.12861	-0.380601	0.536589	-0.607812	15.6657	14.1808	15.669	14.2061	14.1043	14.2398	14.4432	14.587	14.6618	5	4	5	4	4	3	5	4	4
Q8IU81	Interferon regulatory factor 2-binding protein 1	IRF2BP1									3.15439	1.05254	1.42327	0.258334	2.55047	0.794202	14.7072	15.0244	14.7452	15.7852	15.8969	15.9524	15.5138	15.5973	15.7485	4	5	3	6	8	7	5	7	4
Q9NVF7	F-box only protein 28	FBXO28									1.96969	1.05207	2.41272	0.452833	1.23411	0.599233	14.6923	15.1274	14.352	15.869	15.8041	15.6548	15.3906	15.329	15.2498	1	2	2	3	3	2	1	2	2
P21926	CD9 antigen	CD9									1.06985	-0.985177	2.85849	-0.841357	0.119954	-0.14382	16.8566	17.7994	18.3207	16.6131	16.6113	16.7968	17.4284	17.4281	17.6888	3	5	5	3	4	4	3	3	5
Q92478	C-type lectin domain family 2 member B	CLEC2B									1.79884	1.05115	4.21652	0.864149	0.28877	0.187005	17.4079	16.5128	17.0273	17.9998	17.999	18.1027	17.1014	17.1916	17.2161	3	1	3	3	3	3	3	2	2
P45973	Chromobox protein homolog 5	CBX5									2.66968	1.05068	1.97241	0.456359	1.54926	0.594326	17.3247	17.6904	17.2001	18.4772	18.4831	18.407	18.162	18.0128	17.8235	8	8	8	10	9	8	8	9	7
P56817;P56817-2;P56817-3;P56817-4	Beta-secretase 1;Isoform B of Beta-secretase 1;Isoform C of Beta-secretase 1;Isoform D of Beta-secretase 1	BACE1									2.50326	1.05024	1.17043	0.539758	1.44776	0.51048	14.7265	14.4097	14.5936	15.8469	15.6592	15.3745	15.1873	NaN	14.9869	3	3	2	2	4	4	3	0	2
P18887	DNA repair protein XRCC1	XRCC1									1.56215	1.04897	2.20926	0.258717	1.21426	0.790258	16.5619	17.275	16.2414	17.6924	17.6978	17.835	17.4835	17.5087	17.4569	8	11	9	11	12	11	10	11	11
Q8N543	Prolyl 3-hydroxylase OGFOD1	OGFOD1									2.27591	1.0432	1.91788	0.253085	1.89018	0.790116	14.1917	14.3223	13.7213	15.2223	15.0632	15.0794	14.8524	14.9241	14.8291	8	9	6	12	11	10	11	8	7
Q9BWL3;Q9BWL3-2;Q9BWL3-4	Protein C1orf43;Isoform 2 of Protein C1orf43;Isoform 4 of Protein C1orf43	C1orf43									0.752574	-0.981338	0.933488	-1.34891	0.368309	0.367571	13.9772	NaN	13.8061	13.5805	13.04	12.1105	13.8962	14.6222	NaN	2	NaN	2	1	3	2	1	2	NaN
Q9BY77	Polymerase delta-interacting protein 3	POLDIP3									2.43363	1.04282	2.59768	0.385495	1.73753	0.657327	15.0576	15.2998	14.7264	16.0349	16.0234	16.1539	15.6101	15.7418	15.7039	11	11	10	11	12	12	11	11	11
P41212	Transcription factor ETV6	ETV6									2.69908	1.04202	1.20682	0.266528	2.65793	0.775494	14.3596	14.5682	14.2009	15.5909	15.2482	15.4157	15.1137	15.1276	15.2139	2	2	1	2	2	2	2	2	2
O95926;O95926-2	Pre-mRNA-splicing factor SYF2;Isoform 2 of Pre-mRNA-splicing factor SYF2	SYF2									1.34576	1.04157	2.05594	0.344148	0.888652	0.69742	13.6375	14.6906	13.5841	15.0004	15.0772	14.9592	14.7932	14.59	14.6212	2	1	1	3	2	3	1	2	2
Q9NXK8;Q9NXK8-2	F-box/LRR-repeat protein 12;Isoform 2 of F-box/LRR-repeat protein 12	FBXL12									1.65538	1.04027	0.0914118	0.0933997	1.11762	0.946872	14.0884	14.7552	14.0301	15.1605	15.1684	15.6656	14.5967	15.4859	15.6318	2	1	2	2	2	2	3	2	2
Q8WUD4	Coiled-coil domain-containing protein 12	CCDC12									1.45061	1.04014	0.681009	0.303166	1.02022	0.736975	15.228	16.1278	15.2033	16.4527	16.3973	16.8297	16.1133	16.5566	16.1002	2	2	3	4	5	5	3	3	2
Q9Y3L5	Ras-related protein Rap-2c	RAP2C									1.2291	-0.96597	0.474045	0.367896	1.257	-1.33387	17.543	16.2971	16.6842	15.9064	15.8984	15.8216	16.0004	15.6553	14.867	3	2	3	1	2	2	3	2	3
Q06265;Q06265-2	Exosome complex component RRP45;Isoform 2 of Exosome complex component RRP45	EXOSC9									2.8547	1.03918	1.09377	0.145823	2.76204	0.893353	18.8021	19.1754	18.8454	19.9208	19.9217	20.0978	19.7914	19.8592	19.8523	4	4	4	5	4	6	5	4	4
Q96DF8	Splicing factor ESS-2 homolog	ESS2									0.717917	-0.961548	0.835714	-1.03965	0.0343146	0.0780978	12.8055	13.9046	NaN	12.521	11.8053	12.8543	12.9606	NaN	13.9057	1	1	NaN	1	1	3	1	NaN	1
Q9Y314	Nitric oxide synthase-interacting protein	NOSIP									2.01907	1.03735	2.38257	0.478883	1.15162	0.558464	15.7161	16.3932	15.7662	17.011	16.911	17.0655	16.3825	16.5739	16.5945	11	13	10	12	13	13	11	11	11
Q9BW85	Splicing factor YJU2	YJU2									3.01361	1.03677	1.28289	0.346652	2.27568	0.690115	15.0895	15.124	14.8584	16.2317	15.9704	15.9802	15.7271	15.546	15.8692	2	3	3	3	3	3	3	3	1
P46060	Ran GTPase-activating protein 1	RANGAP1									1.97785	1.03609	3.03354	0.457223	1.20309	0.578866	18.5334	19.2891	18.7554	19.9029	19.8171	19.9661	19.3804	19.4725	19.4615	29	32	30	33	34	33	33	33	32
O95714	E3 ubiquitin-protein ligase HERC2	HERC2									2.48815	1.03588	2.87572	0.360889	1.81621	0.674993	13.4796	13.4598	12.9836	14.3263	14.3063	14.398	14.0276	13.9124	14.0079	7	6	5	8	12	9	9	10	4
Q96RK0	Protein capicua homolog	CIC									3.04501	1.03503	4.27103	0.412935	2.21165	0.622092	14.3701	14.333	14.0043	15.2707	15.2477	15.294	14.8539	14.8914	14.8283	1	1	1	1	2	1	1	1	1
Q9NRF9	DNA polymerase epsilon subunit 3	POLE3									1.89529	1.03434	2.01123	0.787015	0.374342	0.247327	16.265	17.0319	16.4588	17.5269	17.5722	17.7597	17.1344	16.6287	16.7346	4	4	3	4	4	4	4	3	2
Q9NYA1;Q9NYA1-2;Q9NYA1-3	Sphingosine kinase 1;Isoform 2 of Sphingosine kinase 1;Isoform 3 of Sphingosine kinase 1	SPHK1									3.51713	1.02691	2.49436	0.447594	2.47373	0.579315	16.5152	16.7392	16.5123	17.6053	17.5433	17.6988	17.0963	17.1332	17.2751	3	3	3	3	4	3	3	3	3
O60341;O60341-2	Lysine-specific histone demethylase 1A;Isoform 2 of Lysine-specific histone demethylase 1A	KDM1A									2.48127	1.02349	2.69746	0.280625	1.97674	0.742868	17.1665	17.496	16.9408	18.2559	18.1736	18.2443	17.9699	17.9769	17.8851	17	19	17	21	21	21	20	20	19
Q9Y4R8	Telomere length regulation protein TEL2 homolog	TELO2									2.60471	1.02102	2.56571	0.505723	1.52823	0.515296	16.3627	16.6341	16.1381	17.4347	17.3066	17.4567	16.791	16.8892	17.0006	13	12	13	15	15	15	15	12	13
Q9P2B2	Prostaglandin F2 receptor negative regulator	PTGFRN									0.857412	-0.947599	1.66925	-0.668782	0.308512	-0.278817	16.3757	15.2886	16.3492	14.9222	NaN	15.1916	15.5674	15.7402	15.8694	8	4	7	3	NaN	6	8	5	6
Q6FIF0;Q6FIF0-2	AN1-type zinc finger protein 6;Isoform 2 of AN1-type zinc finger protein 6	ZFAND6									2.64006	1.02082	2.5938	0.405542	1.90622	0.615277	15.0425	15.4689	15.4463	16.2406	16.4076	16.372	15.9928	15.8803	15.9305	2	2	2	2	2	2	2	2	2
Q9NYY8;Q9NYY8-2	FAST kinase domain-containing protein 2, mitochondrial;Isoform 2 of FAST kinase domain-containing protein 2, mitochondrial	FASTKD2	+	Matrix	Mitochondrial central dogma;Mitochondrial ribosome assembly;mtRNA granules;mtRNA metabolism;mtRNA stability and decay;Polycistronic mtRNA processing;Translation		+				2.05462	1.02077	0.0208303	0.00708326	2.20538	1.01369	15.5914	16.0736	15.4578	16.6047	16.646	16.9344	16.63	16.7709	16.763	6	5	3	9	7	8	7	8	7
Q9Y3B2	Exosome complex component CSL4	EXOSC1									2.82008	1.02021	1.90552	0.168044	2.5171	0.852162	16.7648	16.9796	16.5307	17.7797	17.7339	17.8221	17.5697	17.6675	17.5944	4	6	4	7	7	7	7	7	7
Q86U86;Q86U86-2;Q86U86-3;Q86U86-4;Q86U86-5;Q86U86-7;Q86U86-8;Q86U86-9	Protein polybromo-1;Isoform 2 of Protein polybromo-1;Isoform 3 of Protein polybromo-1;Isoform 4 of Protein polybromo-1;Isoform 5 of Protein polybromo-1;Isoform 7 of Protein polybromo-1;Isoform 8 of Protein polybromo-1;Isoform 9 of Protein polybromo-1	PBRM1									2.16491	1.01852	2.47622	0.296878	1.64558	0.721643	14.9001	15.2821	14.6033	15.897	15.9473	15.9967	15.706	15.6662	15.5781	13	18	15	22	23	23	21	20	16
Q16082	Heat shock protein beta-2	HSPB2									2.23148	1.01834	1.6205	0.454353	1.63057	0.56399	15.9738	16.3553	16.4679	17.3814	17.05	17.4206	16.7815	16.7752	16.9321	3	2	3	3	3	3	3	3	3
Q9UBU8-2	Isoform 2 of Mortality factor 4-like protein 1	MORF4L1									1.69879	1.01795	2.52646	0.721427	0.624515	0.296526	NaN	15.4758	14.9738	16.083	16.414	16.2312	15.5992	15.5565	15.4082	0	8	6	7	8	8	8	7	7
P11473;P11473-2	Vitamin D3 receptor;Isoform 2 of Vitamin D3 receptor	VDR									0.992275	-0.937741	0.631275	-0.441114	0.536365	-0.496627	14.5905	13.4506	14.4829	12.8021	13.228	13.6807	13.5355	13.451	14.0477	4	1	4	1	1	1	3	2	2
Q9H7L9	Sin3 histone deacetylase corepressor complex component SDS3	SUDS3									2.27845	1.01716	0.540655	0.43219	0.669439	0.584971	14.7209	15.1595	14.5463	15.8083	15.8786	15.7914	15.683	15.8052	14.6935	1	2	2	2	2	3	2	2	2
Q15785	Mitochondrial import receptor subunit TOM34	TOMM34	+	MOM	Protein import, sorting and homeostasis;Protein import and sorting;TOM						3.19039	1.01609	3.09539	0.540613	2.17761	0.47548	17.84	18.1475	17.9596	18.9773	18.9147	19.1033	18.418	18.4663	18.4891	14	13	13	14	14	14	13	14	14
Q96LJ7	Dehydrogenase/reductase SDR family member 1	DHRS1		MIM	Metabolism;Cholesterol, bile acid, steroid synthesis;Lipid metabolism						1.84641	1.00918	0.468807	-0.0639146	1.91238	1.07309	16.5826	16.1251	16.9606	17.5737	17.5143	17.6077	17.5272	17.7005	17.6599	9	5	10	9	10	9	8	10	9
Q8WUA4	General transcription factor 3C polypeptide 2	GTF3C2									2.02668	1.00636	0.838989	0.337232	1.14239	0.669127	14.2997	14.8388	14.1516	15.5313	15.4171	15.3608	15.0846	14.7955	15.4174	3	5	4	5	6	5	5	4	5
Q04828	Aldo-keto reductase family 1 member C1	AKR1C1									0.418421	-0.930728	2.65267	-0.590751	0.132253	-0.339977	15.7432	14.5452	17.782	15.2189	14.9735	15.0858	15.6148	15.6639	15.7717	12	12	13	11	12	12	12	13	13
Q92995	Ubiquitin carboxyl-terminal hydrolase 13	USP13									1.90958	1.00566	0.896504	0.382321	1.14852	0.623336	14.7011	15.3307	14.7704	16.1676	15.8844	15.7671	15.863	15.4835	15.3257	9	10	9	12	13	12	10	12	11
O75391	Sperm-associated antigen 7	SPAG7									2.28934	1.00301	1.13811	0.329451	1.41701	0.673558	16.2487	16.5765	15.9619	17.2079	17.2671	17.3211	17.1119	17.0187	16.6771	6	5	5	7	6	6	6	6	6
Q96FX7	tRNA (adenine(58)-N(1))-methyltransferase catalytic subunit TRMT61A	TRMT61A									2.63713	1.00268	1.70397	0.429464	2.27729	0.57322	15.3143	15.1841	14.9807	16.0061	16.1114	16.3696	15.7801	15.7593	15.6594	2	3	1	4	2	3	2	3	2
Q86US8	Telomerase-binding protein EST1A	SMG6									4.07533	1.00169	0.105288	0.0430126	2.49558	0.958673	13.9691	14.0935	13.9251	14.9749	14.9507	15.0672	15.0828	14.6693	15.1117	6	5	4	6	10	7	6	8	5
Q9UIG0;Q9UIG0-2	Tyrosine-protein kinase BAZ1B;Isoform 2 of Tyrosine-protein kinase BAZ1B	BAZ1B									2.29954	0.998807	2.63251	0.289121	1.78784	0.709686	16.6048	16.9615	16.3557	17.6404	17.6936	17.5844	17.295	17.375	17.3811	30	32	27	38	39	38	40	36	28
P35250	Replication factor C subunit 2	RFC2									2.42638	0.998418	2.81853	0.636895	0.954709	0.361523	15.2391	15.7258	15.2474	16.4487	16.3322	16.4267	15.8895	15.6323	15.7751	11	10	9	13	14	13	10	11	9
P20936;P20936-2;P20936-4	Ras GTPase-activating protein 1;Isoform 2 of Ras GTPase-activating protein 1;Isoform 4 of Ras GTPase-activating protein 1	RASA1									1.95813	0.996897	0.646104	0.0861759	1.78442	0.910721	18.1856	18.561	17.7929	19.1705	19.1458	19.2139	18.9805	19.1206	19.1705	40	39	35	42	42	42	42	41	39
Q9P287	BRCA2 and CDKN1A-interacting protein	BCCIP									2.3654	0.996662	1.77116	0.320662	1.80268	0.676	16.4016	16.8981	16.4412	17.5302	17.5009	17.6997	17.1513	17.3008	17.3167	9	9	9	10	11	10	10	10	8
Q9GZS1	DNA-directed RNA polymerase I subunit RPA49	POLR1E									1.96995	0.991361	2.28579	0.334231	1.35253	0.65713	15.4217	15.4443	14.7753	16.1978	16.2295	16.1881	15.9577	15.8967	15.7583	6	5	2	7	8	9	6	7	6
Q9P2Q2	FERM domain-containing protein 4A	FRMD4A									2.80414	0.99006	2.72154	0.636562	1.41588	0.353498	16.0288	15.661	15.8272	16.7928	16.7233	16.9711	16.1373	16.286	16.1542	6	4	5	6	6	5	6	5	5
Q765P7	Protein MTSS 2	MTSS2									1.22982	-0.903677	2.12966	0.289209	1.57569	-1.19289	16.2866	15.8709	17.0463	15.4523	15.496	15.5445	15.2424	15.275	15.1078	8	7	8	8	7	8	6	5	6
Q01628	Interferon-induced transmembrane protein 3	IFITM3									1.00866	-0.902195	0.81965	-0.517612	0.504529	-0.384583	17.9653	18.2768	19.035	18.0338	17.0938	17.4429	18.101	17.8434	18.1789	4	3	3	3	3	3	3	3	3
Q8N5B7;Q8N5B7-2	Ceramide synthase 5;Isoform 2 of Ceramide synthase 5	CERS5									1.91396	0.982198	0.699713	0.323205	1.05587	0.658993	15.233	15.9443	15.3943	16.5384	16.6054	16.3744	16.3463	16.4157	15.7867	3	4	4	4	4	4	4	4	4
O00478;O00478-2	Butyrophilin subfamily 3 member A3;Isoform 2 of Butyrophilin subfamily 3 member A3	BTN3A3									1.08491	-0.900445	1.4655	-0.700707	0.225446	-0.199738	14.2692	13.1308	13.5225	12.4385	13.1235	12.6592	13.2622	13.5678	13.4934	3	1	1	2	3	2	2	3	2
P33316	Deoxyuridine 5'-triphosphate nucleotidohydrolase, mitochondrial	DUT	+	Matrix	Metabolism;Nucleotide metabolism;Nucleotide synthesis and processing		+				1.62659	0.98089	3.64971	0.634141	0.561654	0.34675	14.4464	15.128	14.2214	15.5129	15.57	15.6555	14.8892	14.9754	14.9715	8	8	8	8	9	9	9	9	8
Q9Y2X0;Q9Y2X0-2;Q9Y2X0-3	Mediator of RNA polymerase II transcription subunit 16;Isoform 2 of Mediator of RNA polymerase II transcription subunit 16;Isoform 3 of Mediator of RNA polymerase II transcription subunit 16	MED16									2.69974	0.97702	0.857202	0.189131	2.18776	0.787888	16.264	16.5465	16.1236	17.3209	17.1803	17.3639	16.9267	17.1829	17.1882	2	3	4	4	5	4	3	5	5
Q9Y5B9	FACT complex subunit SPT16	SUPT16H									2.41344	0.976939	2.05296	0.255308	1.96796	0.721631	19.3859	19.7694	19.2443	20.4971	20.4743	20.359	20.1672	20.2514	20.1458	39	39	37	41	42	42	42	43	40
O75376;O75376-2	Nuclear receptor corepressor 1;Isoform 2 of Nuclear receptor corepressor 1	NCOR1									1.39784	0.974512	0.099454	0.0766633	1.38522	0.897849	15.0899	15.586	14.7394	15.7557	16.0909	16.4922	15.7807	15.9533	16.3748	6	6	4	7	6	7	7	5	4
Q9NSY2	StAR-related lipid transfer protein 5	STARD5									1.16226	-0.897951	3.01341	-0.800361	0.0930376	-0.0975908	16.5352	16.0414	17.2899	15.7004	15.7494	15.7229	16.3424	16.6127	16.6187	2	2	3	2	2	2	2	2	2
O94915	Protein furry homolog-like	FRYL									2.367	0.972419	0.687024	0.104027	2.10286	0.868392	16.2092	16.7526	16.3329	17.3883	17.3674	17.4563	17.1963	17.2884	17.4152	20	27	23	32	32	31	30	28	23
Q9BQP7	Mitochondrial genome maintenance exonuclease 1	MGME1	+	Matrix	Mitochondrial central dogma;mtDNA maintenance;mtDNA replication;mtDNA stability and decay		+				3.63929	0.970602	1.65075	0.299957	3.27546	0.670646	14.1809	14.1414	14.0413	15.0057	15.0505	15.2192	14.8895	14.7708	14.7153	5	4	3	6	7	7	6	7	6
P22105;P22105-1;P22105-4	Tenascin-X;Isoform 3 of Tenascin-X;Isoform 5 of Tenascin-X	TNXB									2.03769	0.969532	0.720274	0.551377	0.455896	0.418155	15.1891	15.8015	15.2487	16.4237	16.4682	16.2561	15.9084	16.385	15.2004	10	12	20	3	4	7	5	7	3
P29317	Ephrin type-A receptor 2	EPHA2									1.44072	0.969481	2.53064	0.357178	0.91731	0.612303	17.6123	18.1779	17.1051	18.5308	18.5932	18.6797	18.1916	18.3091	18.2315	19	23	16	21	23	20	23	19	20
Q9NRG0	Chromatin accessibility complex protein 1	CHRAC1									1.68649	0.969259	2.76537	0.413026	1.00722	0.556233	15.3732	15.5901	14.7336	16.2314	16.1133	16.2599	15.7363	15.8476	15.7816	2	2	2	2	2	2	2	2	2
O75953;O75953-4;O75953-5	DnaJ homolog subfamily B member 5;Isoform 2 of DnaJ homolog subfamily B member 5;Isoform 3 of DnaJ homolog subfamily B member 5	DNAJB5									1.44458	0.967188	0.402118	0.265289	1.25111	0.701899	14.22	14.6201	13.8944	15.6198	15.1914	14.8248	14.63	15.0783	15.1319	1	1	1	3	3	2	2	2	1
Q6KC79;Q6KC79-2	Nipped-B-like protein;Isoform 2 of Nipped-B-like protein	NIPBL									1.62328	0.966495	0.453474	0.148747	1.45536	0.817747	13.2377	13.7331	12.8804	14.0239	14.3887	14.3381	14.2678	14.0289	14.0077	9	11	6	15	14	12	10	12	8
Q6NYC1;Q6NYC1-2;Q6NYC1-3	Bifunctional arginine demethylase and lysyl-hydroxylase JMJD6;Isoform 2 of Bifunctional arginine demethylase and lysyl-hydroxylase JMJD6;Isoform 3 of Bifunctional arginine demethylase and lysyl-hydroxylase JMJD6	JMJD6									2.48143	0.96419	1.77228	0.425243	1.58142	0.538947	16.8413	17.0393	16.5729	17.7451	17.6775	17.9235	17.3375	17.5022	17.2306	6	5	5	7	7	6	6	5	5
Q06203	Amidophosphoribosyltransferase	PPAT									2.43319	0.962828	0.0869431	0.022934	2.18132	0.939894	16.8191	17.3548	17.1637	18.032	18.0967	18.0974	17.872	18.1645	18.1207	10	11	12	13	13	12	12	12	12
O00560-2	Isoform 2 of Syntenin-1	SDCBP									0.889411	-0.879276	0.0169253	0.00439262	0.883361	-0.883668	20.0584	18.9572	20.5026	18.9606	18.898	19.0218	18.8736	18.8812	19.1124	10	10	11	9	9	10	10	8	9
Q6NW34;Q6NW34-2	Nucleolus and neural progenitor protein;Isoform 2 of Nucleolus and neural progenitor protein	NEPRO									2.02931	0.959087	0.0226512	-0.0116501	2.01583	0.970737	13.3678	13.9413	13.5893	14.7843	14.6133	14.3782	14.3538	14.7407	14.7162	1	2	2	3	3	3	3	3	1
Q9H2J4	Phosducin-like protein 3	PDCL3									1.92513	0.957801	2.31149	0.470417	0.982717	0.487384	17.3486	17.8137	17.0666	18.3501	18.4064	18.3458	17.7509	18.0314	17.9087	12	11	12	12	11	11	10	11	11
Q8WYP5;Q8WYP5-2;Q8WYP5-3	Protein ELYS;Isoform 2 of Protein ELYS;Isoform 3 of Protein ELYS	AHCTF1									1.36432	0.957082	1.39064	0.26772	1.00367	0.689362	17.0552	17.5596	16.4568	17.8863	17.9248	18.1318	17.6186	17.766	17.7552	26	29	17	30	29	31	30	26	28
Q08945	FACT complex subunit SSRP1	SSRP1									1.98723	0.954716	1.60028	0.231505	1.57826	0.723211	19.3411	19.8952	19.2358	20.3995	20.4041	20.5327	20.1154	20.2774	20.2489	22	22	23	23	23	22	23	21	21
Q9BR39	Junctophilin-2	JPH2									1.50089	0.954268	3.74412	0.657287	0.425271	0.296981	15.469	15.0255	14.4529	15.9459	15.9285	15.9358	15.2174	15.3758	15.2452	6	3	4	6	7	8	7	6	3
Q8N3U4;Q8N3U4-2	Cohesin subunit SA-2;Isoform 2 of Cohesin subunit SA-2	STAG2									2.76521	0.951559	1.36015	0.138669	2.42458	0.81289	16.8049	17.2059	16.8525	17.9126	17.8771	17.9281	17.6837	17.7795	17.8388	11	11	10	16	17	15	16	15	12
Q9Y2U9;Q9Y2U9-2	Kelch domain-containing protein 2;Isoform 2 of Kelch domain-containing protein 2	KLHDC2									2.44552	0.95134	0.421845	0.153451	2.85468	0.797889	14.2125	14.4508	14.2727	15.1584	15.0954	15.5363	15.0522	15.0253	15.2521	1	3	2	4	2	1	3	2	2
P00491	Purine nucleoside phosphorylase	PNP									1.41179	0.950585	0.994124	0.455106	0.599295	0.495479	19.5962	19.1456	18.5348	20.1571	20.0241	19.9471	19.9518	19.5715	19.2397	17	17	16	18	18	16	16	18	17
O00255;O00255-2;O00255-3	Menin;Isoform 2 of Menin;Isoform 3 of Menin	MEN1									2.46135	0.950121	1.05536	0.33878	1.3493	0.61134	15.0164	14.4931	14.7631	15.6827	15.7609	15.6794	15.4221	15.5953	15.0893	3	2	2	3	5	4	3	4	4
O14519;O14519-2	Cyclin-dependent kinase 2-associated protein 1;Isoform 2 of Cyclin-dependent kinase 2-associated protein 1	CDK2AP1									1.60329	0.944374	0.556937	-0.314051	1.82824	1.25842	14.5309	14.8997	14.1082	15.6221	15.1715	15.5782	15.5435	16.1799	15.5907	2	1	2	1	1	1	2	1	2
Q8IVB4	Sodium/hydrogen exchanger 9	SLC9A9									0.795225	-0.87247	0.220236	-0.274054	0.763515	-0.598417	14.0169	13.3006	14.1223	12.4967	NaN	13.3849	13.1643	13.2654	NaN	3	2	2	1	NaN	1	1	1	NaN
P50443	Sulfate transporter	SLC26A2									1.41492	0.942736	0.836619	1.02713	0.0520397	-0.0843956	13.3867	13.3308	14.0597	14.8618	14.1615	14.582	14.1187	12.8972	NaN	2	2	1	3	3	2	3	3	NaN
P62487	DNA-directed RNA polymerase II subunit RPB7	POLR2G									2.71905	0.942596	0.946212	0.17022	2.43381	0.772376	16.0186	16.1622	15.7727	16.8085	16.9515	17.0211	16.6451	16.8009	16.8245	6	6	5	5	5	5	5	5	5
P12277	Creatine kinase B-type	CKB									2.46271	0.941759	1.0394	0.225594	2.26595	0.716165	19.9298	19.5736	19.5541	20.7987	20.5931	20.4911	20.4955	20.3638	20.3466	16	16	16	16	16	16	16	15	14
P50281	Matrix metalloproteinase-14	MMP14									1.12918	-0.869171	0.299474	0.157157	1.29797	-1.02633	22.369	21.2294	21.9697	21.261	20.8983	20.8013	21.0958	20.853	20.5403	16	15	17	15	15	16	16	15	14
Q6NXR4	TELO2-interacting protein 2	TTI2									1.97048	0.940731	0.92079	0.116929	1.73602	0.823802	14.5509	14.9396	14.2231	15.4962	15.4823	15.5573	15.2862	15.4589	15.4399	5	3	4	5	4	5	4	5	5
Q9Y5Q9	General transcription factor 3C polypeptide 3	GTF3C3									2.08603	0.94029	1.07051	0.29254	1.36529	0.647751	15.2194	15.7631	15.1869	16.2908	16.2739	16.4257	15.8191	16.0645	16.2291	6	6	6	9	9	9	8	7	5
Q9BW60	Elongation of very long chain fatty acids protein 1	ELOVL1									2.50035	0.938996	1.33528	0.292021	1.87075	0.646975	17.5273	17.9832	17.7909	18.7548	18.5744	18.7892	18.4463	18.5296	18.2664	3	3	3	4	4	4	4	4	4
Q9BQ67	Glutamate-rich WD repeat-containing protein 1	GRWD1									3.58682	0.938014	1.79902	0.343374	2.20412	0.594639	17.6285	17.798	17.541	18.6171	18.5664	18.598	18.0823	18.3291	18.34	9	8	8	9	8	7	9	7	7
Q9BZX2	Uridine-cytidine kinase 2	UCK2									2.27399	0.93735	1.42254	0.487121	1.10374	0.450229	16.0885	16.4189	15.9374	17.0902	16.9208	17.246	16.3519	16.6573	16.7863	7	6	5	7	7	7	7	7	7
Q10588	ADP-ribosyl cyclase/cyclic ADP-ribose hydrolase 2	BST1									0.620621	-0.863645	2.72195	-1.22108	0.215576	0.357437	19.0943	17.0647	18.7231	17.4636	17.4867	17.3407	18.9169	18.6784	18.359	8	6	8	6	6	6	8	8	8
Q9BSV6	tRNA-splicing endonuclease subunit Sen34	TSEN34									1.9403	0.936308	0.74642	0.269517	1.356	0.666791	15.9313	16.0878	15.4644	16.7194	16.6201	16.9528	16.2332	16.5805	16.6701	3	2	2	3	4	3	3	3	3
Q53EZ4	Centrosomal protein of 55 kDa	CEP55									1.39307	0.93557	1.12699	0.812792	0.127625	0.122778	13.6072	13.5967	NaN	14.5119	14.1889	14.9117	14.0048	13.9785	13.1907	1	6	NaN	5	6	7	4	3	2
Q9UJY1	Heat shock protein beta-8	HSPB8									1.13681	-0.857321	1.62625	0.518456	1.73137	-1.37578	17.241	16.5017	17.6714	16.4546	16.2622	16.1254	15.8679	15.8768	15.5421	6	6	6	4	5	7	7	4	4
O94776	Metastasis-associated protein MTA2	MTA2									2.1765	0.934654	3.19674	0.325856	1.54865	0.608798	17.9006	18.4046	17.8376	18.9715	18.9494	19.0259	18.6092	18.6666	18.6933	16	18	15	17	18	18	18	18	16
Q86X53	Glutamate-rich protein 1	ERICH1									1.49734	0.934439	0.938614	0.51831	1.06026	0.416129	14.2686	14.7299	14.237	14.9344	15.3356	15.7688	14.8283	14.6667	14.9887	1	1	1	2	1	2	1	1	1
Q9H6E4	Coiled-coil domain-containing protein 134	CCDC134									3.50866	0.933104	1.60772	0.287067	3.16525	0.646037	16.6518	16.4958	16.5381	17.4932	17.3831	17.6087	17.109	17.2591	17.2557	6	6	5	7	8	8	7	7	6
Q86V87	Protein FAM160B2	FAM160B2									1.46045	0.932336	0.0870167	0.0606597	1.51312	0.871677	15.227	14.7298	15.4816	15.7476	16.4314	16.0564	15.792	16.2988	15.9626	4	2	5	3	3	4	5	5	6
P35754	Glutaredoxin-1	GLRX									0.581836	-0.850529	0.949843	-1.23281	0.508657	0.382276	13.8398	14.1016	14.7999	12.3027	13.5821	14.305	14.6231	14.3523	14.9128	2	1	2	1	1	2	2	3	3
Q9BQ70	Transcription factor 25	TCF25									2.55366	0.930629	3.4386	0.503209	1.38088	0.42742	16.6809	17.1511	16.8183	17.7675	17.8197	17.8549	17.3851	17.2744	17.273	13	15	12	15	15	15	15	15	13
Q96T58	Msx2-interacting protein	SPEN									1.75079	0.929559	0.990863	0.190183	1.38833	0.739376	14.5286	15.0625	14.2617	15.5284	15.4849	15.6282	15.2033	15.3994	15.4683	7	6	3	8	6	7	6	6	5
Q9UKF7;Q9UKF7-2	Cytoplasmic phosphatidylinositol transfer protein 1;Isoform 2 of Cytoplasmic phosphatidylinositol transfer protein 1	PITPNC1									1.97335	0.927459	0.122241	-0.0300306	1.9342	0.95749	15.3938	16.0619	15.5526	16.5217	16.626	16.6429	16.4762	16.6491	16.7554	4	5	4	6	7	5	6	6	5
Q9UKD2	mRNA turnover protein 4 homolog	MRTO4									3.02033	0.925432	2.72869	0.296551	2.28453	0.628881	19.2989	19.5751	19.2271	20.2943	20.2982	20.2849	19.9331	20.0713	19.9833	15	15	16	15	15	15	15	16	15
Q5RKV6	Exosome complex component MTR3	EXOSC6									2.05929	0.925207	2.24817	0.470144	1.19639	0.455062	16.9998	17.5148	16.9762	17.9691	18.0558	18.2416	17.5587	17.6723	17.6249	10	10	9	10	10	10	9	10	10
Q9H814	Phosphorylated adapter RNA export protein	PHAX									1.83558	0.924346	2.21806	0.431554	1.10737	0.492792	15.5781	16.2645	15.7205	16.6262	16.8075	16.9025	16.3347	16.3501	16.3567	8	8	6	9	7	8	8	8	7
P62266	40S ribosomal protein S23	RPS23									1.41408	0.924107	0.178464	-0.0942345	1.62963	1.01834	21.7397	21.5055	20.8732	21.9848	22.3901	22.5158	22.3987	22.5965	22.1783	7	7	6	7	7	7	7	7	7
Q03393	6-pyruvoyl tetrahydrobiopterin synthase	PTS									2.39814	0.922248	1.8945	0.330714	1.76142	0.591535	15.2061	14.7456	14.8177	15.8153	15.7603	15.9604	15.4192	15.5802	15.5445	2	2	1	2	2	2	2	2	2
Q96BD5;Q96BD5-2;Q96BD5-3	PHD finger protein 21A;Isoform 2 of PHD finger protein 21A;Isoform 3 of PHD finger protein 21A	PHF21A									2.44629	0.921705	0.135016	-0.0412753	3.08163	0.96298	12.7016	12.713	12.3986	13.6013	13.3106	13.6665	13.514	13.6027	13.5854	2	1	1	1	2	1	2	1	1
Q8TET4	Neutral alpha-glucosidase C	GANC									2.60142	0.921662	0.163952	-0.0260096	2.60168	0.947672	14.4763	14.8933	14.5241	15.5726	15.6019	15.4842	15.4904	15.6557	15.5905	2	2	1	2	3	3	3	3	1
O95251;O95251-2;O95251-4	Histone acetyltransferase KAT7;Isoform 2 of Histone acetyltransferase KAT7;Isoform 4 of Histone acetyltransferase KAT7	KAT7									1.34531	0.920338	0.636357	0.248783	0.893496	0.671556	13.8741	14.8703	14.013	15.3175	15.085	15.1159	14.798	15.2427	14.7314	3	4	3	4	4	6	5	4	2
Q6ZMG9;Q6ZMG9-2	Ceramide synthase 6;Isoform 2 of Ceramide synthase 6	CERS6									2.55926	0.919406	0.393413	0.131011	1.87008	0.788395	14.4449	14.8957	14.7297	15.696	15.5356	15.5969	15.2144	15.5893	15.6318	2	2	3	3	2	2	3	4	2
Q5SRE7;Q5SRE7-2	Phytanoyl-CoA dioxygenase domain-containing protein 1;Isoform 2 of Phytanoyl-CoA dioxygenase domain-containing protein 1	PHYHD1									0.870394	-0.840044	0.0514189	-0.063354	0.669892	-0.77669	16.3415	NaN	16.8817	15.9849	15.5582	NaN	15.4981	16.1717	NaN	2	0	2	2	4	0	2	2	0
Q9GZN1	Actin-related protein 6	ACTR6									2.19712	0.915068	0.0393045	0.0201947	1.52071	0.894873	14.3002	14.1954	13.8083	14.897	14.9587	15.1934	14.8282	15.1641	NaN	1	2	1	1	1	1	1	1	NaN
Q71DI3	Histone H3.2	H3C15									1.75832	0.914901	0.339027	0.133911	1.91352	0.780991	12.6226	13.1184	12.5741	13.988	13.6112	13.4606	13.48	13.5421	13.6359	9	9	9	9	9	9	10	10	9
Q9NVM6	DnaJ homolog subfamily C member 17	DNAJC17									1.92978	0.910727	2.18382	0.318254	1.32851	0.592473	15.4969	16.145	15.5812	16.7199	16.582	16.6534	16.2832	16.2908	16.4266	4	5	3	4	4	4	4	5	4
Q9H082	Ras-related protein Rab-33B	RAB33B									0.840699	-0.838108	0.801218	-0.816081	0.0971674	-0.0220267	16.3497	16.3537	16.2628	16.0542	14.9137	NaN	16.1501	16.3916	16.3583	4	3	4	3	4	NaN	3	3	3
P27694	Replication protein A 70 kDa DNA-binding subunit	RPA1									2.85632	0.90849	2.14921	0.164484	2.47617	0.744006	18.0231	18.238	17.8407	18.9297	18.9409	18.9566	18.7162	18.819	18.7986	19	22	20	21	23	21	22	22	20
Q9BUR4	Telomerase Cajal body protein 1	WRAP53									2.58264	0.905743	1.80778	0.590749	0.874126	0.314993	15.5835	15.6227	15.2681	16.5466	16.3483	16.2966	16.0057	15.8367	15.5769	2	2	2	2	2	2	2	2	1
Q9BVI4	Nucleolar complex protein 4 homolog	NOC4L									2.19721	0.90506	1.08853	0.244712	1.73668	0.660348	16.3286	16.7188	16.2037	17.245	17.2469	17.4742	16.9326	17.1289	17.1705	12	12	11	12	11	11	10	10	9
P03886	NADH-ubiquinone oxidoreductase chain 1	MT-ND1	+	MIM	CI subunits;Complex I;ND1 Module;OXPHOS;OXPHOS subunits					+	1.15479	-0.835564	0.0433345	-0.0279382	1.16508	-0.807625	17.5425	16.5217	17.0368	16.3835	16.3525	15.8583	16.4028	16.3242	15.9511	3	3	4	2	3	2	2	3	2
P13716	Delta-aminolevulinic acid dehydratase	ALAD									1.01637	-0.833989	0.0171493	0.0116762	0.933308	-0.845665	17.421	17.2048	18.4128	17.0314	16.8165	16.6887	17.2388	16.6498	16.613	11	11	11	11	11	10	11	11	11
Q9UKX5;Q9UKX5-2	Integrin alpha-11;Isoform 2 of Integrin alpha-11	ITGA11									0.863645	-0.832007	1.65734	-0.367076	0.435914	-0.464931	21.2671	20.4105	19.7221	19.6286	19.6933	19.5818	19.8166	20.0526	20.1358	36	35	34	33	35	36	37	35	36
Q12824	SWI/SNF-related matrix-associated actin-dependent regulator of chromatin subfamily B member 1	SMARCB1									2.34973	0.903822	1.81053	0.425202	1.28361	0.478619	13.6646	13.8849	13.3724	14.6006	14.5876	14.4452	14.2471	14.171	13.9397	10	10	8	10	11	11	11	9	10
P83111	Serine beta-lactamase-like protein LACTB, mitochondrial	LACTB	+	IMS	Protein import, sorting and homeostasis;Lipid metabolism;Metabolism;Phospholipid metabolism;Proteases;Protein homeostasis						0.955364	-0.83071	3.42423	-0.4153	0.439544	-0.41541	17.3946	16.702	18.1062	16.6313	16.5751	16.5043	16.9815	16.9753	16.9998	20	20	21	18	19	18	19	20	17
Q15645	Pachytene checkpoint protein 2 homolog	TRIP13									1.65161	0.903294	2.43842	0.377005	1.01483	0.52629	17.4513	18.0636	17.2595	18.5859	18.3869	18.5115	18.1039	18.159	18.0903	16	16	16	16	16	16	16	15	16
Q9BTE7	DCN1-like protein 5	DCUN1D5									2.76895	0.902746	1.78171	0.42633	1.65462	0.476416	15.9606	16.0505	15.7141	16.7657	16.9421	16.7256	16.5508	16.3274	16.2763	6	6	6	7	7	5	6	5	5
Q96RQ3	Methylcrotonoyl-CoA carboxylase subunit alpha, mitochondrial	MCCC1	+	Matrix	Amino acid metabolism;Biotin utilizing proteins;Branched-chain amino acid metabolism;Metabolism;Vitamin metabolism		+				1.10594	-0.829185	2.63552	-0.604246	0.249361	-0.22494	16.839	15.8807	17.0007	15.7462	15.8236	15.6631	16.2118	16.3666	16.4673	17	12	18	15	14	13	16	15	12
Q6P1X5	Transcription initiation factor TFIID subunit 2	TAF2									1.99213	0.901233	0.200589	0.10499	1.66629	0.796242	13.9693	14.3	13.7853	14.8015	14.7842	15.1725	14.5011	14.9869	14.9553	1	2	2	2	1	2	2	1	3
Q15024	Exosome complex component RRP42	EXOSC7									2.10423	0.899892	1.22592	0.258343	1.57645	0.641549	16.5329	17.0635	16.5702	17.5434	17.5746	17.7484	17.2232	17.3852	17.4828	9	9	7	9	11	9	9	8	7
Q8NC42	E3 ubiquitin-protein ligase RNF149	RNF149									1.13108	-0.826819	0.675322	0.298697	1.417	-1.12552	17.7236	16.7614	16.7215	16.4487	16.1151	16.1622	16.249	15.9259	15.655	6	4	5	4	7	3	5	3	3
A6ZKI3	Retrotransposon Gag-like protein 8C	RTL8C									2.33963	0.898286	0.712711	0.163027	2.4069	0.735259	16.0423	15.8624	16.2762	17.1603	16.8547	16.8608	16.7957	16.8428	16.7482	4	5	4	5	5	5	5	5	5
Q96RE7	Nucleus accumbens-associated protein 1	NACC1									1.78689	0.897952	2.644	0.393419	1.04691	0.504532	15.6049	16.233	15.5333	16.6322	16.6747	16.7582	16.2118	16.3556	16.3174	9	9	6	10	10	11	10	9	7
O60244	Mediator of RNA polymerase II transcription subunit 14	MED14									1.6161	0.895075	0.579996	0.245735	0.967889	0.64934	14.3306	15.1611	14.5097	15.6099	15.5441	15.5327	14.9519	15.4243	15.5732	1	2	3	5	7	4	4	4	3
O60333-3	Isoform 3 of Kinesin-like protein KIF1B	KIF1B									2.56344	0.894929	1.78534	0.246191	2.00474	0.648738	14.9886	15.1999	15.4419	16.1583	16.0384	16.1184	15.7573	15.9069	15.9124	4	4	4	5	5	3	4	6	4
Q8IV38	Ankyrin repeat and MYND domain-containing protein 2	ANKMY2									2.09374	0.89376	0.3111	-0.0544345	2.209	0.948194	15.1264	15.7219	15.3454	16.2189	16.4003	16.2557	16.2558	16.3876	16.3947	7	9	7	10	9	9	10	10	8
Q9P013	Spliceosome-associated protein CWC15 homolog	CWC15									4.76788	0.892426	2.21927	0.405704	2.62628	0.486721	15.652	15.7068	15.6947	16.5633	16.5282	16.6392	16.1015	16.1029	16.3091	6	6	3	5	6	7	6	7	4
Q9BTD8;Q9BTD8-2;Q9BTD8-3;Q9BTD8-4	RNA-binding protein 42;Isoform 2 of RNA-binding protein 42;Isoform 3 of RNA-binding protein 42;Isoform 4 of RNA-binding protein 42	RBM42									1.88674	0.892382	1.63218	0.388521	1.30056	0.503861	16.8262	17.2986	16.7095	17.699	17.7663	18.0462	17.4202	17.4941	17.4317	4	4	3	4	4	4	4	4	4
Q6UVY6	DBH-like monooxygenase protein 1	MOXD1									0.860914	-0.823872	1.61105	-0.272753	0.549077	-0.551119	16.5962	16.8317	18.0216	16.3821	16.3861	16.2096	16.6791	16.6136	16.5035	16	17	18	16	17	14	16	18	15
P07305	Histone H1.0	H1-0									2.13135	0.89215	0.144167	0.114674	1.30791	0.777475	14.0301	13.7252	14.0483	14.9199	15.0153	14.5449	15.1311	14.7631	14.2418	3	3	3	5	5	4	4	4	4
P17812	CTP synthase 1	CTPS1									2.77406	0.891876	1.56605	0.210592	2.47071	0.681285	19.2001	19.0184	18.8348	19.9589	19.8006	19.9694	19.646	19.7459	19.7052	25	26	26	25	26	25	25	25	25
Q09028;Q09028-3	Histone-binding protein RBBP4;Isoform 3 of Histone-binding protein RBBP4	RBBP4									1.93055	0.886209	0.907854	0.13458	1.65739	0.75163	18.0269	18.5437	17.8938	19.1063	18.978	19.0387	18.793	18.9874	18.9389	14	16	14	17	16	17	17	17	17
Q9UJK0	18S rRNA aminocarboxypropyltransferase	TSR3									2.14885	0.884293	1.66975	0.530627	0.959376	0.353666	15.5124	15.8457	15.3738	16.2712	16.4859	16.6276	15.7373	15.9789	16.0767	2	2	2	4	3	3	3	3	3
Q14149	MORC family CW-type zinc finger protein 3	MORC3									2.29465	0.88249	0.591226	0.134394	1.92511	0.748096	15.5225	15.8875	15.3923	16.3739	16.52	16.5558	16.1812	16.4086	16.4568	7	8	8	12	13	11	12	11	8
Q9NXV2	BTB/POZ domain-containing protein KCTD5	KCTD5									2.54529	0.882341	2.42886	0.331771	1.84673	0.55057	16.0956	16.3514	15.909	16.9586	16.9575	17.087	16.609	16.6728	16.7259	3	4	4	4	4	4	4	4	4
P51610;P51610-2	Host cell factor 1;Isoform 2 of Host cell factor 1	HCFC1									2.46972	0.881667	1.84214	0.173382	2.06963	0.708285	15.3875	15.5811	15.0952	16.2419	16.2157	16.2512	16.056	16.1363	15.9964	29	30	28	32	32	32	31	32	31
Q6ICB4	Sesquipedalian-2	PHETA2									1.33094	0.880042	1.03477	0.840732	0.0393075	0.0393101	16.243	15.6433	16.1024	17.3679	16.7174	16.5435	16.5536	15.9925	15.5605	2	3	2	2	2	2	2	2	2
Q9GZM8;Q9GZM8-2;Q9GZM8-3	Nuclear distribution protein nudE-like 1;Isoform 2 of Nuclear distribution protein nudE-like 1;Isoform 3 of Nuclear distribution protein nudE-like 1	NDEL1									1.32838	0.877217	0.548965	0.504579	1.44615	0.372638	15.2427	15.4054	15.1353	15.6446	16.6771	16.0933	15.6138	15.6537	NaN	3	2	3	3	3	3	3	3	NaN
Q15642	Cdc42-interacting protein 4	TRIP10									1.13504	-0.813367	0.0686597	0.0306738	1.49858	-0.844041	16.5486	16.0294	16.8219	NaN	15.636	15.6706	15.8554	15.5395	15.473	16	13	15	0	15	13	12	13	12
Q8NB15;Q8NB15-1	Zinc finger protein 511;Isoform 1 of Zinc finger protein 511	ZNF511									2.21676	0.876291	0.494393	-0.325015	1.90246	1.20131	12.9786	12.8449	12.7081	13.8912	13.4306	13.8388	13.7785	14.3119	NaN	1	1	1	1	1	1	2	1	NaN
Q9NPF5	DNA methyltransferase 1-associated protein 1	DMAP1									2.48019	0.876285	0.608974	0.18517	1.91145	0.691115	14.9615	15.1113	14.7176	15.6996	15.7567	15.9629	15.4192	15.6447	15.7997	6	6	7	7	7	7	5	7	5
O60343;O60343-2;O60343-3	TBC1 domain family member 4;Isoform 2 of TBC1 domain family member 4;Isoform 3 of TBC1 domain family member 4	TBC1D4									2.86852	0.875261	2.31353	0.332209	2.20044	0.543052	17.0719	17.1069	17.3829	18.0076	18.0189	18.161	17.6757	17.7283	17.7869	13	10	16	17	17	17	16	14	13
P55060;P55060-3	Exportin-2;Isoform 3 of Exportin-2	CSE1L									2.41843	0.873192	1.69742	0.17628	2.04452	0.696911	18.2581	18.6833	18.2562	19.2914	19.2168	19.309	19.0225	19.119	19.1469	46	47	46	47	51	50	48	51	48
Q8WWH5	Probable tRNA pseudouridine synthase 1	TRUB1	+								1.94083	0.872781	1.17335	0.217165	1.42451	0.655616	15.5666	15.7245	15.0723	16.3183	16.3031	16.3603	16.0259	16.0236	16.2807	8	8	5	8	9	9	8	7	8
Q96C01	Protein FAM136A	FAM136A	+	IMS	0						1.18961	-0.804753	1.11308	0.746146	1.59595	-1.5509	16.6434	15.7871	16.4746	15.4041	15.8454	15.2414	14.9633	NaN	14.5383	4	3	3	3	2	2	3	NaN	1
Q96KQ7;Q96KQ7-2	Histone-lysine N-methyltransferase EHMT2;Isoform 2 of Histone-lysine N-methyltransferase EHMT2	EHMT2									1.54046	0.87261	1.48534	0.335301	0.957833	0.537309	14.0993	14.8191	14.0355	15.1112	15.1275	15.333	14.7147	14.8735	14.9776	4	3	2	5	5	5	5	3	3
P98173;P98173-2;P98173-3	Protein FAM3A;Isoform 2 of Protein FAM3A;Isoform 3 of Protein FAM3A	FAM3A									3.24441	0.872523	1.42274	0.646984	0.462512	0.225538	15.2066	15.0688	15.0019	16.0371	16.0195	15.8383	15.6061	15.4189	14.9289	2	3	3	2	2	2	2	2	4
Q3B726	DNA-directed RNA polymerase I subunit RPA43	POLR1F									1.55979	0.871003	1.15436	0.26785	1.10701	0.603153	15.9832	16.2293	15.4036	16.5866	16.8106	16.8319	16.3312	16.5061	16.5883	3	4	3	4	3	3	4	3	4
Q9Y5A9	YTH domain-containing family protein 2	YTHDF2									3.62172	0.870518	2.86499	0.470922	1.97517	0.399595	17.5184	17.6679	17.4369	18.3911	18.3969	18.4466	18.0244	17.9649	17.8326	11	12	12	13	17	13	13	14	10
O75954	Tetraspanin-9	TSPAN9									1.02314	-0.795709	1.35903	-0.569026	0.33863	-0.226684	16.2496	16.9051	16.0892	NaN	15.5243	15.7136	15.967	16.2206	16.3763	1	2	2	NaN	1	1	1	1	1
P51784	Ubiquitin carboxyl-terminal hydrolase 11	USP11									2.55263	0.870262	0.741003	0.259614	1.98424	0.610648	15.9215	16.0751	15.8364	16.9699	16.8789	16.595	16.7444	16.5714	16.3492	8	11	7	10	15	14	11	12	11
Q5R3I4	Tetratricopeptide repeat protein 38	TTC38									0.763365	-0.791652	0.0132776	-0.0107571	0.794603	-0.780895	15.7588	17.0534	15.7963	15.0897	15.3217	15.8221	15.249	15.2789	15.738	4	6	4	1	2	2	3	1	2
Q8TDJ6;Q8TDJ6-3	DmX-like protein 2;Isoform 3 of DmX-like protein 2	DMXL2									2.00985	0.868996	0.0101202	-0.00465488	2.25223	0.873651	13.5647	13.9725	13.985	14.5828	14.5829	14.9635	14.5702	14.7158	14.8572	2	3	2	2	3	2	2	3	2
Q14683	Structural maintenance of chromosomes protein 1A	SMC1A									3.01944	0.868895	2.24875	0.186594	2.57809	0.682301	17.608	17.9285	17.6703	18.5789	18.6388	18.5958	18.3628	18.4273	18.4636	41	40	40	50	53	49	47	45	44
Q9Y6V7	Probable ATP-dependent RNA helicase DDX49	DDX49									1.76783	0.868503	2.09102	0.396273	0.972471	0.47223	14.5891	15.0156	14.2672	15.5308	15.4079	15.5387	14.9644	15.1981	15.126	4	4	3	6	5	6	6	5	5
Q96KR6	Protein FAM210B, mitochondrial	FAM210B	+	MIM	Iron homeostasis;Metabolism;Metals and cofactors	+					0.867793	-0.789396	2.35531	-0.903207	0.0951624	0.113811	15.9352	15.0903	16.5045	14.8538	15.123	15.185	15.8055	15.876	16.19	3	3	3	3	2	3	2	1	2
O60234	Glia maturation factor gamma	GMFG									1.29852	-0.789163	0.451195	0.476372	1.25001	-1.26554	15.1992	14.7748	15.5495	14.7325	14.2612	14.1623	14.7397	13.5913	13.3958	3	3	3	4	4	4	4	5	4
Q9NZC9	SWI/SNF-related matrix-associated actin-dependent regulator of chromatin subfamily A-like protein 1	SMARCAL1									2.47326	0.866199	1.78294	0.292009	1.8883	0.57419	14.2153	14.6175	14.2668	15.2242	15.1378	15.3363	14.9685	15.0024	14.8513	5	4	4	9	7	7	6	6	7
Q9HCS7	Pre-mRNA-splicing factor SYF1	XAB2									2.52389	0.866028	1.71164	0.159865	2.13398	0.706163	16.0807	16.341	15.8773	16.9704	16.9488	16.9778	16.7304	16.873	16.814	14	11	15	17	14	15	15	16	14
Q69YL0	Protein NCBP2AS2	NCBP2AS2	+								1.828	0.863817	1.11538	0.229829	1.63179	0.633988	NaN	15.0554	14.6988	15.8692	15.7676	15.5861	15.4982	15.604	15.4311	NaN	1	2	1	2	2	2	2	2
P49281;P49281-2;P49281-3;P49281-4;P49281-5	Natural resistance-associated macrophage protein 2;Isoform 1 of Natural resistance-associated macrophage protein 2;Isoform 3 of Natural resistance-associated macrophage protein 2;Isoform 4 of Natural resistance-associated macrophage protein 2;Isoform 5 of Natural resistance-associated macrophage protein 2	SLC11A2	+								0.820915	-0.784457	0.000177841	0.000257174	0.762622	-0.784714	17.3168	16.2391	16.9203	16.3336	16.3705	15.4188	16.7475	15.7107	15.664	2	1	2	1	2	1	2	1	2
A0PJW6	Transmembrane protein 223	TMEM223	+								0.510665	-0.784326	0.287418	-0.622347	0.292492	-0.161979	15.1244	15.1325	14.6532	14.7907	12.8789	14.8875	14.7101	14.9061	NaN	2	1	2	2	2	2	2	3	NaN
Q05823;Q05823-2	2-5A-dependent ribonuclease;Isoform 2 of 2-5A-dependent ribonuclease	RNASEL									1.07632	-0.778728	1.03804	-0.722771	0.156247	-0.0559572	17.3582	17.5103	17.1137	15.9958	16.5462	17.1039	17.1393	17.3096	17.3655	4	4	5	1	5	3	2	5	4
Q02880;Q02880-2	DNA topoisomerase 2-beta;Isoform Beta-1 of DNA topoisomerase 2-beta	TOP2B									1.97115	0.863445	0.0411531	0.00736237	1.88816	0.856082	17.7998	18.2856	17.6534	18.7775	18.7646	18.787	18.6536	18.7949	18.8585	44	47	47	50	52	51	54	53	49
Q9ULK4;Q9ULK4-3;Q9ULK4-4;Q9ULK4-5	Mediator of RNA polymerase II transcription subunit 23;Isoform 3 of Mediator of RNA polymerase II transcription subunit 23;Isoform 4 of Mediator of RNA polymerase II transcription subunit 23;Isoform 5 of Mediator of RNA polymerase II transcription subunit 23	MED23									2.04207	0.863186	0.679753	0.11667	1.89052	0.746516	14.7365	15.2142	14.6785	15.7677	15.6127	15.8383	15.5482	15.6328	15.6876	11	12	12	15	16	15	13	14	13
Q14839;Q14839-2	Chromodomain-helicase-DNA-binding protein 4;Isoform 2 of Chromodomain-helicase-DNA-binding protein 4	CHD4									2.50209	0.862722	1.59018	0.412343	1.31356	0.450379	17.6745	18.0371	17.6642	18.7481	18.6685	18.5473	18.4352	18.2118	18.0799	38	40	35	44	47	43	43	40	31
Q9NRG1	Phosphoribosyltransferase domain-containing protein 1	PRTFDC1									2.03827	0.862235	0.268113	-0.0729771	2.14368	0.935212	16.0477	16.6008	16.4692	17.1272	17.2	17.3772	17.176	17.2962	17.4511	4	3	3	4	5	4	4	5	5
Q9Y5Z9;Q9Y5Z9-2	UbiA prenyltransferase domain-containing protein 1;Isoform 2 of UbiA prenyltransferase domain-containing protein 1	UBIAD1									1.99529	0.855886	0.222999	0.0593115	1.7385	0.796575	14.2931	14.3692	13.7871	15.0256	14.9332	15.0584	14.8894	15.1352	14.8146	1	2	2	2	5	1	1	2	1
Q9BV57	1,2-dihydroxy-3-keto-5-methylthiopentene dioxygenase	ADI1									1.61249	0.854006	0.279454	0.150941	1.28667	0.703066	16.795	17.3825	17.3865	18.3213	17.9474	17.8573	18.2066	17.8133	17.6533	10	10	10	9	11	11	11	11	11
Q15633;Q15633-2	RISC-loading complex subunit TARBP2;Isoform 2 of RISC-loading complex subunit TARBP2	TARBP2									1.90337	0.852	0.177491	-0.0728378	1.6788	0.924838	14.5763	15.1692	14.5819	15.5941	15.6452	15.6442	15.4086	15.757	15.9363	3	3	2	5	5	6	4	5	3
Q99575	Ribonucleases P/MRP protein subunit POP1	POP1									2.98044	0.84993	2.87631	0.321729	2.21626	0.528201	16.4584	16.7817	16.5577	17.4651	17.3931	17.4894	17.0902	17.1098	17.1823	16	17	19	20	20	20	18	19	16
Q9P0U4;Q9P0U4-2	CXXC-type zinc finger protein 1;Isoform 2 of CXXC-type zinc finger protein 1	CXXC1									2.37175	0.849487	1.10636	0.235917	1.95297	0.61357	14.5266	14.934	14.6297	15.3982	15.577	15.6635	15.3187	15.4148	15.1975	2	2	2	2	2	3	2	2	2
Q96EF6	F-box only protein 17	FBXO17									0.330438	-0.770517	0.397558	-0.893013	0.127734	0.122496	16.9799	16.1894	16.1843	16.8384	14.5229	NaN	16.6967	16.8996	16.1247	2	2	2	2	2	NaN	1	2	2
Q8WV22	Non-structural maintenance of chromosomes element 1 homolog	NSMCE1									3.12342	0.846278	1.77482	0.422514	2.10871	0.423764	15.6948	15.5544	15.5589	16.3755	16.6065	16.3649	16.1507	16.0283	15.9004	2	3	2	3	6	4	4	3	1
P14324;P14324-2	Farnesyl pyrophosphate synthase;Isoform 2 of Farnesyl pyrophosphate synthase	FDPS		MIM	Cholesterol-associated;Lipid metabolism;Metabolism						1.22805	-0.769892	2.50633	0.471398	1.8769	-1.24129	20.3128	20.1736	21.1017	19.7093	19.6964	19.8727	19.2262	19.2565	19.3814	8	7	8	7	8	8	7	8	7
Q9BRJ7	Tudor-interacting repair regulator protein	NUDT16L1									1.61127	0.846272	0.150158	-0.056977	1.8168	0.903249	14.4789	14.8558	NaN	15.6178	15.291	15.6319	15.4024	15.6146	15.6947	2	3	0	5	6	5	5	5	3
Q8IWU2	Serine/threonine-protein kinase LMTK2	LMTK2									0.286352	-0.769524	0.787073	-1.94592	1.4783	1.1764	15.6933	15.9003	NaN	16.5784	13.8344	14.6691	16.7791	NaN	17.1674	2	1	NaN	1	2	2	1	NaN	1
Q9H977;Q9H977-4	WD repeat-containing protein 54;Isoform 2 of WD repeat-containing protein 54	WDR54									4.33765	0.845357	2.12998	0.294992	2.88792	0.550365	14.7001	14.5673	14.669	15.4841	15.4605	15.5279	15.0856	15.2406	15.2612	4	4	5	5	5	5	6	6	5
Q96SB4;Q96SB4-3;Q96SB4-4	SRSF protein kinase 1;Isoform 1 of SRSF protein kinase 1;Isoform 3 of SRSF protein kinase 1	SRPK1									2.79275	0.845175	2.85903	0.371414	1.92157	0.473761	15.784	16.0962	15.78	16.8065	16.6866	16.7025	16.3183	16.4139	16.3493	8	10	6	8	11	12	13	11	8
Q8NAV1	Pre-mRNA-splicing factor 38A	PRPF38A									2.14631	0.844432	0.0253694	-0.0107587	2.23589	0.855191	16.0322	16.4139	16.0255	16.8383	16.9657	17.201	16.8411	17.0299	17.1663	2	3	3	3	4	4	4	4	4
Q9ULQ1;Q9ULQ1-3	Two pore calcium channel protein 1;Isoform 3 of Two pore calcium channel protein 1	TPCN1									0.645192	-0.767465	0.0529867	0.117486	0.879094	-0.884951	13.0261	12.578	12.9388	12.7156	11.4447	NaN	11.1154	12.6401	12.1326	3	2	3	2	1	NaN	2	2	2
O75153	Clustered mitochondria protein homolog	CLUH	+								1.75944	0.843501	2.41538	0.442621	0.832847	0.400881	17.5669	18.2767	17.7444	18.7024	18.6516	18.7645	18.1402	18.2852	18.3654	29	29	30	32	33	34	34	30	27
Q9UBL3;Q9UBL3-3	Set1/Ash2 histone methyltransferase complex subunit ASH2;Isoform 3 of Set1/Ash2 histone methyltransferase complex subunit ASH2	ASH2L									3.65882	0.83535	1.10652	0.188205	3.38769	0.647145	13.4285	13.4327	13.3494	14.1603	14.2001	14.3562	14.0635	14.1356	13.9529	5	8	5	10	8	8	9	8	9
P54821;P54821-2	Paired mesoderm homeobox protein 1;Isoform 2 of Paired mesoderm homeobox protein 1	PRRX1									2.30006	0.834866	0.83078	0.157028	1.89369	0.677837	16.6056	16.5268	16.9828	17.4534	17.5407	17.6258	17.2393	17.4427	17.4667	5	5	6	5	4	4	4	3	3
Q9H2H9	Sodium-coupled neutral amino acid transporter 1	SLC38A1									0.834915	-0.765567	0.818344	0.232867	1.1105	-0.998434	15.8593	16.303	14.901	15.0783	14.7393	14.9491	14.5222	14.8163	14.7296	3	3	2	2	2	3	2	3	1
Q7Z5K2;Q7Z5K2-2;Q7Z5K2-3	Wings apart-like protein homolog;Isoform 2 of Wings apart-like protein homolog;Isoform 3 of Wings apart-like protein homolog	WAPL									1.87735	0.834723	0.684713	0.19387	1.67384	0.640853	14.7273	15.1075	14.5599	15.4117	15.7146	15.7725	15.3176	15.5337	15.4659	6	8	6	9	10	12	8	9	7
Q96MF7	E3 SUMO-protein ligase NSE2	NSMCE2									3.32619	0.834434	1.40943	0.250924	3.32295	0.58351	14.4944	14.544	14.4198	15.4106	15.3707	15.1801	14.9868	15.0931	15.1289	3	3	3	3	3	3	3	3	3
Q4G0X4	BTB/POZ domain-containing protein KCTD21	KCTD21									0.627769	-0.763748	0.619515	-0.539485	0.84087	-0.224263	15.6884	NaN	15.3925	15.2971	14.0117	15.0213	15.2705	15.3429	15.335	3	0	3	2	2	3	3	3	2
Q7L5N7	Lysophosphatidylcholine acyltransferase 2	LPCAT2									1.44053	0.833913	0.112804	0.0167586	1.40402	0.817154	18.4662	17.6515	17.6767	18.8122	18.7105	18.7734	18.659	18.8011	18.7856	18	16	16	20	22	21	18	21	21
O00571	ATP-dependent RNA helicase DDX3X	DDX3X									3.72254	0.833309	1.72082	0.281549	2.52511	0.55176	15.5086	15.4513	15.3257	16.3164	16.2653	16.2038	16.0864	15.9966	15.8579	10	10	9	11	13	11	12	12	10
Q6ZWT7	Lysophospholipid acyltransferase 2	MBOAT2									1.84805	0.832599	1.64673	0.261668	1.33144	0.570931	16.0599	15.422	15.9225	16.5954	16.5724	16.7344	16.4612	16.3745	16.2815	5	5	5	7	7	7	7	7	7
P55083;P55083-2	Microfibril-associated glycoprotein 4;Isoform 2 of Microfibril-associated glycoprotein 4	MFAP4									0.387259	-0.7598	1.9655	-0.855298	0.0387517	0.0954987	17.1386	14.4254	16.5175	15.4548	15.2207	15.1266	16.1292	15.8369	16.4019	2	2	2	2	2	2	2	2	2
Q96S97	Myeloid-associated differentiation marker	MYADM									1.19171	-0.759194	0.0371826	0.0396036	1.02328	-0.798798	21.6669	21.1159	21.8312	21.1549	20.741	20.4406	21.3257	20.5135	20.3785	5	5	5	5	5	6	5	4	4
Q7L2E3;Q7L2E3-2;Q7L2E3-3	ATP-dependent RNA helicase DHX30;Isoform 2 of ATP-dependent RNA helicase DHX30;Isoform 3 of ATP-dependent RNA helicase DHX30	DHX30	+	Matrix	Mitochondrial central dogma;Mitochondrial ribosome assembly;mtRNA granules;mtRNA metabolism;Translation		+				2.29906	0.830619	3.54674	0.440353	1.25203	0.390265	17.5777	17.9222	17.4329	18.4968	18.4121	18.5157	18.0125	18.0193	18.0718	43	43	36	47	49	47	45	45	42
Q9P0S2	Cytochrome c oxidase assembly protein COX16 homolog, mitochondrial	COX16	+	MIM	CIV assembly factors;Complex IV;OXPHOS;OXPHOS assembly factors	+					3.75291	0.830496	1.26138	0.407421	1.27359	0.423075	15.7276	15.8465	15.8985	16.7153	16.5927	16.6562	16.5325	16.1691	16.0403	2	2	2	2	2	2	2	2	2
Q14739	Delta(14)-sterol reductase LBR	LBR									2.99644	0.827418	1.30356	0.278865	1.97592	0.548553	17.3825	17.565	17.2801	18.2414	18.1507	18.3178	17.7822	18.0514	18.0396	10	11	10	11	11	10	10	11	10
Q9ULJ6;Q9ULJ6-2	Zinc finger MIZ domain-containing protein 1;Isoform 2 of Zinc finger MIZ domain-containing protein 1	ZMIZ1									1.95566	0.827351	1.20127	0.167867	1.71819	0.659484	14.7781	15.2504	14.6932	15.7304	15.6243	15.849	15.5758	15.5779	15.5466	3	2	3	4	5	4	4	5	4
Q96CW6	Probable RNA polymerase II nuclear localization protein SLC7A6OS	SLC7A6OS									1.89336	0.82627	1.03578	0.400323	1.40041	0.425947	14.7701	15.1329	14.848	15.4442	15.8039	15.9818	15.1712	15.3874	15.4703	1	2	2	2	1	2	2	2	2
Q8NFH3	Nucleoporin Nup43	NUP43									2.32925	0.825924	0.813771	0.149017	1.98463	0.676907	16.6435	16.997	16.56	17.4948	17.5139	17.6696	17.3035	17.5254	17.4024	9	10	9	10	10	10	10	10	9
P62805	Histone H4	H4C1									1.72686	0.825193	0.687484	0.163164	1.51382	0.662029	26.3408	26.8951	26.2851	27.5149	27.2072	27.2746	27.1024	27.2765	27.1281	14	14	14	13	15	14	14	14	14
Q9UHI6	Probable ATP-dependent RNA helicase DDX20	DDX20									1.9261	0.824865	2.39029	0.378719	1.1431	0.446146	15.0035	15.4293	14.8206	15.8367	15.8766	16.0149	15.5985	15.4883	15.5051	10	12	9	12	9	12	9	10	9
P57076	Cilia- and flagella-associated protein 298	CFAP298									2.16689	0.824649	2.45758	0.693733	0.335608	0.130916	16.0193	15.7478	15.5362	16.6531	16.6884	16.4358	15.7914	16.0547	15.8499	3	3	2	4	3	4	2	2	2
P61587	Rho-related GTP-binding protein RhoE	RND3									1.03634	-0.742026	0.88749	-0.115303	0.858261	-0.626723	16.5041	17.6458	16.8922	16.3213	16.2262	16.2684	16.2813	16.4228	16.4577	9	10	10	9	9	8	9	7	8
Q6P6C2;Q6P6C2-1;Q6P6C2-3	RNA demethylase ALKBH5;Isoform 1 of RNA demethylase ALKBH5;Isoform 3 of RNA demethylase ALKBH5	ALKBH5									1.43931	0.824553	0.518971	-0.0867081	1.56084	0.911261	14.7188	15.0372	14.1406	15.3677	15.5168	15.4858	15.4858	15.6587	15.4859	5	5	4	5	6	6	5	6	5
Q06546	GA-binding protein alpha chain	GABPA									2.74676	0.823326	1.92002	0.292976	1.89189	0.53035	16.0657	16.3009	15.9319	16.9307	16.8705	16.9673	16.665	16.7133	16.5112	9	9	8	10	9	10	11	10	9
Q8TF74	WAS/WASL-interacting protein family member 2	WIPF2									0.979586	-0.739778	0.0868157	0.0883888	1.36699	-0.828167	15.6218	14.9805	15.4683	14.0934	14.638	15.1198	14.3252	14.9419	14.3189	5	5	5	3	4	6	1	1	2
Q9Y3A2	Probable U3 small nucleolar RNA-associated protein 11	UTP11									2.02431	0.821749	0.381275	0.166726	1.3369	0.655023	14.1541	14.4422	13.8969	14.9877	14.8507	15.12	14.4945	14.9185	15.0453	4	4	2	6	5	7	4	7	6
Q96RN5;Q96RN5-2;Q96RN5-3	Mediator of RNA polymerase II transcription subunit 15;Isoform 2 of Mediator of RNA polymerase II transcription subunit 15;Isoform 3 of Mediator of RNA polymerase II transcription subunit 15	MED15									1.72472	0.821175	0.775334	0.247973	1.38119	0.573202	15.7202	16.3055	15.8628	16.7123	16.6151	17.0247	16.4079	16.5161	16.6841	3	3	2	3	3	2	3	3	3
Q9P031	Thyroid transcription factor 1-associated protein 26	CCDC59									2.57819	0.819184	2.28118	0.489569	1.18802	0.329615	13.613	13.9947	13.8145	14.7356	14.5664	14.5777	14.0169	14.2585	14.1356	1	1	1	2	2	2	2	2	1
Q9Y580	RNA-binding protein 7	RBM7									2.20358	0.819149	1.50155	0.380614	1.42927	0.438535	15.4396	15.0685	15.065	16.1212	16.0859	15.8235	15.77	15.5639	15.5549	3	4	2	6	5	5	5	5	3
Q9BV86	N-terminal Xaa-Pro-Lys N-methyltransferase 1	NTMT1									2.69247	0.817852	1.82762	0.168965	2.34699	0.648887	17.4253	17.6977	17.7911	18.4713	18.5031	18.3933	18.305	18.3187	18.2371	8	8	8	8	9	8	8	8	8
Q96ST3	Paired amphipathic helix protein Sin3a	SIN3A									1.79591	0.817014	0.855076	0.159326	1.48149	0.657688	16.2129	16.7118	16.0664	17.0479	17.1459	17.2482	16.8592	17.0501	17.0549	13	12	12	18	18	18	13	14	13
P51151	Ras-related protein Rab-9A	RAB9A									0.897985	-0.733294	1.98783	-0.356235	0.417185	-0.377059	16.0771	15.6237	16.917	15.4363	15.4312	15.5505	15.6996	15.8595	15.9276	8	7	9	6	7	8	9	10	10
O75794	Cell division cycle protein 123 homolog	CDC123									2.27615	0.815748	0.928062	0.223516	1.82468	0.592232	16.0158	16.2038	15.779	16.7385	16.7271	16.9802	16.4394	16.6556	16.6803	8	8	6	9	8	7	8	8	8
O75151	Lysine-specific demethylase PHF2	PHF2									1.57764	0.815672	0.0329385	0.0193844	1.3447	0.796287	14.8273	15.5307	14.9545	15.8371	15.8073	16.1151	15.5557	16.0936	16.052	6	5	3	7	7	7	4	6	8
P40424;P40424-2;P40424-3	Pre-B-cell leukemia transcription factor 1;Isoform PBX1b of Pre-B-cell leukemia transcription factor 1;Isoform 3 of Pre-B-cell leukemia transcription factor 1	PBX1									1.83758	0.815603	0.421039	0.258464	0.919343	0.557139	15.4428	15.5946	15.0596	16.2758	16.3196	15.9484	16.3579	15.8549	15.5557	3	3	3	3	3	3	3	3	3
Q92947	Glutaryl-CoA dehydrogenase, mitochondrial	GCDH	+	Matrix	Amino acid metabolism;Lysine metabolism;Metabolism		+				1.14681	-0.729817	0.409159	0.243698	1.54029	-0.973516	16.6746	16.0677	16.8414	16.0381	15.9224	15.4338	15.8665	15.5245	15.2722	9	7	9	7	7	7	8	6	6
Q14692	Ribosome biogenesis protein BMS1 homolog	BMS1									2.3833	0.815259	0.607146	0.0801996	2.17611	0.73506	17.0815	17.1445	16.7151	17.8104	17.7299	17.8466	17.6236	17.7363	17.7864	14	13	12	14	16	13	14	12	12
O75122-3	Isoform 3 of CLIP-associating protein 2	CLASP2									2.33286	0.813535	3.67425	0.294182	1.64477	0.519353	15.869	16.1445	15.6526	16.6971	16.7128	16.6968	16.4174	16.4411	16.3656	6	5	5	7	7	7	6	6	5
P28370	Probable global transcription activator SNF2L1	SMARCA1									2.53537	0.813248	1.93296	0.194139	2.03258	0.619109	14.7069	15.0758	14.6968	15.666	15.6305	15.6228	15.3615	15.4892	15.4861	30	29	28	37	41	36	36	36	33
Q9Y4K0	Lysyl oxidase homolog 2	LOXL2									0.8449	-0.728407	1.47508	0.206281	1.08654	-0.934688	17.6535	18.3187	16.9343	16.9475	16.8954	16.8783	16.579	16.7482	16.7752	22	23	20	19	19	18	19	19	14
Q9BQ75;Q9BQ75-2	Protein CMSS1;Isoform 2 of Protein CMSS1	CMSS1									3.41089	0.811384	1.85169	0.352901	1.90106	0.458483	14.9556	15.1814	15.1386	15.9507	15.8637	15.8955	15.566	15.6818	15.4033	4	4	4	5	5	5	5	4	5
P49459	Ubiquitin-conjugating enzyme E2 A	UBE2A									1.94067	0.808703	1.58835	0.169903	1.61352	0.6388	17.6848	18.1458	17.5577	18.5481	18.5882	18.6782	18.4852	18.3798	18.4398	2	3	3	3	3	3	2	3	3
Q9NRG9	Aladin	AAAS									2.67841	0.808585	1.86655	0.317918	1.85313	0.490667	15.2416	15.5255	15.1971	16.2182	16.0471	16.1247	15.8202	15.7094	15.9066	11	11	11	12	12	12	11	12	9
Q8TBE7	Solute carrier family 35 member G2	SLC35G2									0.496037	-0.724018	0.00102762	-0.00162506	0.906706	-0.722393	14.2845	NaN	13.7442	13.7703	12.8105	NaN	13.2139	NaN	13.3701	2	NaN	2	1	1	NaN	1	NaN	1
P67809	Y-box-binding protein 1	YBX1									3.39829	0.808382	0.375631	0.215471	1.11936	0.592911	20.4567	20.2165	20.3478	21.1997	21.1186	21.1279	21.2922	21.0278	20.4798	8	8	7	8	8	8	8	9	8
P15260	Interferon gamma receptor 1	IFNGR1									0.824565	-0.721835	0.999786	0.493172	1.26489	-1.21501	15.9327	14.638	14.8899	14.4999	14.5351	14.2601	14.1541	14.1522	13.5092	2	2	1	1	1	1	1	1	1
O00264	Membrane-associated progesterone receptor component 1	PGRMC1									1.01215	-0.720259	0.387661	-0.12758	0.90324	-0.592679	20.5731	20.3171	21.3327	19.8802	19.8891	20.2928	20.1297	20.1143	20.2009	11	11	11	10	11	11	11	12	11
Q13889;Q13889-2	General transcription factor IIH subunit 3;Isoform 2 of General transcription factor IIH subunit 3	GTF2H3									1.7343	0.807533	0.0986299	0.0695674	1.85269	0.737966	16.3234	16.2175	16.4795	16.8839	17.0285	17.5306	16.9169	16.9198	17.3977	3	3	3	3	2	2	2	3	2
Q9UHR5;Q9UHR5-2	SAP30-binding protein;Isoform 2 of SAP30-binding protein	SAP30BP									2.1657	0.807418	0.893595	0.238779	2.25759	0.568639	16.0505	16.2051	15.8582	16.7638	17.0838	16.6886	16.5791	16.6645	16.5762	5	6	5	5	5	5	5	5	5
O75448;O75448-2	Mediator of RNA polymerase II transcription subunit 24;Isoform 2 of Mediator of RNA polymerase II transcription subunit 24	MED24									2.48095	0.806573	1.36113	0.198462	2.08324	0.608111	14.6871	15.0741	14.7726	15.6479	15.5615	15.7441	15.3787	15.4514	15.5281	8	7	6	9	11	10	11	8	7
Q9NYL2-2	Isoform 2 of Mitogen-activated protein kinase kinase kinase 20	MAP3K20									1.70951	0.806252	1.44174	0.40103	0.76137	0.405222	17.0833	16.9361	17.629	18.088	17.9705	18.0087	17.8423	17.6107	17.4111	2	2	2	2	2	2	2	2	2
Q7Z5L2;Q7Z5L2-2	Coiled-coil domain-containing protein R3HCC1L;Isoform 2 of Coiled-coil domain-containing protein R3HCC1L	R3HCC1L									3.35587	0.806244	0.900319	0.3552	1.21668	0.451044	13.8301	13.9115	13.9413	14.8343	14.6555	14.6118	14.1973	14.1523	14.6863	1	2	1	2	2	2	1	2	1
Q5C9Z4	Nucleolar MIF4G domain-containing protein 1	NOM1									1.65577	0.805552	1.422	0.366013	0.871898	0.43954	15.1705	15.3621	14.6525	15.8034	15.801	15.9973	15.3656	15.6978	15.4403	7	7	4	9	8	9	7	7	9
O94864;O94864-2	STAGA complex 65 subunit gamma;Isoform 2 of STAGA complex 65 subunit gamma	SUPT7L									1.7725	0.804863	0.936797	0.91249	0.0835139	-0.107628	14.6424	14.1448	14.4597	15.0217	15.1415	15.4984	14.6068	13.4558	14.8614	2	2	2	2	2	2	2	2	2
O75694;O75694-2	Nuclear pore complex protein Nup155;Isoform 2 of Nuclear pore complex protein Nup155	NUP155									2.41862	0.804387	1.29531	0.124238	2.10752	0.680149	17.999	18.3476	17.9181	18.8939	18.8557	18.9282	18.6905	18.8215	18.7931	31	32	28	32	31	32	33	33	31
Q86V97;Q8WVZ9	Kelch repeat and BTB domain-containing protein 6;Kelch repeat and BTB domain-containing protein 7	KBTBD6;KBTBD7									1.36942	0.80435	0.820755	-0.180784	1.57191	0.985134	14.555	14.4361	13.9569	NaN	15.0887	15.1519	NaN	15.2281	15.3742	1	1	1	NaN	1	1	NaN	2	1
Q9P0S9	Transmembrane protein 14C	TMEM14C	+	MIM	0			+			1.24884	-0.709404	0.340516	0.187429	1.83422	-0.896833	18.1346	17.547	18.0443	17.3071	17.4685	16.822	17.2485	16.8794	16.9074	3	3	3	3	3	3	3	3	3
Q9NPD3	Exosome complex component RRP41	EXOSC4									1.89822	0.803677	0.921717	0.161928	1.52576	0.641749	16.7388	17.2342	16.6511	17.6543	17.6164	17.7645	17.3968	17.5167	17.6358	6	6	6	6	7	7	6	6	6
Q969H6	Ribonuclease P/MRP protein subunit POP5	POP5									2.00793	0.803068	0.857882	0.211379	1.55704	0.591689	14.6415	15.1683	14.8269	15.5348	15.7037	15.8074	15.3062	15.5653	15.5403	1	2	1	1	1	2	1	2	1
Q8NCM8;Q8NCM8-2	Cytoplasmic dynein 2 heavy chain 1;Isoform 2 of Cytoplasmic dynein 2 heavy chain 1	DYNC2H1									1.43699	0.802952	0.0201532	0.0138369	1.70462	0.789115	12.8991	13.4186	13.4119	14.4355	13.8493	13.8537	14.0618	13.8114	14.2239	2	3	2	2	3	2	4	3	4
Q9UMS6;Q9UMS6-5	Synaptopodin-2;Isoform 5 of Synaptopodin-2	SYNPO2									0.306397	-0.705059	1.64413	0.823528	0.536059	-1.52859	14.0987	16.3782	17.1931	15.3253	14.8922	15.3373	14.3338	14.3889	NaN	7	19	20	13	11	13	4	5	0
Q9NW82	WD repeat-containing protein 70	WDR70									3.71931	0.801431	0.311701	0.0645714	2.85447	0.73686	16.0795	16.2499	16.1209	16.888	16.9708	16.9957	16.7702	17.0352	16.8555	8	9	9	10	12	9	10	10	8
O15126	Secretory carrier-associated membrane protein 1	SCAMP1									0.898223	-0.704422	0.948391	0.737775	1.3108	-1.4422	18.4531	17.4118	18.5552	17.4324	17.4693	17.4052	17.1082	15.9729	17.0125	4	5	4	4	4	4	4	4	3
Q14527	Helicase-like transcription factor	HLTF									1.84395	0.801032	2.3598	0.346071	1.11564	0.454962	14.5138	15.1459	14.6958	15.4957	15.625	15.6378	15.1636	15.2865	15.2702	7	8	7	12	11	14	10	9	8
Q71SY5;Q71SY5-4;Q71SY5-5	Mediator of RNA polymerase II transcription subunit 25;Isoform 4 of Mediator of RNA polymerase II transcription subunit 25;Isoform 5 of Mediator of RNA polymerase II transcription subunit 25	MED25									1.37378	0.798292	0.820486	0.229257	1.07571	0.569035	15.6513	15.8657	15.0516	16.141	16.2755	16.5471	15.997	16.1128	16.1659	2	2	2	1	2	1	1	1	1
Q8IY18	Structural maintenance of chromosomes protein 5	SMC5									2.43116	0.797095	1.1236	0.372411	1.83857	0.424684	16.0539	16.0825	15.9454	16.6382	17.0603	16.7746	16.6288	16.4187	16.3084	4	6	2	6	5	5	6	5	5
Q14444;Q14444-2	Caprin-1;Isoform 2 of Caprin-1	CAPRIN1									2.12155	0.796584	2.04107	0.502662	0.859863	0.293922	19.2074	19.5573	19.0894	20.2279	19.9736	20.0423	19.7094	19.5742	19.4523	14	14	14	14	16	14	14	14	13
Q9H0C8	Integrin-linked kinase-associated serine/threonine phosphatase 2C	ILKAP									2.02239	0.794833	2.44699	0.369357	1.14668	0.425476	15.8264	16.3446	15.8631	16.7927	16.758	16.8679	16.3552	16.5297	16.4257	7	10	9	8	9	9	9	8	9
Q92615	La-related protein 4B	LARP4B									1.76232	0.79428	1.35634	0.269332	1.29288	0.524949	17.0405	17.3782	16.7363	17.7481	17.7805	18.0092	17.4917	17.6057	17.6325	10	11	11	12	13	13	12	10	11
Q8WYQ5;Q8WYQ5-3	Microprocessor complex subunit DGCR8;Isoform 3 of Microprocessor complex subunit DGCR8	DGCR8									1.77306	0.793309	1.85572	0.471079	0.679428	0.32223	13.9229	14.364	13.7102	14.877	14.8181	14.682	14.387	14.1306	14.4463	1	1	1	2	2	2	1	2	1
Q6P2C8;Q6P2C8-2	Mediator of RNA polymerase II transcription subunit 27;Isoform 2 of Mediator of RNA polymerase II transcription subunit 27	MED27									1.4434	0.791225	0.466364	0.221711	1.3784	0.569514	14.9766	15.5312	15.0578	16.3289	15.6886	15.9217	15.7309	15.6256	15.9176	3	4	3	3	4	5	4	3	3
Q68CQ4	Digestive organ expansion factor homolog	DIEXF									1.89149	0.791209	0.889546	0.229605	1.32959	0.561604	15.5456	16.1374	15.8833	16.5396	16.6243	16.776	16.2205	16.5041	16.5264	9	12	12	12	15	12	13	12	11
O60264	SWI/SNF-related matrix-associated actin-dependent regulator of chromatin subfamily A member 5	SMARCA5									2.3891	0.789249	3.16866	0.380905	1.3888	0.408344	17.4915	17.8917	17.4983	18.4157	18.3875	18.446	17.9646	18.058	18.0839	23	23	19	26	26	27	24	25	21
Q9H4I3	TraB domain-containing protein	TRABD	+								3.43726	0.788605	1.06524	0.284414	2.05727	0.504191	16.4377	16.4144	16.3916	17.3075	17.2301	17.072	17.0646	16.9758	16.7159	3	5	3	3	5	4	4	3	3
Q96RT7;Q96RT7-2;Q96RT7-3	Gamma-tubulin complex component 6;Isoform 2 of Gamma-tubulin complex component 6;Isoform 3 of Gamma-tubulin complex component 6	TUBGCP6									1.87486	0.787855	0.0949015	0.0256904	1.94437	0.762165	14.9204	15.1016	14.5399	15.4884	15.6547	15.7824	15.5376	15.6969	15.6139	5	5	4	5	5	5	6	6	5
Q9UNX4	WD repeat-containing protein 3	WDR3									2.27434	0.78647	1.80524	0.225998	1.8819	0.560472	17.3353	17.7687	17.4292	18.3697	18.3348	18.188	18.0613	18.0828	18.0704	19	18	17	21	22	22	21	21	20
P78316	Nucleolar protein 14	NOP14									2.27965	0.786029	2.38031	0.403268	0.914597	0.382761	16.4224	16.6706	16.1939	17.1806	17.2876	17.1769	16.7854	16.838	NaN	10	12	11	13	14	13	10	12	0
Q9HAV4	Exportin-5	XPO5									2.11063	0.78306	3.71815	0.302681	1.40625	0.480379	16.7507	17.2282	16.7588	17.7071	17.6758	17.704	17.3819	17.433	17.3639	17	21	18	23	22	23	23	20	15
Q96PV6;Q96PV6-1	Leukocyte receptor cluster member 8;Isoform 2 of Leukocyte receptor cluster member 8	LENG8									2.01102	0.782885	1.53538	0.394349	1.10516	0.388535	14.8465	14.7658	14.3782	15.2725	15.5444	15.5224	15.1192	15.1447	14.8923	4	4	5	6	6	6	6	6	3
Q6P5R6	60S ribosomal protein L22-like 1	RPL22L1									2.48126	0.78214	0.0775521	0.0203648	2.2457	0.761775	17.4848	17.6396	17.8831	18.5035	18.3596	18.4908	18.2733	18.5355	18.484	4	3	3	3	4	4	4	4	3
Q9H0S4	Probable ATP-dependent RNA helicase DDX47	DDX47									1.80249	0.780138	1.92896	0.327841	1.13929	0.452297	16.2178	16.6419	16.0228	16.9882	17.0351	17.1997	16.6894	16.8191	16.731	14	14	12	15	15	14	14	14	13
Q9Y5V3;Q9Y5V3-2	Melanoma-associated antigen D1;Isoform 2 of Melanoma-associated antigen D1	MAGED1									1.60212	0.77841	2.32607	0.471725	0.602683	0.306685	15.6653	15.9658	15.217	16.3225	16.3766	16.4843	15.9717	16.0081	15.7885	8	8	6	7	8	7	7	8	6
Q5TC82;Q5TC82-2	Roquin-1;Isoform 2 of Roquin-1	RC3H1									1.65467	0.77831	0.511293	0.216191	1.11603	0.562119	14.2678	13.9634	13.6305	14.5984	14.9503	14.648	14.5634	14.7474	14.2373	1	2	2	1	3	2	2	2	1
Q8N5I4	Dehydrogenase/reductase SDR family member on chromosome X	DHRSX									0.492471	-0.686535	0.411715	-0.125179	0.385935	-0.561356	16.5656	16.2991	14.6376	15.0013	15.2399	15.2016	15.1161	15.4746	15.2275	6	6	4	5	4	2	4	4	4
Q92917	G-patch domain and KOW motifs-containing protein	GPKOW									1.76757	0.777617	2.48183	0.437817	0.801748	0.339801	16.8512	17.2146	16.5556	17.7506	17.5697	17.6339	17.3035	17.1805	17.1567	10	9	8	11	11	11	9	11	9
O75084	Frizzled-7	FZD7									0.982272	-0.685202	1.59929	0.7016	1.70365	-1.3868	19.6144	18.5159	19.1458	18.5519	18.368	18.3006	18.0037	17.75	17.362	4	3	4	5	4	5	4	3	4
Q9GZP4;Q9GZP4-2	PITH domain-containing protein 1;Isoform 2 of PITH domain-containing protein 1	PITHD1									2.73732	0.776652	0.0623296	-0.0104059	2.57622	0.787058	18.0863	18.4175	18.1256	19.0195	18.9691	18.9709	18.8892	19.0748	19.0267	9	10	9	10	11	11	10	11	10
Q93074;Q93074-2;Q93074-3	Mediator of RNA polymerase II transcription subunit 12;Isoform 2 of Mediator of RNA polymerase II transcription subunit 12;Isoform 3 of Mediator of RNA polymerase II transcription subunit 12	MED12									1.67934	0.776505	0.451242	0.103333	1.48125	0.673172	13.4551	14.109	13.5979	14.4224	14.434	14.635	14.265	14.5076	14.4089	8	8	9	9	11	12	7	9	7
Q86T03;Q86T03-2	Type 1 phosphatidylinositol 4,5-bisphosphate 4-phosphatase;Isoform 2 of Type 1 phosphatidylinositol 4,5-bisphosphate 4-phosphatase	PIP4P1									1.11271	-0.68407	0.215614	-0.0834955	0.989126	-0.600574	17.3714	16.7377	17.6356	16.5874	16.7459	16.3592	16.7974	16.6883	16.4572	5	5	5	5	5	5	5	5	5
O95071;O95071-2	E3 ubiquitin-protein ligase UBR5;Isoform 2 of E3 ubiquitin-protein ligase UBR5	UBR5									2.04096	0.776218	2.12568	0.201923	1.63593	0.574296	16.1905	16.7146	16.2993	17.1677	17.1179	17.2475	16.9471	16.9893	16.9908	24	23	24	26	30	28	27	23	22
Q99707	Methionine synthase	MTR									3.07467	0.77614	2.77816	0.439688	1.6643	0.336452	16.5088	16.7675	16.5606	17.457	17.3601	17.3483	17.04	16.8822	16.9241	20	23	21	28	33	30	24	22	19
O75691	Small subunit processome component 20 homolog	UTP20									2.78918	0.775732	1.57632	0.200726	2.21728	0.575006	17.0413	17.3029	16.9898	17.8226	17.9299	17.9087	17.5914	17.7169	17.7507	18	22	19	28	27	23	25	25	22
O60231	Pre-mRNA-splicing factor ATP-dependent RNA helicase DHX16	DHX16									2.0421	0.775171	2.50127	0.419783	0.985493	0.355388	16.6304	16.9545	16.4041	17.4312	17.3795	17.5038	16.9456	16.9823	17.1272	17	18	15	17	16	16	16	16	14
Q96EU6;Q96EU6-2	Ribosomal RNA processing protein 36 homolog;Isoform 2 of Ribosomal RNA processing protein 36 homolog	RRP36									1.58015	0.774725	1.4048	0.753937	0.0212119	0.0207885	13.9323	14.4047	13.6586	14.6928	14.7439	14.8831	13.5466	14.1539	14.3575	3	2	2	3	2	3	2	1	2
P13747	HLA class I histocompatibility antigen, alpha chain E	HLA-E									0.77219	-0.682599	0.855171	-0.185281	0.52166	-0.497319	15.7711	14.7356	16.0816	14.8532	14.8691	14.8182	15.1535	14.8347	15.1081	5	4	7	6	7	4	6	7	4
Q13426;Q13426-2;Q13426-3	DNA repair protein XRCC4;Isoform 2 of DNA repair protein XRCC4;Isoform 3 of DNA repair protein XRCC4	XRCC4									1.57859	0.773931	0.61338	0.128124	1.27033	0.645806	15.2831	16.0519	15.6289	16.4961	16.3716	16.4181	16.1277	16.392	16.3817	5	8	4	8	8	7	7	8	6
Q13247;Q13247-3	Serine/arginine-rich splicing factor 6;Isoform SRP55-3 of Serine/arginine-rich splicing factor 6	SRSF6									2.09734	0.773881	2.02465	0.201148	1.64276	0.572734	18.9297	19.2934	18.7677	19.7988	19.7182	19.7954	19.5032	19.6154	19.5903	11	11	10	11	11	11	11	11	11
Q9Y3A4	Ribosomal RNA-processing protein 7 homolog A	RRP7A									2.26171	0.773059	2.0326	0.241781	1.77731	0.531278	14.8651	15.0901	14.6291	15.5791	15.5934	15.7309	15.3708	15.4269	15.3803	6	4	5	7	7	7	6	6	5
Q15434	RNA-binding motif, single-stranded-interacting protein 2	RBMS2									1.55829	0.772264	0.105075	0.0277278	1.57992	0.744537	17.3001	17.9086	17.2484	18.1284	18.2292	18.4163	18.1543	18.3065	18.2298	3	3	4	4	4	4	4	4	4
Q8WX92;Q8WX92-2	Negative elongation factor B;Isoform 2 of Negative elongation factor B	NELFB									3.30856	0.771357	0.963939	0.170799	3.7826	0.600558	15.7953	15.8068	15.8516	16.4467	16.6378	16.6833	16.4195	16.4879	16.3481	7	8	7	9	9	10	10	9	10
Q96C23	Galactose mutarotase	GALM									2.80314	0.771132	1.86002	-0.455383	3.69777	1.22651	17.6108	17.8008	17.6316	18.35	18.3945	18.6121	18.7657	19.0042	18.9528	6	7	5	7	8	8	9	9	8
O95571	Persulfide dioxygenase ETHE1, mitochondrial	ETHE1	+	Matrix	Metabolism;Sulfur metabolism		+				1.09407	-0.676209	2.10785	-0.2878	0.599126	-0.388409	20.0563	21.0516	20.5799	19.9588	19.8107	19.8896	20.1225	20.1482	20.2518	10	12	10	11	12	12	12	12	11
Q15437	Protein transport protein Sec23B	SEC23B									1.73079	0.770348	2.35103	0.24177	1.24922	0.528578	17.7423	18.2532	17.603	18.7095	18.608	18.5921	18.4022	18.3571	18.4249	10	12	11	16	15	14	16	13	12
Q9HCK8	Chromodomain-helicase-DNA-binding protein 8	CHD8									1.36515	0.769897	1.53647	0.212044	0.982949	0.557852	13.1642	13.2661	12.4375	13.7624	13.6526	13.7626	13.4147	13.5909	13.5358	4	5	4	4	6	6	4	3	3
P51003	Poly(A) polymerase alpha	PAPOLA									2.2385	0.768451	1.96248	0.269128	1.56384	0.499323	15.3697	15.7034	15.2377	16.1712	16.1699	16.275	15.8546	15.9309	16.0233	14	12	12	12	13	14	15	12	10
P00749;P00749-2	Urokinase-type plasminogen activator;Isoform 2 of Urokinase-type plasminogen activator	PLAU									1.20735	-0.673894	0.164103	0.140682	1.47619	-0.814575	14.0232	13.6814	13.6332	13.481	12.6822	13.1529	12.9077	12.6076	13.3788	3	1	1	3	2	2	3	2	3
Q9UK97;Q9UK97-2;Q9UK97-3	F-box only protein 9;Isoform 2 of F-box only protein 9;Isoform 3 of F-box only protein 9	FBXO9									1.84089	0.766712	0.906055	0.0963421	1.61621	0.670369	16.2714	16.5068	15.8751	16.9578	17.0235	16.9722	16.8578	16.9775	16.8291	6	5	4	6	8	5	8	7	7
Q9NX58	Cell growth-regulating nucleolar protein	LYAR									2.44706	0.765767	0.380868	0.103874	2.24482	0.661893	16.5181	16.6835	16.36	17.1354	17.303	17.4204	17.0432	17.318	17.1861	12	10	11	12	13	12	12	11	10
O60885	Bromodomain-containing protein 4	BRD4									1.78739	0.76519	1.16634	0.252444	1.21771	0.512746	15.9271	16.404	15.8123	16.7333	16.7672	16.9385	16.4447	16.7129	16.524	15	15	10	17	17	17	17	17	15
Q9NYB0	Telomeric repeat-binding factor 2-interacting protein 1	TERF2IP									2.90694	0.763288	1.79286	0.234809	2.31955	0.52848	16.2271	16.3667	16.0764	16.9688	16.9246	17.0668	16.7455	16.6843	16.8258	6	6	5	6	9	7	5	7	6
P13984	General transcription factor IIF subunit 2	GTF2F2									1.70365	0.763257	1.83033	0.144965	1.43309	0.618291	16.2949	16.9352	16.3836	17.3669	17.2606	17.276	17.1512	17.1381	17.1792	11	14	13	15	15	14	15	15	14
O43156	TELO2-interacting protein 1 homolog	TTI1									1.9652	0.762881	1.27904	0.293248	1.17856	0.469633	15.7174	16.2602	15.8689	16.6174	16.7249	16.7929	16.2306	16.4926	16.5322	4	4	4	5	4	5	6	4	3
Q6PCE3	Glucose 1,6-bisphosphate synthase	PGM2L1									4.05317	0.762313	0.234	-0.0556075	3.25027	0.81792	17.678	17.6451	17.6458	18.35	18.3992	18.5067	18.3322	18.4775	18.613	11	13	11	11	14	16	13	14	14
Q14997	Proteasome activator complex subunit 4	PSME4									1.31241	0.761578	0.407705	0.069595	1.16899	0.691983	14.8893	15.6937	14.8766	15.885	15.8872	15.9721	15.7163	15.9382	15.881	19	23	18	32	29	26	29	26	23
Q9BY42	Replication termination factor 2	RTF2									3.40944	0.761569	1.89913	0.481292	1.34566	0.280277	15.3796	15.3811	15.2909	16.0047	16.1102	16.2214	15.8038	15.6022	15.4864	8	6	6	8	10	7	7	8	8
Q92979	Ribosomal RNA small subunit methyltransferase NEP1	EMG1									3.21366	0.761489	1.64153	0.217258	2.72308	0.544231	17.61	17.7155	17.4965	18.4432	18.3767	18.2866	18.0929	18.2277	18.1341	11	11	10	12	12	12	12	11	11
Q96DX4	RING finger and SPRY domain-containing protein 1	RSPRY1									1.41185	0.761441	0.183676	-0.0728099	1.41184	0.83425	14.7699	15.5176	14.8231	15.6558	15.8767	15.8624	15.6165	15.9304	16.0664	6	9	5	9	10	9	9	8	6
O60858;O60858-3	E3 ubiquitin-protein ligase TRIM13;Isoform 3 of E3 ubiquitin-protein ligase TRIM13	TRIM13									0.397942	-0.666951	0.413172	-0.865913	0.235019	0.198962	15.0512	14.2187	14.4217	14.7156	12.5842	14.391	14.7646	14.7611	NaN	2	3	3	3	2	3	2	2	NaN
Q8N9A8;Q8N9A8-2	Nuclear envelope phosphatase-regulatory subunit 1;Isoform 2 of Nuclear envelope phosphatase-regulatory subunit 1	CNEP1R1									2.46496	0.759952	0.0361646	0.0124664	1.97412	0.747485	14.9729	14.5641	14.709	15.5341	15.5349	15.4569	15.664	15.279	15.5455	2	2	2	2	2	2	2	2	1
Q12830;Q12830-2;Q12830-4	Nucleosome-remodeling factor subunit BPTF;Isoform 2 of Nucleosome-remodeling factor subunit BPTF;Isoform 4 of Nucleosome-remodeling factor subunit BPTF	BPTF									2.18259	0.759874	1.01416	0.226232	1.38645	0.533642	15.7233	16.2022	15.8203	16.6644	16.6931	16.6679	16.2758	16.4347	16.6362	3	5	5	6	5	5	7	5	5
Q9NVC6	Mediator of RNA polymerase II transcription subunit 17	MED17									1.83484	0.759867	2.43409	0.259708	1.25487	0.500159	14.5816	14.5114	13.9999	15.0838	15.1523	15.1363	14.9169	14.7922	14.8842	8	9	4	7	10	11	9	9	8
O14893;O14893-2;O14893-3	Gem-associated protein 2;Isoform 2 of Gem-associated protein 2;Isoform 3 of Gem-associated protein 2	GEMIN2									2.49728	0.758956	0.186159	0.0627956	1.83229	0.696161	14.3709	14.7609	14.6357	15.3194	15.3095	15.4154	15.0593	15.3088	15.4879	2	3	2	3	3	3	4	3	3
Q6PIU2	Neutral cholesterol ester hydrolase 1	NCEH1									1.56572	0.758075	1.53488	0.224885	1.14401	0.53319	15.1814	15.9128	15.4141	16.3429	16.1555	16.2842	16.1067	16.028	15.9731	13	15	13	15	16	15	16	15	16
Q92620	Pre-mRNA-splicing factor ATP-dependent RNA helicase PRP16	DHX38									2.17014	0.757987	3.29236	0.331822	1.36487	0.426165	15.8106	16.0793	15.5782	16.5849	16.6253	16.5319	16.2783	16.2514	16.2168	27	28	32	32	30	33	30	28	26
P11717	Cation-independent mannose-6-phosphate receptor	IGF2R									1.27519	-0.661713	1.37209	-0.179005	0.900125	-0.482708	18.5096	19.2238	19.2526	18.3061	18.3444	18.3504	18.3943	18.5795	18.5641	69	71	71	66	66	65	67	65	60
O95059	Ribonuclease P protein subunit p14	RPP14									1.53925	0.757006	1.0985	0.253721	1.04295	0.503285	13.4746	14.1333	14.094	14.619	14.806	14.548	14.2851	14.3796	14.5471	1	1	2	3	4	2	3	1	1
O95905;O95905-3	Protein ecdysoneless homolog;Isoform 3 of Protein ecdysoneless homolog	ECD									2.83459	0.756384	2.85676	0.311192	2.01289	0.445192	17.2219	17.2869	16.9831	17.946	17.8608	17.9543	17.563	17.6127	17.6518	7	5	6	9	8	8	8	8	7
Q15025;Q15025-2;Q15025-3;Q15025-4;Q15025-5;Q15025-6;Q15025-7;Q15025-8	TNFAIP3-interacting protein 1;Isoform 2 of TNFAIP3-interacting protein 1;Isoform 3 of TNFAIP3-interacting protein 1;Isoform 4 of TNFAIP3-interacting protein 1;Isoform 5 of TNFAIP3-interacting protein 1;Isoform 6 of TNFAIP3-interacting protein 1;Isoform 7 of TNFAIP3-interacting protein 1;Isoform 8 of TNFAIP3-interacting protein 1	TNIP1									1.64995	0.756339	0.653227	0.189432	1.16361	0.566907	14.4189	14.0683	13.7306	14.8603	14.9223	14.7042	14.8323	14.6485	14.4377	4	3	3	4	4	4	3	2	4
Q14186	Transcription factor Dp-1	TFDP1									2.85199	0.756314	1.91374	0.324657	2.25959	0.431657	14.609	14.8176	14.6039	15.37	15.3658	15.5638	15.065	15.0801	15.1805	2	2	1	2	1	2	2	2	1
Q8IY37	Probable ATP-dependent RNA helicase DHX37	DHX37									2.87624	0.756	1.17102	0.250849	1.81601	0.505151	17.2598	17.5423	17.3359	18.0503	18.1696	18.1861	17.7021	17.9725	17.9787	9	9	10	10	9	11	10	9	9
P30041	Peroxiredoxin-6	PRDX6		unknown	Detoxification;Lipid metabolism;Metabolism;Phospholipid metabolism;ROS and glutathione metabolism						0.698928	-0.658678	0.151025	-0.0340691	0.649681	-0.624609	24.5964	25.7396	24.3503	24.3094	24.186	24.2149	24.4073	24.2582	24.1469	25	25	25	25	25	24	25	24	25
Q12789;Q12789-3	General transcription factor 3C polypeptide 1;Isoform 2 of General transcription factor 3C polypeptide 1	GTF3C1									2.59341	0.75515	1.10698	0.195213	1.80701	0.559937	14.875	15.0688	14.682	15.6155	15.6544	15.6213	15.2861	15.569	15.4505	12	15	10	19	18	20	17	22	15
Q14919;Q14919-2	Dr1-associated corepressor;Isoform 2 of Dr1-associated corepressor	DRAP1									2.67046	0.754782	2.15829	0.365381	1.63024	0.3894	18.6725	18.7987	18.4706	19.3071	19.434	19.465	19.0083	18.9628	19.1388	5	5	5	6	6	6	5	6	6
Q96J01	THO complex subunit 3	THOC3									1.98024	0.754569	1.02331	0.543612	0.36073	0.210957	16.8631	17.0174	17.2467	17.9838	17.8425	17.5647	17.6351	17.241	16.884	6	7	7	6	9	7	6	8	6
Q9BQI5-4;Q9BQI5-5	Isoform 4 of SH3-containing GRB2-like protein 3-interacting protein 1;Isoform 5 of SH3-containing GRB2-like protein 3-interacting protein 1	SGIP1									0.660714	-0.657181	1.27706	0.759267	1.04217	-1.41645	15.5878	14.698	14.1168	13.8925	14.1564	14.3821	NaN	13.6015	13.1673	5	3	1	2	1	2	0	1	1
Q96MU7;Q96MU7-2	YTH domain-containing protein 1;Isoform 2 of YTH domain-containing protein 1	YTHDC1									2.46487	0.754568	0.508083	0.240808	1.1031	0.513761	15.7411	15.919	15.5754	16.5552	16.5839	16.3602	16.4965	16.4086	15.8718	6	6	1	5	6	4	4	6	6
Q96NC0	Zinc finger matrin-type protein 2	ZMAT2									1.59959	0.754052	0.674906	0.15734	1.24757	0.596712	14.5157	15.2224	14.7594	15.6869	15.597	15.4757	15.3711	15.5992	15.3174	4	4	3	5	4	4	3	3	5
Q9NTI5;Q9NTI5-2	Sister chromatid cohesion protein PDS5 homolog B;Isoform 2 of Sister chromatid cohesion protein PDS5 homolog B	PDS5B									2.59892	0.753628	1.31718	0.146767	2.13483	0.606861	16.171	16.5225	16.2172	17.0697	17.0216	17.0803	16.8446	16.8806	17.0061	24	26	26	32	30	34	31	33	24
P31146	Coronin-1A	CORO1A									1.72044	0.75306	1.40075	0.842526	0.132168	-0.0894658	14.7277	14.9927	14.6385	15.7377	15.6727	15.2075	15.0583	14.7488	14.2833	5	7	5	6	8	7	6	6	4
A6NHR9	Structural maintenance of chromosomes flexible hinge domain-containing protein 1	SMCHD1									1.8328	0.752033	0.691475	0.133738	1.51653	0.618295	14.8028	15.2646	14.6941	15.618	15.6203	15.7793	15.3993	15.5975	15.6196	28	31	33	36	41	41	39	36	37
Q9H1B5	Xylosyltransferase 2	XYLT2									0.640839	-0.652802	0.722131	-0.732456	0.0999535	0.0796544	13.8642	14.1281	14.5419	14.028	13.8465	12.7014	13.8774	14.3058	14.59	1	1	2	1	1	1	1	1	2
P0DN79;P35520;P35520-2	Cystathionine beta-synthase-like protein;Cystathionine beta-synthase;Isoform 2 of Cystathionine beta-synthase	CBSL;CBS;CBS									0.675428	-0.652488	2.52389	-0.759371	0.0857171	0.106883	17.447	18.9308	18.3687	17.482	17.5731	17.7339	18.1843	18.3828	18.5	13	17	14	16	14	13	14	16	12
P49917	DNA ligase 4	LIG4									1.49056	0.751258	1.08612	0.26068	0.955199	0.490578	15.0276	15.6012	14.8659	15.7975	15.9159	16.0351	15.4769	15.7572	15.7324	4	3	3	6	5	4	4	4	4
Q9Y657	Spindlin-1	SPIN1									1.4792	0.751136	0.694968	0.102704	1.25128	0.648432	15.9409	16.5619	15.7975	16.8863	16.8194	16.8479	16.6373	16.7475	16.8607	6	6	6	6	8	7	8	8	6
Q8WUZ0;Q8WUZ0-2	B-cell CLL/lymphoma 7 protein family member C;Isoform 2 of B-cell CLL/lymphoma 7 protein family member C	BCL7C									2.15512	0.750869	2.43459	0.261703	1.4845	0.489167	16.0205	16.3955	15.91	16.8744	16.8382	16.866	16.56	16.6808	16.5526	3	3	3	3	4	3	3	3	3
Q9BWU0	Kanadaptin	SLC4A1AP									1.61834	0.749424	1.95929	0.463887	0.548461	0.285537	16.0703	16.6382	15.9661	16.9534	16.9253	17.044	16.3269	16.5467	16.6575	7	9	8	10	12	9	8	9	8
O60671;O60671-2	Cell cycle checkpoint protein RAD1;Isoform 2 of Cell cycle checkpoint protein RAD1	RAD1									1.3549	0.748741	0.460743	0.475491	0.282635	0.273251	15.1638	15.2322	15.4904	16.1712	16.3787	15.5828	16.1241	15.7317	14.8504	2	1	2	3	2	3	3	3	1
Q9ULF5	Zinc transporter ZIP10	SLC39A10									0.967254	-0.650583	0.844339	-0.999675	0.40809	0.349092	14.8627	14.5664	14.95	NaN	14.4701	13.8149	15.4378	14.4563	15.5324	3	3	3	NaN	1	1	2	3	3
O15182	Centrin-3	CETN3									1.75011	0.745193	0.531388	0.309966	1.94901	0.435227	13.9585	14.1192	14.0746	14.7082	15.1525	14.5272	14.5491	14.4229	NaN	1	1	1	1	1	1	1	2	NaN
Q9NQP4	Prefoldin subunit 4	PFDN4									0.895753	-0.647452	0.0353513	0.0367785	2.49464	-0.684231	16.7916	16.8062	16.8764	15.6977	16.0094	16.8248	16.2793	16.2076	15.9346	3	3	3	3	3	3	3	3	2
Q8N3X1;Q8N3X1-2	Formin-binding protein 4;Isoform 2 of Formin-binding protein 4	FNBP4									1.34953	0.744638	0.279586	0.0869865	1.12913	0.657652	14.2911	14.7177	13.8486	14.9136	15.0657	15.112	14.7283	15.0899	15.0122	6	6	5	6	6	7	6	5	5
P42285	Exosome RNA helicase MTR4	MTREX									2.18319	0.744212	2.49474	0.22306	1.6837	0.521152	17.5415	17.9331	17.4906	18.461	18.3547	18.3821	18.1643	18.1582	18.2062	27	27	29	28	30	28	28	27	28
P17480-2	Isoform UBF2 of Nucleolar transcription factor 1	UBTF									2.1669	0.743955	0.949438	0.227948	1.315	0.516007	14.5132	14.6992	14.2755	15.3703	15.2462	15.1032	15.0437	14.9802	NaN	21	19	20	20	22	21	21	18	0
O75446	Histone deacetylase complex subunit SAP30	SAP30									2.11608	0.743743	1.16672	0.142725	1.72149	0.601018	14.3741	14.3896	13.937	15.015	14.948	14.9688	14.9401	14.8017	14.7619	1	2	2	2	2	2	2	2	2
Q29RF7	Sister chromatid cohesion protein PDS5 homolog A	PDS5A									1.87578	0.743446	2.07318	0.269817	1.31937	0.473628	17.3218	17.803	17.283	18.2249	18.115	18.2983	17.9187	17.9351	17.975	20	22	21	23	25	22	23	22	23
Q9NVX2	Notchless protein homolog 1	NLE1									2.86906	0.742905	1.79404	0.200375	2.61604	0.54253	15.9218	16.0919	15.8204	16.7792	16.6741	16.6096	16.4718	16.4949	16.495	10	9	9	9	9	9	9	9	8
P62253	Ubiquitin-conjugating enzyme E2 G1	UBE2G1									1.80316	0.742252	0.415327	-0.140598	2.17187	0.88285	16.3268	16.6684	16.1753	17.0148	17.0251	17.3574	17.1001	17.4026	17.3163	5	4	3	5	6	5	5	5	5
Q5ST30;Q5ST30-3;Q5ST30-4	Valine--tRNA ligase, mitochondrial;Isoform 3 of Valine--tRNA ligase, mitochondrial;Isoform 4 of Valine--tRNA ligase, mitochondrial	VARS2	+	Matrix	Mitochondrial central dogma;mt-tRNA synthetases;Translation		+				1.9169	0.741276	0.0840521	-0.0389064	1.65675	0.780183	13.2706	13.1088	12.7459	13.651	13.8088	13.8893	13.5346	14.0286	13.9027	2	1	4	2	3	4	3	2	3
O95163	Elongator complex protein 1	ELP1									1.60861	0.740884	0.547746	0.0539983	1.48844	0.686885	16.994	17.7086	17.2319	18.0302	18.0368	18.0901	17.9234	18.0155	18.0562	35	38	34	36	37	37	37	34	34
Q6PCB7	Long-chain fatty acid transport protein 1	SLC27A1									0.913928	-0.641813	2.03405	-0.394411	0.301776	-0.247402	16.8362	16.1819	17.3034	16.0559	16.1417	16.1985	16.3905	16.5494	16.6394	15	14	16	11	13	11	13	14	12
P04216	Thy-1 membrane glycoprotein	THY1									1.20636	-0.641708	2.76241	-0.72459	0.11353	0.0828819	23.0795	22.6023	23.4603	22.4407	22.3461	22.4301	22.9884	23.0985	23.3039	4	4	4	4	5	4	4	4	5
P09486	SPARC	SPARC									1.20473	-0.640212	0.893252	-0.205798	0.742124	-0.434414	21.445	21.4343	20.6958	20.4919	20.5778	20.5847	20.5524	20.8811	20.8383	13	13	12	13	13	12	12	13	12
O95639;O95639-2;O95639-3	Cleavage and polyadenylation specificity factor subunit 4;Isoform 2 of Cleavage and polyadenylation specificity factor subunit 4;Isoform 3 of Cleavage and polyadenylation specificity factor subunit 4	CPSF4									1.7337	0.739045	1.65809	0.109792	1.52291	0.629253	14.7753	15.4301	15.0326	15.8624	15.767	15.8256	15.7316	15.6931	15.701	4	3	5	7	7	7	5	7	5
O43159	Ribosomal RNA-processing protein 8	RRP8									1.50076	0.73831	0.943635	-0.0938886	1.64931	0.832198	15.8702	15.167	15.2174	16.1111	16.182	16.1763	16.172	16.3082	16.2709	5	6	5	8	10	7	8	8	8
Q9Y6I9	Testis-expressed protein 264	TEX264									1.03768	-0.637743	1.28174	0.372837	1.49302	-1.01058	17.3584	16.5396	17.429	16.5501	16.4622	16.4015	16.3546	16.0023	15.9384	7	8	7	7	7	7	7	5	4
Q9UDY8	Mucosa-associated lymphoid tissue lymphoma translocation protein 1	MALT1									3.4848	0.737657	0.495467	-0.069231	3.46279	0.806888	15.9016	15.8798	16.0464	16.6359	16.6505	16.7543	16.655	16.7798	16.8137	17	12	18	20	20	21	20	20	18
Q9NQE9	Histidine triad nucleotide-binding protein 3	HINT3	+	unknown	0						1.18897	-0.636465	2.33609	-0.512258	0.191128	-0.124207	16.5194	15.8145	16.5608	15.5864	15.7985	15.6005	16.1351	16.2875	16.0995	6	5	6	4	5	4	5	5	5
O96019	Actin-like protein 6A	ACTL6A									2.54357	0.737068	1.2827	0.137276	2.19127	0.599792	15.8551	16.1029	15.7349	16.6043	16.6005	16.6993	16.4227	16.5198	16.5498	13	16	14	16	15	15	15	15	14
Q9GZT6;Q9GZT6-2	Coiled-coil domain-containing protein 90B, mitochondrial;Isoform 2 of Coiled-coil domain-containing protein 90B, mitochondrial	CCDC90B	+	MIM	0	+					0.899317	-0.634163	0.111701	-0.0870565	1.08713	-0.547106	NaN	16.8563	16.7526	15.8561	16.622	16.0328	15.99	16.2339	16.5481	0	6	7	2	5	4	6	3	3
P38571;P38571-2	Lysosomal acid lipase/cholesteryl ester hydrolase;Isoform 2 of Lysosomal acid lipase/cholesteryl ester hydrolase	LIPA									1.1963	-0.633914	0.844816	-0.267338	0.670863	-0.366576	18.6489	19.4281	18.981	18.4206	18.5475	18.1881	18.809	18.6897	18.4596	5	6	5	5	5	5	5	6	5
Q9GZU8	PSME3-interacting protein	PSME3IP1									1.98462	0.736815	2.48814	0.422284	0.899001	0.314531	17.243	17.6202	17.0991	17.9963	18.0316	18.1448	17.5367	17.6708	17.6983	6	6	6	7	7	6	7	7	6
O60499	Syntaxin-10	STX10									1.15621	-0.632363	0.973892	0.77543	1.57233	-1.40779	15.1361	14.377	14.7961	14.0773	14.3936	13.9412	14.0337	12.8674	13.1848	4	3	4	3	4	2	2	2	2
Q9HAV0	Guanine nucleotide-binding protein subunit beta-4	GNB4									0.817883	-0.631866	0.676461	0.35968	1.32853	-0.991547	18.6955	17.9628	19.0073	18.2257	17.939	17.6052	17.8646	17.5161	17.3101	7	8	6	6	7	7	6	7	7
Q13326	Gamma-sarcoglycan	SGCG									0.632461	-0.62993	0.00198295	-0.001688	0.76582	-0.628242	15.4797	14.8032	16.0672	14.3235	14.9302	15.2067	14.9255	14.6303	14.9096	5	1	3	1	2	2	2	2	1
P00846	ATP synthase subunit a	MT-ATP6	+	MIM	Complex V;CV subunits;OXPHOS;OXPHOS subunits					+	1.05797	-0.629847	0.937093	-0.519534	0.243462	-0.110313	19.0839	18.6519	19.1	18.6489	18.4432	17.8541	18.9982	18.8603	18.6463	1	1	1	2	2	1	1	1	1
Q13362-4	Isoform 4 of Serine/threonine-protein phosphatase 2A 56 kDa regulatory subunit gamma isoform	PPP2R5C									2.20032	0.734896	0.695921	0.448895	0.479033	0.286	13.4009	13.4222	13.3714	14.3407	14.19	13.8685	14.1932	13.5114	13.348	8	9	8	9	9	9	7	7	7
Q15059	Bromodomain-containing protein 3	BRD3									3.04563	0.732356	0.479145	0.0673084	3.02861	0.665048	14.3297	14.0997	14.2334	14.8668	14.9564	15.0366	14.8336	14.9557	14.8685	6	2	3	8	8	6	6	6	6
Q9UKX7;Q9UKX7-2	Nuclear pore complex protein Nup50;Isoform 2 of Nuclear pore complex protein Nup50	NUP50									1.9718	0.732135	2.86392	0.68074	0.133134	0.0513954	16.9325	17.1668	16.6826	17.5439	17.6167	17.8177	17.0172	16.93	16.9889	10	11	7	10	12	10	9	11	10
Q96BQ5	Coiled-coil domain-containing protein 127	CCDC127	+	Membrane	0						1.22848	-0.629206	0.476328	0.36709	1.17062	-0.996297	15.7097	15.018	15.709	14.9542	14.7191	14.8758	14.8835	14.7301	13.8343	5	3	5	4	2	2	2	3	1
Q9Y679	Lipid droplet-regulating VLDL assembly factor AUP1	AUP1									2.38205	0.731394	2.68633	0.418731	1.12134	0.312663	16.2833	16.4772	16.0594	16.9867	16.966	17.0613	16.4937	16.5935	16.6706	9	8	10	11	11	9	10	9	9
Q9UDW1	Cytochrome b-c1 complex subunit 9	UQCR10	+	MIM	CIII subunits;Complex III;OXPHOS;OXPHOS subunits	+					0.971248	-0.62736	0.647574	-0.212866	0.688909	-0.414494	16.514	17.3675	17.263	16.469	16.1596	16.6338	16.5722	16.5909	16.7378	2	2	2	2	2	2	2	2	2
Q9Y6F6;Q9Y6F6-1;Q9Y6F6-2;Q9Y6F6-3;Q9Y6F6-4;Q9Y6F6-5;Q9Y6F6-6;Q9Y6F6-7;Q9Y6F6-8	Inositol 1,4,5-triphosphate receptor associated 1;Isoform 1 of Inositol 1,4,5-triphosphate receptor associated 1;Isoform 2 of Inositol 1,4,5-triphosphate receptor associated 1;Isoform 3 of Inositol 1,4,5-triphosphate receptor associated 1;Isoform 4 of Inositol 1,4,5-triphosphate receptor associated 1;Isoform 5 of Inositol 1,4,5-triphosphate receptor associated 1;Isoform 6 of Inositol 1,4,5-tripho…	IRAG1									0.21954	-0.626047	0.244238	0.144617	0.277827	-0.770664	12.0842	11.9582	15.3212	12.4993	12.2301	12.7561	12.0926	12.2672	12.6918	1	1	2	1	1	1	1	1	1
Q9Y693	LHFPL tetraspan subfamily member 6 protein	LHFPL6									1.17252	-0.624906	0.139825	-0.100644	1.11103	-0.524262	15.4486	14.9658	15.0307	14.4739	14.2049	14.8916	14.5778	14.6705	NaN	2	1	2	1	1	1	2	1	NaN
Q03701	CCAAT/enhancer-binding protein zeta	CEBPZ									1.57843	0.730946	1.00104	0.131044	1.34889	0.599902	16.3072	16.865	16.2015	17.1534	17.1185	17.2947	17.0052	17.1073	17.0609	10	10	11	13	14	15	12	12	13
P31943	Heterogeneous nuclear ribonucleoprotein H	HNRNPH1									2.01457	0.728984	2.00655	0.150486	1.66469	0.578498	20.505	20.9555	20.4727	21.3989	21.3396	21.3817	21.1809	21.2743	21.2135	15	15	15	16	16	16	16	17	16
Q9UI26;Q9UI26-2	Importin-11;Isoform 2 of Importin-11	IPO11									1.79161	0.728057	0.0224196	0.00145912	1.79152	0.726598	15.6673	16.096	15.4843	16.4705	16.4512	16.5101	16.4741	16.454	16.4993	13	12	13	13	16	12	14	14	12
P63172	Dynein light chain Tctex-type 1	DYNLT1									1.93314	0.727315	0.0303921	0.0189279	1.66891	0.708387	17.4163	17.3421	17.0814	18.2076	18.0514	17.7628	18.2694	17.9952	17.7004	3	3	3	3	3	3	3	3	3
Q8WVM7;Q8WVM7-2	Cohesin subunit SA-1;Isoform 2 of Cohesin subunit SA-1	STAG1									2.97117	0.727087	0.747149	0.0666885	3.0135	0.660398	16.1002	16.3529	16.1647	16.8524	16.9681	16.9787	16.8534	16.874	16.8716	8	12	10	12	14	12	11	13	11
Q14814;Q14814-4	Myocyte-specific enhancer factor 2D;Isoform MEF2DA0 of Myocyte-specific enhancer factor 2D	MEF2D									2.3435	0.726278	1.63844	0.341335	1.52544	0.384942	16.2537	16.3618	16.019	17.0851	16.8348	16.8934	16.6423	16.4817	16.6654	4	5	5	5	5	5	5	5	3
Q16134	Electron transfer flavoprotein-ubiquinone oxidoreductase, mitochondrial	ETFDH	+	MIM	Metabolism;Amino acid metabolism;Branched-chain amino acid metabolism;Choline and betaine metabolism;Electron carriers;Fatty acid oxidation;Fe-S-containing proteins;Glycine metabolism;Lipid metabolism;Lysine metabolism;Metabolism;Metals and cofactors;Q-linked reactions, other;Vitamin metabolism		+				0.772909	-0.620485	0.300655	-0.0505457	0.714957	-0.569939	16.666	16.2641	17.1757	NaN	16.0197	16.1433	16.1367	16.1274	NaN	13	12	13	0	12	12	10	12	0
Q9P2N5	RNA-binding protein 27	RBM27									1.72521	0.725433	1.81107	0.366401	0.965743	0.359032	15.6073	15.6873	15.14	16.057	16.3465	16.2073	15.7692	15.8808	15.8616	6	8	8	9	7	7	9	7	6
Q8IWA0	WD repeat-containing protein 75	WDR75									2.39545	0.72442	0.866735	0.136176	1.99248	0.588243	15.7856	16.0653	15.6839	16.571	16.6432	16.4939	16.3179	16.5129	16.4688	14	12	16	17	15	14	15	14	9
Q9BXS4	Transmembrane protein 59	TMEM59									1.00811	-0.619145	2.05459	0.257448	1.39854	-0.876593	17.7317	17.5352	16.7873	16.7542	16.699	16.7436	16.5766	16.4333	16.4144	9	8	7	9	7	6	8	7	6
Q86VM9	Zinc finger CCCH domain-containing protein 18	ZC3H18									2.58344	0.724218	2.85966	0.212883	2.04715	0.511335	15.0837	15.149	14.8024	15.75	15.7632	15.6945	15.4896	15.5375	15.542	9	9	7	10	10	10	11	9	9
P09601	Heme oxygenase 1	HMOX1									1.03511	-0.618561	0.118468	-0.0374184	0.960969	-0.581142	19.6863	18.7735	19.4056	18.8076	18.5419	18.6602	18.878	18.611	18.6329	11	12	11	12	12	10	11	10	10
[truncated: 4,665 more rows]

## Sheet: (4) HEK293 (Mitochondria)
						Import Pathway					TIMM50 Mutant / Control		log2 (LFQ)						Number of peptides used for quantification
[truncated: 1,027 more rows]

[truncated: 1 more sheets: (5) HEK293 (WCE)]
