# Supplementary material for: Reduced Protein Import via TIM23 SORT Drives Disease Pathology in TIMM50-Associated Mitochondrial Disease
Source: Mol Cell Biol. 2024 Jun 3;44(6):226–44. doi: 10.1080/10985549.2024.2353652 (PMC11204040; doi:10.1080/10985549.2024.2353652)
Supplement: Supplemental Material [file TMCB_A_2353652_SM0125.zip › TMCB_A_2353652_Supplementary_material/TMCB_A_2353652_Supplementary_material/suppl_data/Crameri_et_al_Supplementry_Table_4.xlsx]

## Sheet: (1) Contents
Crameri et al - Supplementry Table 4 - Import Substrate Annotation
Sheet	Data
2	Mitochondrial proteome import substrate annotation
3	GO Biological Process analysis of import substrate annotation

## Sheet: (2) Import Substrate Annotation
Uniprot	Gene	Mito	SORT	MOTOR	TIM22	OXA1L	mt-DNA	MitoCarta3.0_SubMitoLocalization	MitoCarta3.0_MitoPathways	Half Life
Q9H3Y8	PPDPF	+								1.63937
Q9UDR5	AASS	+		+				Matrix	Amino acid metabolism;Lysine metabolism;Metabolism
P80404	ABAT	+		+				Matrix	Amino acid metabolism;Fe-S-containing proteins;GABA metabolism;Metabolism;Metals and cofactors
Q9H3L0	MMADHC	+		+				Matrix	Metabolism;Vitamin B12 metabolism;Vitamin metabolism	2.05886
P42765	ACAA2	+		+				Matrix	Amino acid metabolism;Carbohydrate metabolism;Fatty acid oxidation;Ketone metabolism;Lipid metabolism;Lysine metabolism;Metabolism
P13196	ALAS1	+		+				Matrix	Heme synthesis and processing;Metabolism;Metals and cofactors	2.61787
Q9BT30	ALKBH7	+		+				Matrix	0	3.92755
Q14249	ENDOG	+						IMS	Apoptosis;Mitochondrial central dogma;Mitochondrial dynamics and surveillance;mtDNA maintenance;mtDNA stability and decay;mtRNA metabolism;mtRNA stability and decay	4.52994
P24752	ACAT1	+		+				Matrix	Amino acid metabolism;Branched-chain amino acid metabolism;Carbohydrate metabolism;Fatty acid oxidation;Ketone metabolism;Lipid metabolism;Lysine metabolism;Metabolism
O95900	TRUB2	+		+				Matrix	Mitochondrial central dogma;mtRNA granules;mtRNA metabolism;mt-rRNA modifications	5.05056
Q9NS18	GLRX2	+		+				Matrix	Detoxification;Fe-S-containing proteins;Metabolism;Metals and cofactors;ROS and glutathione metabolism;Vitamin C metabolism;Vitamin metabolism	5.71444
Q6P444	MTFR2	+						Membrane	Fission;Mitochondrial dynamics and surveillance	5.92775
P0DJ07	PET100	+	+					MIM	CIV assembly factors;Complex IV;OXPHOS;OXPHOS assembly factors	6.36245
Q08AH1	ACSM1	+		+				Matrix	Fatty acid oxidation;Lipid metabolism;Metabolism
P33121	ACSL1	+						MOM	Fatty acid oxidation;Lipid metabolism;Metabolism
Q8IWW8	ADHFE1	+		+				Matrix	Amino acid metabolism;GABA metabolism;Metabolism
Q9HA92	RSAD1	+		+				MIM	Fe-S-containing proteins;Metabolism;Metals and cofactors	6.42484
Q9BYV1	AGXT2	+		+				Matrix	Amino acid metabolism;Glyoxylate metabolism;Metabolism
P30837	ALDH1B1	+		+				Matrix	Detoxification;Metabolism;Xenobiotic metabolism
P05091	ALDH2	+		+				Matrix	Detoxification;Metabolism;Xenobiotic metabolism
Q9H3K2	GHITM	+	+					MIM	Apoptosis;Mitochondrial dynamics and surveillance	6.76708
Q9H4K7	MTG2	+		+				Matrix	Mitochondrial central dogma;Mitochondrial ribosome assembly;Translation	6.84615
Q8WYQ3	CHCHD10	+						IMS	0	7.01358
P54819	AK2	+						IMS	Metabolism;Nucleotide metabolism;Nucleotide synthesis and processing
Q86WW8	COA5	+						IMS	CIV assembly factors;Complex IV;OXPHOS;OXPHOS assembly factors	7.33978
P48728	AMT	+		+				Matrix	Amino acid metabolism;Folate and 1-C metabolism;Glycine cleavage system;Glycine metabolism;Metabolism;Vitamin metabolism
Q8IVP5	FUNDC1	+						MOM	Autophagy;Mitochondrial dynamics and surveillance;Mitophagy	7.39322
O14874	BCKDK	+		+				Matrix	Amino acid metabolism;Branched-chain amino acid dehydrogenase complex;Branched-chain amino acid metabolism;Metabolism
O00483	NDUFA4	+	+					MIM	CIV subunits;Complex IV;OXPHOS;OXPHOS subunits	7.54789
Q86WA6	BPHL	+		+				Matrix	Detoxification;Metabolism;Xenobiotic metabolism
Q07021	C1QBP	+		+				Matrix	Immune response;Signaling
Q9P2J9	PDP2	+		+				Matrix	Carbohydrate metabolism;Metabolism;Pyruvate metabolism	7.83498
Q8N0X4	CLYBL	+		+				Matrix	Carbohydrate metabolism;Itaconate metabolism;Metabolism
Q9UI43	MRM2	+		+				Matrix	Mitochondrial central dogma;Mitochondrial ribosome assembly;mtRNA granules;mtRNA metabolism;mt-rRNA modifications;Translation	7.84488
Q8N465	D2HGDH	+		+				Matrix	Carbohydrate metabolism;Metabolism;TCA-associated
Q96SZ6	CDK5RAP1	+		+				Matrix	Mitochondrial central dogma;mtRNA metabolism;mt-tRNA modifications	8.03327
Q9BVG8	KIFC3	+								8.21642
Q9BTZ2	DHRS4	+		+				Matrix	Metabolism;Vitamin A metabolism;Vitamin metabolism
Q99595	TIMM17A	+			+			MIM	Protein import, sorting and homeostasis;Protein import and sorting;TIM23 presequence pathway	8.23497
Q8IWA4	MFN1	+						MOM	Fusion;Mitochondrial dynamics and surveillance;Organelle contact sites	8.24933
Q96I36	COX14	+	+					MIM	CIV assembly factors;Complex IV;Mitochondrial central dogma;OXPHOS;OXPHOS assembly factors;Translation;Translation factors	8.5308
Q15119	PDK2	+		+				Matrix	Carbohydrate metabolism;Metabolism;Pyruvate metabolism	8.70092
Q9UI17	DMGDH	+		+				Matrix	Amino acid metabolism;Choline and betaine metabolism;Folate and 1-C metabolism;Glycine metabolism;Metabolism;Vitamin metabolism
P0DMW3	SMIM10L1	+								9.10198
O95140	MFN2	+						MOM	Fusion;Mitochondrial dynamics and surveillance;Organelle contact sites	9.14739
Q96DC8	ECHDC3	+		+				Matrix	0
Q8N3Z3	GTPBP8	+								9.56096
Q8NI60	COQ8A	+						MIM	Coenzyme Q metabolism;Metabolism;Metals and cofactors	10.2706
O75521	ECI2	+		+				Matrix	Fatty acid oxidation;Lipid metabolism;Metabolism
P13804	ETFA	+		+				Matrix	Metabolism;Amino acid metabolism;Branched-chain amino acid metabolism;Choline and betaine metabolism;Electron carriers;Fatty acid oxidation;Glycine metabolism;Lipid metabolism;Lysine metabolism;Metabolism;Q-linked reactions, other;Vitamin metabolism
Q9NPL8	TIMMDC1	+			+			MIM	CI assembly factors;Complex I;OXPHOS;OXPHOS assembly factors	10.4002
Q8WVI0	SMIM4	+								10.9986
O14957	UQCR11	+	+					MIM	CIII subunits;Complex III;OXPHOS;OXPHOS subunits	12.4385
O75380	NDUFS6	+		+				MIM	CI subunits;Complex I;OXPHOS;OXPHOS subunits	11.2449
Q96BP2	MRPS37	+						MIM	Mitochondrial central dogma;Mitochondrial ribosome;SSU;Translation	11.5135
Q969V5	MUL1	+						MOM	Protein import, sorting and homeostasis;Fission;Mitochondrial dynamics and surveillance;Protein homeostasis;Signaling	11.6615
P22570	FDXR	+		+				Matrix	Metabolism;Cholesterol, bile acid, steroid synthesis;Fe-S cluster biosynthesis;Heme synthesis and processing;Lipid metabolism;Metabolism;Metals and cofactors;Vitamin D metabolism;Vitamin metabolism
Q9Y2Z2	MTO1	+		+				Matrix	Folate and 1-C metabolism;Metabolism;Mitochondrial central dogma;mtRNA metabolism;mt-tRNA modifications;Vitamin metabolism	11.2913
Q9UK39	NOCT	+		+				Matrix	Metabolism;Metals and cofactors;NAD biosynthesis and metabolism	11.8003
P50440	GATM	+		+				Matrix	Creatine metabolism;Metabolism;Nucleotide metabolism
Q9BQD7	FAM173A	+	+					MIM	Metabolism;Nucleotide metabolism	14.7845
Q15390	MTFR1	+						Membrane	Fission;Mitochondrial dynamics and surveillance	12.7657
Q969S9	GFM2	+		+				Matrix	Mitochondrial central dogma;Translation;Translation factors
P23378	GLDC	+		+				Matrix	Amino acid metabolism;Glycine cleavage system;Glycine metabolism;Metabolism
Q9NYJ1	COA4	+						IMS	CIV assembly factors;Complex IV;OXPHOS;OXPHOS assembly factors	12.9793
Q8TAA5	GRPEL2	+		+				Matrix	Protein import, sorting and homeostasis;Fe-S cluster biosynthesis;Import motor;Metabolism;Metals and cofactors;Protein import and sorting	12.4123
Q9UI32	GLS2	+		+				Matrix	Amino acid metabolism;Glutamate metabolism;Metabolism
Q9Y5T4	DNAJC15	+	+					MIM	Protein import, sorting and homeostasis;Import motor;Protein import and sorting	15.6937
Q6IB77	GLYAT	+		+				Matrix	Amino acid metabolism;Detoxification;Glycine metabolism;Metabolism;Xenobiotic metabolism
Q8IVS8	GLYCTK	+		+				Matrix	Carbohydrate metabolism;Metabolism
Q96C03	MID49	+						MOM	Fission;Mitochondrial dynamics and surveillance	13.4582
P00390	GSR	+		+				Matrix	Detoxification;Metabolism;ROS and glutathione metabolism
P51687	SUOX	+						IMS	Metabolism;Metals and cofactors;Molybdenum cofactor synthesis and proteins;Sulfur metabolism	13.564
Q16836	HADH	+		+				Matrix	Amino acid metabolism;Fatty acid oxidation;Lipid metabolism;Lysine metabolism;Metabolism
Q05932	FPGS	+		+				Matrix	Folate and 1-C metabolism;Metabolism;Vitamin metabolism	13.3586
P56556	NDUFA6	+		+				MIM	CI subunits;Complex I;OXPHOS;OXPHOS subunits	13.3636
Q6NVY1	HIBCH	+		+				Matrix	Amino acid metabolism;Branched-chain amino acid metabolism;Metabolism
P24311	COX7B	+	+					MIM	CIV subunits;Complex IV;OXPHOS;OXPHOS subunits	18.5945
Q9NVH0	EXD2	+		+				Matrix	Mitochondrial central dogma;Translation	14.1384
P54868	HMGCS2	+		+				Matrix	Carbohydrate metabolism;Ketone metabolism;Metabolism
Q9H649	NSUN3	+		+				Matrix	Mitochondrial central dogma;mtRNA metabolism;mt-tRNA modifications	14.3541
Q96B49	TOMM6	+						MOM	Protein import, sorting and homeostasis;Protein import and sorting;TOM	15.3833
Q9BW72	HIGD2A	+	+					MIM	OXPHOS;OXPHOS assembly factors;Respirasome assembly	21.8828
Q9NR28	DIABLO	+						IMS	Apoptosis;Mitochondrial dynamics and surveillance
O43766	LIAS	+		+				Matrix	Fe-S-containing proteins;Lipid metabolism;Lipoate insertion;Metabolism;Metals and cofactors	14.8414
P50213	IDH3A	+		+				Matrix	Carbohydrate metabolism;Metabolism;TCA cycle
O43837	IDH3B	+		+				Matrix	Carbohydrate metabolism;Metabolism;TCA cycle
Q5HYK3	COQ5	+		+				MIM	Coenzyme Q metabolism;Metabolism;Metals and cofactors	15.241
Q13472	TOP3A	+		+				Matrix	Mitochondrial central dogma;mtDNA maintenance;mtDNA replication	16.3861
Q8TD30	GPT2	+		+				Matrix	Amino acid metabolism;Glutamate metabolism;Metabolism	16.6554
Q96E29	MTERF3	+		+				Matrix	Mitochondrial central dogma;Mitochondrial ribosome assembly;Translation	16.8058
P28838	LAP3	+		+				Matrix	Protein import, sorting and homeostasis;Proteases;Protein homeostasis
O15091	MRPP3	+		+				Matrix	Mitochondrial central dogma;mtRNA granules;mtRNA metabolism;Polycistronic mtRNA processing	16.9374
P42704	LRPPRC	+		+				Matrix	Mitochondrial central dogma;mtRNA metabolism;mtRNA stability and decay;Translation
Q9Y5L4	TIMM13	+						MIM	Protein import, sorting and homeostasis;Chaperones;Protein homeostasis;Protein import and sorting;Protein import, sorting and homeostasis	17.5478
Q9BWH2	FUNDC2	+						MOM	Mitochondrial dynamics and surveillance;Organelle contact sites;Signaling	17.5799
Q9BUK0	CHCHD7	+						IMS	Copper metabolism;Metabolism;Metals and cofactors	17.6071
Q9Y584	TIMM22	+			+			MIM	Protein import, sorting and homeostasis;Protein import and sorting;TIM22 carrier pathway	17.8438
Q9NWT8	MRPS38	+		+				Matrix	Mitochondrial central dogma;Mitochondrial ribosome;SSU;Translation	17.4004
Q7L7V1	DHX32	+								18.1361
Q9HCC0	MCCC2	+		+				Matrix	Amino acid metabolism;Branched-chain amino acid metabolism;Metabolism
O95139	NDUFB6	+	+					MIM	CI subunits;Complex I;OXPHOS;OXPHOS subunits	25.316
P40926	MDH2	+		+				Matrix	Carbohydrate metabolism;Gluconeogenesis;Malate-aspartate shuttle;Metabolism;TCA cycle
Q9BV79	MECR	+		+				Matrix	Lipid metabolism;Metabolism;Type II fatty acid synthesis
Q9H7H0	METTL17	+		+				Matrix	Mitochondrial central dogma;Mitochondrial ribosome assembly;mtRNA metabolism;mt-rRNA modifications;Translation
O95822	MLYCD	+		+				Matrix	Lipid metabolism;Metabolism	Inf
P13073	COX4I1	+	+					MIM	CIV subunits;Complex IV;OXPHOS;OXPHOS subunits	27.7931
Q9NZB8	MOCS1	+		+				Matrix	Metabolism;Metals and cofactors;Molybdenum cofactor synthesis and proteins
Q13505	MTX1	+						MOM	Protein import, sorting and homeostasis;Intramitochondrial membrane interactions;Mitochondrial dynamics and surveillance;Protein import and sorting;SAM	19.045
P52815	MRPL12	+		+				Matrix	LSU;Mitochondrial central dogma;Mitochondrial ribosome;mtRNA metabolism;Transcription;Translation
Q9H1K1	ISCU	+		+				Matrix	Fe-S cluster biosynthesis;Fe-S-containing proteins;Metabolism;Metals and cofactors	17.4907
Q96DW6	SLC25A38	+			+			MIM	Amino acid metabolism;Folate and 1-C metabolism;Glycine metabolism;Heme synthesis and processing;Metabolism;Metals and cofactors;SLC25A family;Small molecule transport;Vitamin metabolism	19.502
P60602	ROMO1	+			+			MIM	Protein import, sorting and homeostasis;Protein import and sorting;Small molecule transport;TIM23 presequence pathway	19.5913
Q5T2R2	PDSS1	+		+				MIM	Coenzyme Q metabolism;Metabolism;Metals and cofactors	18.0714
O95182	NDUFA7	+		+				MIM	CI subunits;Complex I;OXPHOS;OXPHOS subunits	18.6295
Q92667	AKAP1	+						MOM	cAMP-PKA signaling;Signaling	20.1031
Q9BZE1	MRPL37	+		+				Matrix	LSU;Mitochondrial central dogma;Mitochondrial ribosome;Translation
A6NJ78	METTL15	+		+				Matrix	Mitochondrial central dogma;mtRNA metabolism;mt-rRNA modifications	19.3762
P00374	DHFR	+								20.3351
Q86U90	YRDC	+		+				Matrix	Mitochondrial central dogma;mtRNA metabolism;mt-tRNA modifications	19.6947
Q96H55	MYO19	+						MOM	Mitochondrial dynamics and surveillance;Trafficking	20.6967
Q9BSY4	CHCHD5	+						IMS	0	20.7872
Q96D53	COQ8B	+	+					MIM	Coenzyme Q metabolism;Metabolism;Metals and cofactors	28.5088
O95721	SNAP29	+						IMS	Autophagy;Mitochondrial dynamics and surveillance	20.9697
Q9NQZ5	STARD7	+						IMS	Lipid metabolism;Metabolism;Phospholipid metabolism;Small molecule transport	21.0032
P29372	MPG	+								21.0409
Q9BQ52	ELAC2	+		+				Matrix	Mitochondrial central dogma;mtRNA metabolism;Polycistronic mtRNA processing	19.9232
P82650	MRPS22	+		+				Matrix	Mitochondrial central dogma;Mitochondrial ribosome;SSU;Translation
O14548	COX7A2L	+	+					MIM	CIV subunits;Complex IV;OXPHOS;OXPHOS assembly factors;OXPHOS subunits;Respirasome assembly	29.0836
Q15388	TOMM20	+						MOM	Protein import, sorting and homeostasis;Mitochondrial dynamics and surveillance;Protein import and sorting;TOM	21.901
Q9H857	NT5DC2	+		+				Matrix	Metabolism;Nucleotide metabolism;Nucleotide synthesis and processing	20.1425
Q9H019	MTFR1L	+						unknown	0	22.6242
Q9UJ68	MSRA	+		+				Matrix	Detoxification;Metabolism;ROS and glutathione metabolism;Sulfur metabolism
O43676	NDUFB3	+	+					MIM	CI subunits;Complex I;OXPHOS;OXPHOS subunits	30.562
Q96EH3	MALSU1	+		+				Matrix	Mitochondrial central dogma;Mitochondrial ribosome assembly;Translation	20.5264
O75608	LYPLA1	+						unknown	Lipid metabolism;Metabolism;Signaling	Inf
Q96A46	SLC25A28	+			+			MIM	Iron homeostasis;Metabolism;Metals and cofactors;SLC25A family;Small molecule transport	23.1981
Q16795	NDUFA9	+		+				MIM	CI subunits;Complex I;OXPHOS;OXPHOS subunits	20.9624
Q4G0N4	NADK2	+		+				Matrix	Metabolism;Metals and cofactors;NAD biosynthesis and metabolism
Q8WWH5	TRUB1	+								23.3229
Q15118	PDK1	+		+				Matrix	Carbohydrate metabolism;Metabolism;Pyruvate metabolism	21.1999
Q9BS92	NIPSNAP3B	+		+				Matrix	0
Q86X76	NIT1	+		+				Matrix	Detoxification;Metabolism;ROS and glutathione metabolism
Q9BT17	MTG1	+		+				Matrix	Mitochondrial central dogma;Mitochondrial ribosome assembly;Translation	22.0188
Q6DKI1	RPL7L1	+								24.0935
Q96GE9	DMAC1	+	+					MIM	CI assembly factors;Complex I;OXPHOS;OXPHOS assembly factors	31.7145
Q02218	OGDH	+		+				Matrix	Carbohydrate metabolism;Metabolism;TCA cycle
P00480	OTC	+		+				Matrix	Amino acid metabolism;Metabolism;Urea cycle
Q9UI09	NDUFA12	+		+				MIM	CI subunits;Complex I;OXPHOS;OXPHOS subunits	22.7877
Q14CZ7	FASTKD3	+		+				Matrix	Mitochondrial central dogma;mtRNA metabolism;mtRNA stability and decay;Polycistronic mtRNA processing	23.1183
Q9H4I3	TRABD	+								24.6362
Q9Y2S7	POLDIP2	+		+				Matrix	Mitochondrial central dogma;mtDNA maintenance;mtDNA nucleoid	23.29
O75394	MRPL33	+		+				Matrix	LSU;Mitochondrial central dogma;Mitochondrial ribosome;Translation	23.5722
Q9NVS9	PNPO	+		+				Matrix	Metabolism;Vitamin B6 metabolism;Vitamin metabolism	Inf
Q9UHN1	POLG2	+		+				Matrix	Mitochondrial central dogma;mtDNA maintenance;mtDNA nucleoid;mtDNA replication	Inf
O60488	ACSL4	+								25.1886
Q567V2	MPV17L2	+	+					MIM	Mitochondrial central dogma;Mitochondrial ribosome assembly;Translation	32.6737
Q96T52	IMMP2L	+	+					MIM	Protein import, sorting and homeostasis;Preprotein cleavage;Proteases;Protein homeostasis;Protein import and sorting;Protein import, sorting and homeostasis	33.2932
P30044	PRDX5	+		+				Matrix	Detoxification;Metabolism;ROS and glutathione metabolism
Q9Y3B8	REXO2	+		+				Matrix	Mitochondrial central dogma;mtRNA metabolism;mtRNA stability and decay	Inf
Q6UW78	UQCC3	+	+					MIM	CIII assembly factors;Complex III;OXPHOS;OXPHOS assembly factors	34.0132
Q9UL12	SARDH	+		+				Matrix	Amino acid metabolism;Choline and betaine metabolism;Folate and 1-C metabolism;Glycine metabolism;Metabolism;Vitamin metabolism
Q9Y6E7	SIRT4	+		+				Matrix	Metabolism;Metals and cofactors;NAD biosynthesis and metabolism
Q68D91	MBLAC2	+								25.8766
Q96I51	RCC1L	+		+				Matrix	Mitochondrial central dogma;mtRNA metabolism;mt-rRNA modifications	23.6018
O43181	NDUFS4	+		+				MIM	CI subunits;Complex I;OXPHOS;OXPHOS subunits	24.1278
Q6UWS5	PET117	+						MIM	CIV assembly factors;Complex IV;OXPHOS;OXPHOS assembly factors	26.2211
Q9HAC7	SUGCT	+		+				Matrix	Amino acid metabolism;Metabolism
O75208	COQ9	+		+				MIM	Coenzyme Q metabolism;Metabolism;Metals and cofactors	24.4432
Q969Z0	TBRG4	+		+				Matrix	Mitochondrial central dogma;mtRNA metabolism;mtRNA stability and decay;Polycistronic mtRNA processing
Q9NPE2	NGRN	+		+				Matrix	Mitochondrial central dogma;Mitochondrial ribosome assembly;mtRNA metabolism;mt-rRNA modifications;Translation	24.4511
Q12931	TRAP1	+		+				Matrix	Protein import, sorting and homeostasis;Chaperones;Protein homeostasis	Inf
Q15070	OXA1L	+	+					MIM	Protein import, sorting and homeostasis;Mitochondrial central dogma;OXA;Protein import and sorting;Translation	35.2645
P43897	TSFM	+		+				Matrix	Mitochondrial central dogma;Translation;Translation factors
Q9NUL7	DDX28	+		+				Matrix	Mitochondrial central dogma;Mitochondrial ribosome assembly;mtRNA granules;mtRNA metabolism;Translation	25.0637
A8MTT3	CEBPZOS	+								26.6689
Q14318	FKBP8	+						MOM	Autophagy;Mitochondrial dynamics and surveillance;Mitophagy;Organelle contact sites	26.9883
Q9BUE6	ISCA1	+		+				Matrix	Fe-S cluster biosynthesis;Fe-S-containing proteins;Metabolism;Metals and cofactors	25.1584
Q9H4A6	GOLPH3	+						IMS	0	27.7462
Q96E52	OMA1	+	+					MIM	Protein import, sorting and homeostasis;Fission;Fusion;Mitochondrial dynamics and surveillance;Proteases;Protein homeostasis	39.5221
Q96AG3	SLC25A46	+						MOM	Fission;Intramitochondrial membrane interactions;Mitochondrial dynamics and surveillance;SLC25A family;Small molecule transport	27.8415
O75306	NDUFS2	+		+				MIM	CI subunits;Complex I;Fe-S-containing proteins;Metabolism;Metals and cofactors;OXPHOS;OXPHOS subunits	25.2038
P28330	ACADL	+		+				MIM	Fatty acid oxidation;Lipid metabolism;Metabolism
P49748	ACADVL	+		+				MIM	Fatty acid oxidation;Lipid metabolism;Metabolism
P22033	MUT	+		+				Matrix	Carbohydrate metabolism;Fatty acid oxidation;Lipid metabolism;Metabolism;Propanoate metabolism;Vitamin B12 metabolism;Vitamin metabolism	26.0724
Q96I45	TMEM141	+								28.3014
P10109	FDX1	+		+				Matrix	Metabolism;Cholesterol, bile acid, steroid synthesis;Fe-S cluster biosynthesis;Fe-S-containing proteins;Heme synthesis and processing;Lipid metabolism;Metabolism;Metals and cofactors;Vitamin D metabolism;Vitamin metabolism	26.1194
O43819	SCO2	+	+					MIM	CIV assembly factors;Complex IV;Copper metabolism;Metabolism;Metals and cofactors;OXPHOS;OXPHOS assembly factors	42.5105
Q9BSK2	SLC25A33	+			+			MIM	Metabolism;Nucleotide import;Nucleotide metabolism;SLC25A family;Small molecule transport	28.6155
Q02338	BDH1	+		+				MIM	Carbohydrate metabolism;Ketone metabolism;Metabolism
Q8IUX1	TMEM126B	+			+			MIM	CI assembly factors;Complex I;OXPHOS;OXPHOS assembly factors	28.9142
Q96TA2	YME1L1	+	+					MIM	Protein import, sorting and homeostasis;Proteases;Protein homeostasis	43.8442
Q14061	COX17	+						IMS	CIV assembly factors;Complex IV;Copper metabolism;Metabolism;Metals and cofactors;OXPHOS;OXPHOS assembly factors	29.6295
Q8WV60	PTCD2	+		+				Matrix	Mitochondrial central dogma;mtRNA granules;mtRNA metabolism;Polycistronic mtRNA processing	26.3132
Q9Y3D2	MSRB2	+		+				Matrix	Detoxification;Metabolism;ROS and glutathione metabolism;Sulfur metabolism	26.4634
Q9H0P0	NT5C3A	+								30.1336
O75489	NDUFS3	+		+				MIM	CI subunits;Complex I;OXPHOS;OXPHOS subunits	26.5402
Q9NRP4	SDHAF3	+		+				Matrix	CII assembly factors;Complex II;OXPHOS;OXPHOS assembly factors	26.5586
O75127	PTCD1	+		+				Matrix	Mitochondrial central dogma;mtRNA granules;mtRNA metabolism	27.2182
Q9Y375	NDUFAF1	+		+				MIM	CI assembly factors;Complex I;OXPHOS;OXPHOS assembly factors	27.8737
Q92552	MRPS27	+		+				Matrix	Mitochondrial central dogma;Mitochondrial ribosome;SSU;Translation	28.0471
Q9NX74	DUS2	+		+				Matrix	Mitochondrial central dogma;mtRNA metabolism;mt-tRNA modifications	28.3387
Q9HCL2	GPAM	+						Membrane	Cardiolipin synthesis;Lipid metabolism;Metabolism;Phospholipid metabolism	31.1812
P13995	MTHFD2	+		+				Matrix	Folate and 1-C metabolism;Metabolism;Vitamin metabolism	29.7429
Q9Y2R9	MRPS7	+		+				Matrix	Mitochondrial central dogma;Mitochondrial ribosome;mtRNA granules;mtRNA metabolism;SSU;Translation	29.9433
Q9BPX6	MICU1	+	+					MIM	Calcium cycle;Calcium homeostasis;Calcium uniporter;EF hand proteins;Signaling;Small molecule transport	43.9841
Q5BKU9	OXLD1	+						unknown	0	31.896
Q9NX40	OCIAD1	+						MOM	0
Q02318	CYP27A1	+		+				MIM	Metabolism;Cholesterol, bile acid, steroid synthesis;Heme-containing proteins;Lipid metabolism;Metabolism;Metals and cofactors
Q96CQ1	SLC25A36	+			+			MIM	Metabolism;Nucleotide import;Nucleotide metabolism;SLC25A family;Small molecule transport	31.9093
Q9Y5J9	TIMM8B	+						MIM	Protein import, sorting and homeostasis;Chaperones;Protein homeostasis;Protein import and sorting;Protein import, sorting and homeostasis	32.0276
Q9Y6M9	NDUFB9	+		+				MIM	CI subunits;Complex I;OXPHOS;OXPHOS subunits	30.3499
O95563	MPC2	+	+					MIM	Carbohydrate metabolism;Gluconeogenesis;Metabolism;Pyruvate metabolism;Small molecule transport;TCA-associated	45.8833
Q9NQG6	MID51	+						MOM|Matrix	Fission;Mitochondrial central dogma;Mitochondrial dynamics and surveillance;Mitochondrial ribosome assembly;Translation	32.8888
Q99807	COQ7	+		+				MIM	Coenzyme Q metabolism;Metabolism;Metals and cofactors	30.7646
Q9BUP3	HTATIP2	+						Membrane	0	33.06
Q96LL9	DNAJC30	+	+					MIM	0	46.7658
P14854	COX6B1	+						MIM	CIV subunits;Complex IV;OXPHOS;OXPHOS subunits	33.4577
P55084	HADHB	+		+				MIM	Amino acid metabolism;Carbohydrate metabolism;Fatty acid oxidation;Ketone metabolism;Lipid metabolism;Lysine metabolism;Metabolism
Q56VL3	OCIAD2	+						unknown	Signaling	33.8183
Q8N490	PNKD	+		+				MIM	CIV assembly factors;Complex IV;OXPHOS;OXPHOS assembly factors	30.9809
P56385	ATP5ME	+	+					MIM	Complex V;Cristae formation;CV subunits;Mitochondrial dynamics and surveillance;OXPHOS;OXPHOS subunits	101.057
Q5XKP0	MIC13	+	+					MIM	Cristae formation;MICOS complex;Mitochondrial dynamics and surveillance	47.3149
P56962	STX17	+						MOM	Autophagy;Fission;Mitochondrial dynamics and surveillance;Organelle contact sites	34.0391
Q9NZJ6	COQ3	+		+				MIM	Coenzyme Q metabolism;Metabolism;Metals and cofactors	31.0486
Q49B96	COX19	+						IMS	CIV assembly factors;Complex IV;Copper metabolism;Metabolism;Metals and cofactors;OXPHOS;OXPHOS assembly factors	34.6788
Q9NUQ2	AGPAT5	+						MOM	Cardiolipin synthesis;Lipid metabolism;Metabolism;Phospholipid metabolism	35.1457
Q9NVT9	ARMC1	+								35.2515
Q12887	COX10	+	+					MIM	CIV assembly factors;Complex IV;Heme synthesis and processing;Metabolism;Metals and cofactors;OXPHOS;OXPHOS assembly factors	47.7038
Q5HYI7	MTX3	+						MOM	Intramitochondrial membrane interactions;Mitochondrial dynamics and surveillance	35.7984
P82673	MRPS35	+		+				Matrix	Mitochondrial central dogma;Mitochondrial ribosome;SSU;Translation	31.11
P28331	NDUFS1	+		+				MIM	CI subunits;Complex I;Fe-S-containing proteins;Metabolism;Metals and cofactors;OXPHOS;OXPHOS subunits	31.4694
Q4J6C6	PREPL	+		+				Matrix	0	31.6179
Q9H903	MTHFD2L	+		+				Matrix	Folate and 1-C metabolism;Metabolism;Vitamin metabolism	32.2749
P04181	OAT	+		+				Matrix	Amino acid metabolism;Metabolism;Proline metabolism	32.8996
Q96CM3	RPUSD4	+		+				Matrix	Mitochondrial central dogma;mtRNA granules;mtRNA metabolism;mt-rRNA modifications;mt-tRNA modifications	33.8628
O43715	TRIAP1	+						IMS	Cardiolipin synthesis;Lipid metabolism;Metabolism;Phospholipid metabolism	37.0171
Q9H2K0	MTIF3	+		+				Matrix	Mitochondrial central dogma;Translation;Translation factors	34.1474
Q6P1L8	MRPL14	+		+				Matrix	LSU;Mitochondrial central dogma;Mitochondrial ribosome;Translation	35.8992
Q9BQ48	MRPL34	+		+				Matrix	LSU;Mitochondrial central dogma;Mitochondrial ribosome;Translation	35.934
Q9H2D1	SLC25A32	+			+			MIM	Folate and 1-C metabolism;Metabolism;SLC25A family;Small molecule transport;Vitamin B2 metabolism;Vitamin metabolism	37.1561
L0R8F8	MIEF1-MP	+								37.1677
P56181	NDUFV3	+		+				MIM	CI subunits;Complex I;OXPHOS;OXPHOS subunits	NA
O75251	NDUFS7	+		+				MIM	CI subunits;Complex I;Fe-S-containing proteins;Metabolism;Metals and cofactors;OXPHOS;OXPHOS subunits
O60313	OPA1	+	+					MIM	Cristae formation;Fusion;Mitochondrial dynamics and surveillance
Q16654	PDK4	+		+				MIM	Carbohydrate metabolism;Metabolism;Pyruvate metabolism
O43272	PRODH	+		+				MIM	Metabolism;Amino acid metabolism;Electron carriers;Metabolism;Proline metabolism;Q-linked reactions, other
P22830	FECH	+		+				MIM	Fe-S-containing proteins;Heme synthesis and processing;Metabolism;Metals and cofactors	36.5806
O43521	BCL2L11	+						MOM	Apoptosis;Mitochondrial dynamics and surveillance	38.0113
P82664	MRPS10	+		+				Matrix	Mitochondrial central dogma;Mitochondrial ribosome;SSU;Translation	36.6626
P82909	MRPS36	+		+				Matrix	Carbohydrate metabolism;Metabolism;Mitochondrial central dogma;Mitochondrial ribosome;SSU;TCA cycle;Translation	36.6716
Q96HJ9	FMC1	+								38.8624
P53007	SLC25A1	+	+					MIM	Carbohydrate metabolism;Gluconeogenesis;Lipid metabolism;Metabolism;SLC25A family;Small molecule transport;TCA-associated
Q96GJ1	TRMT2B	+		+				Matrix	Mitochondrial central dogma;mtRNA metabolism;mt-rRNA modifications;mt-tRNA modifications	37.0387
Q8N8R3	SLC25A29	+			+			MIM	Amino acid metabolism;Lysine metabolism;Metabolism;SLC25A family;Small molecule transport	38.9812
Q9BRT2	UQCC2	+						MIM	CIII assembly factors;Complex III;OXPHOS;OXPHOS assembly factors	39.4083
O95298	NDUFC2	+	+					MIM	CI subunits;Complex I;OXPHOS;OXPHOS subunits	47.7509
Q86VD7	SLC25A42	+			+			MIM	Coenzyme A metabolism;Metabolism;Metals and cofactors;SLC25A family;Small molecule transport
Q9Y3D9	MRPS23	+		+				Matrix	Mitochondrial central dogma;Mitochondrial ribosome;SSU;Translation	37.053
P31040	SDHA	+		+				MIM	Carbohydrate metabolism;CII subunits;Complex II;Metabolism;OXPHOS;OXPHOS subunits;TCA cycle	37.0834
Q9H3H1	TRIT1	+		+				Matrix	Mitochondrial central dogma;mtRNA metabolism;mt-rRNA modifications;mt-tRNA modifications	37.2703
Q9HC36	MRM3	+		+				Matrix	Mitochondrial central dogma;Mitochondrial ribosome assembly;mtRNA metabolism;mt-rRNA modifications;Translation	38.4823
Q9BQ95	ECSIT	+		+				MIM	CI assembly factors;Complex I;OXPHOS;OXPHOS assembly factors	38.4958
Q9H0R6	QRSL1	+		+				Matrix	Mitochondrial central dogma;mt-tRNA synthetases;Translation	38.87
Q9H3J6	C12orf65	+		+				Matrix	Mitochondrial central dogma;Translation;Translation factors	40.1887
Q9Y2Q9	MRPS28	+		+				Matrix	Mitochondrial central dogma;Mitochondrial ribosome;SSU;Translation	40.4754
Q9NYY8	FASTKD2	+		+				Matrix	Mitochondrial central dogma;Mitochondrial ribosome assembly;mtRNA granules;mtRNA metabolism;mtRNA stability and decay;Polycistronic mtRNA processing;Translation	40.9101
Q7Z6M4	MTERF4	+		+				Matrix	Mitochondrial central dogma;Mitochondrial ribosome assembly;Translation	40.9351
Q5VT66	2001-03-01	+						MOM	Amidoxime reducing complex;Detoxification;Metabolism;Metals and cofactors;Molybdenum cofactor synthesis and proteins;Xenobiotic metabolism
Q969Z3	2002-03-01	+						MOM	Amidoxime reducing complex;Detoxification;Metabolism;Metals and cofactors;Molybdenum cofactor synthesis and proteins;Xenobiotic metabolism
Q9NX47	2005-03-01	+						MOM	Autophagy;Mitochondrial dynamics and surveillance;Mitophagy
Q8N5Z0	AADAT	+		+				Matrix	Amino acid metabolism;Lysine metabolism;Metabolism
O75616	ERAL1	+		+				Matrix	Mitochondrial central dogma;Mitochondrial ribosome assembly;mtRNA granules;mtRNA metabolism;Translation	41.0773
Q9H5Q4	TFB2M	+		+				Matrix	Mitochondrial central dogma;mtDNA maintenance;mtDNA replication;mtRNA metabolism;Transcription	41.1306
Q6JQN1	ACAD10	+		+				Matrix	Fatty acid oxidation;Lipid metabolism;Metabolism
Q0P651	ABHD18	+
P40939	HADHA	+		+				MIM	Amino acid metabolism;Branched-chain amino acid metabolism;Cardiolipin synthesis;Fatty acid oxidation;Lipid metabolism;Metabolism	41.1594
O75439	MPPB	+		+				Matrix	Protein import, sorting and homeostasis;Preprotein cleavage;Proteases;Protein homeostasis;Protein import and sorting;Protein import, sorting and homeostasis	41.1786
Q08AH3	ACSM2A	+		+				Matrix	Detoxification;Fatty acid oxidation;Lipid metabolism;Metabolism;Xenobiotic metabolism
Q86TX2	ACOT1	+								NA
Q68CK6	ACSM2B	+		+				Matrix	Fatty acid oxidation;Lipid metabolism;Metabolism
Q53FZ2	ACSM3	+		+				Matrix	Fatty acid oxidation;Lipid metabolism;Metabolism
P0C7M7	ACSM4	+		+				Matrix	Fatty acid oxidation;Lipid metabolism;Metabolism
Q9NPH0	ACP6	+						IMS	Lipid metabolism;Metabolism;Phospholipid metabolism
Q6NUN0	ACSM5	+		+				Matrix	Detoxification;Fatty acid oxidation;Lipid metabolism;Metabolism;Xenobiotic metabolism
Q9H6R3	ACSS3	+		+				Matrix	Lipid metabolism;Metabolism
Q8WUR7	C15orf40	+								41.928
A4D1E9	GTPBP10	+		+				Matrix	Mitochondrial central dogma;Mitochondrial ribosome assembly;Translation	41.2114
O43674	NDUFB5	+	+					MIM	CI subunits;Complex I;OXPHOS;OXPHOS subunits	50.7292
Q6L8Q7	PDE12	+		+				Matrix	Mitochondrial central dogma;mt-mRNA modifications;mtRNA metabolism;mtRNA stability and decay	41.2528
Q6P461	ACSM6	+
P10415	BCL2	+						MOM	Apoptosis;Mitochondrial dynamics and surveillance	43.0387
P22557	ALAS2	+		+				Matrix	Heme synthesis and processing;Metabolism;Metals and cofactors
P14621	ACYP2	+								Inf
P55265	ADAR	+
Q69YL0	NCBP2-AS2	+								43.0394
P54886	ALDH18A1	+		+				Matrix	Amino acid metabolism;Metabolism;Proline metabolism
Q3MIX3	ADCK5	+						unknown	0	Inf
Q96PN6	ADCY10	+						Membrane	cAMP-PKA signaling;Signaling
Q96SZ5	ADO	+
O75879	GATB	+		+				Matrix	Mitochondrial central dogma;mt-tRNA synthetases;Translation	41.3945
O43824	GTPBP6	+		+				Matrix	0	41.4981
O60518	RANBP6	+								43.6081
Q9Y241	HIGD1A	+	+					MIM	CIV assembly factors;Complex IV;OXPHOS;OXPHOS assembly factors;Respirasome assembly	51.7978
Q9UQ90	SPG7	+	+					MIM	Protein import, sorting and homeostasis;Proteases;Protein homeostasis	52.3629
Q9Y399	MRPS2	+		+				Matrix	Mitochondrial central dogma;Mitochondrial ribosome;SSU;Translation	41.5784
Q9BVL4	SELENOO	+		+				Matrix	Detoxification;Metabolism;Selenoproteins	41.81
P82914	MRPS15	+		+				Matrix	Mitochondrial central dogma;Mitochondrial ribosome;SSU;Translation	42.2505
Q9BW91	NUDT9	+		+				Matrix	Metabolism;Nucleotide metabolism;Nucleotide synthesis and processing	42.5976
O15235	MRPS12	+		+				Matrix	Mitochondrial central dogma;Mitochondrial ribosome;SSU;Translation	43.1387
Q5VTE6	ANGEL2	+		+				Matrix	Mitochondrial central dogma;mt-mRNA modifications;mtRNA metabolism
Q13084	MRPL28	+		+				Matrix	LSU;Mitochondrial central dogma;Mitochondrial ribosome;Translation	43.2614
P78540	ARG2	+		+				Matrix	Amino acid metabolism;Metabolism
O95167	NDUFA3	+	+					MIM	CI subunits;Complex I;OXPHOS;OXPHOS subunits	54.3774
Q16762	TST	+		+				Matrix	Detoxification;Metabolism;Sulfur metabolism;Xenobiotic metabolism	44.551
Q69YU5	C12orf73	+								46.468
Q9NWU5	MRPL22	+		+				Matrix	LSU;Mitochondrial central dogma;Mitochondrial ribosome;Translation	44.6473
Q9Y2R0	COA3	+	+					MIM	CIV assembly factors;Complex IV;Mitochondrial central dogma;OXPHOS;OXPHOS assembly factors;Translation;Translation factors	54.7798
Q96EL3	MRPL53	+		+				Matrix	LSU;Mitochondrial central dogma;Mitochondrial ribosome;Translation	44.8822
Q9Y676	MRPS18B	+		+				Matrix	Mitochondrial central dogma;Mitochondrial ribosome;SSU;Translation	45.7815
Q8N8R5	C2orf69	+		+				Matrix	0
Q6P1S2	C3orf33	+		+				Matrix	0
Q9UBZ4	APEX2	+
A6NNL5	C15orf61	+		+				Matrix	0	45.8583
P35218	CA5A	+		+				Matrix	Amino acid metabolism;Metabolism;Urea cycle
Q8N8L6	ARL10	+
O95169	NDUFB8	+	+					MIM	CI subunits;Complex I;OXPHOS;OXPHOS subunits	59.9159
P56559	ARL4C	+
Q9P0J0	NDUFA13	+	+					MIM	CI subunits;Complex I;OXPHOS;OXPHOS subunits	65.7128
C9J5N7	ARMC10	+
Q7L311	ARMCX2	+						Membrane	0
Q9UH62	ARMCX3	+						MOM	Mitochondrial dynamics and surveillance;Trafficking
Q9Y2D0	CA5B	+		+				Matrix	Amino acid metabolism;Metabolism;Urea cycle
P49406	MRPL19	+		+				Matrix	LSU;Mitochondrial central dogma;Mitochondrial ribosome;Translation	46.0984
Q9Y6H3	ATP23	+						IMS	Protein import, sorting and homeostasis;Proteases;Protein homeostasis
Q16718	NDUFA5	+		+				MIM	CI subunits;Complex I;OXPHOS;OXPHOS subunits	46.5919
Q8WUK0	PTPMT1	+						MIM	Cardiolipin synthesis;Lipid metabolism;Metabolism;Phospholipid metabolism	48.1044
Q8IYU8	MICU2	+		+				MIM	Calcium cycle;Calcium homeostasis;Calcium uniporter;EF hand proteins;Signaling;Small molecule transport	46.915
Q8NBU5	ATAD1	+						MOM	Protein import, sorting and homeostasis;Proteases;Protein homeostasis	48.2581
P57105	SYNJ2BP	+						MOM	Mitochondrial dynamics and surveillance;Organelle contact sites	48.8474
Q5EBM0	CMPK2	+		+				Matrix	Metabolism;Nucleotide metabolism;Nucleotide synthesis and processing
Q9NVA1	UQCC1	+		+				MIM	CIII assembly factors;Complex III;OXPHOS;OXPHOS assembly factors	47.0537
Q96CB9	NSUN4	+		+				Matrix	Mitochondrial central dogma;Mitochondrial ribosome assembly;mtRNA metabolism;mt-rRNA modifications;Translation	47.1451
Q9BU61	NDUFAF3	+		+				MIM	CI assembly factors;Complex I;OXPHOS;OXPHOS assembly factors	47.8345
A8MUP2	CSKMT	+		+				Matrix	Signaling
Q7Z4Y8	ATP5MGL	+
G3V556;A0A0A0MTQ5	ATP5MPL	+
Q4G0I0	CCSMST1	+						IMS	0	49.2823
Q9Y3D6	FIS1	+						MOM	Fission;Mitochondrial dynamics and surveillance	49.6995
Q96RP9	GFM1	+		+				Matrix	Mitochondrial central dogma;Translation;Translation factors	48.204
P35670	ATP7B	+
Q7Z3D6	DGLUCY	+		+				Matrix	Amino acid metabolism;Metabolism
Q16854	DGUOK	+		+				Matrix	Metabolism;Nucleotide metabolism;Nucleotide synthesis and processing	Inf
P09001	MRPL3	+		+				Matrix	LSU;Mitochondrial central dogma;Mitochondrial ribosome;Translation	48.8864
Q92934	BAD	+						MOM	Apoptosis;Mitochondrial dynamics and surveillance	Inf
Q6P161	MRPL54	+		+				Matrix	LSU;Mitochondrial central dogma;Mitochondrial ribosome;Translation	49.0589
Q86YH6	PDSS2	+		+				MIM	Coenzyme Q metabolism;Metabolism;Metals and cofactors	49.1177
Q9BXH1	BBC3	+
Q7L8L6	FASTKD5	+		+				Matrix	Mitochondrial central dogma;mtRNA granules;mtRNA metabolism;mtRNA stability and decay;Polycistronic mtRNA processing	49.9039
Q7L2E3	DHX30	+		+				Matrix	Mitochondrial central dogma;Mitochondrial ribosome assembly;mtRNA granules;mtRNA metabolism;Translation
O76031	CLPX	+		+				Matrix	Protein import, sorting and homeostasis;Proteases;Protein homeostasis	50.7194
Q07817	BCL2L1	+						MOM	Apoptosis;Mitochondrial dynamics and surveillance
Q9BRJ2	MRPL45	+								51.5537
Q92843	BCL2L2	+						MOM	Apoptosis;Mitochondrial dynamics and surveillance
Q12983	BNIP3	+						MOM	Apoptosis;Mitochondrial dynamics and surveillance
O60238	BNIP3L	+						MOM	Apoptosis;Mitochondrial dynamics and surveillance
P51530	DNA2	+		+				Matrix	Fe-S-containing proteins;Metabolism;Metals and cofactors;Mitochondrial central dogma;mtDNA maintenance;mtDNA replication
Q6P087	RPUSD3	+		+				Matrix	Mitochondrial central dogma;mtRNA granules;mtRNA metabolism;mt-rRNA modifications	50.9449
P05496	ATP5MC1	+	+					MIM	Complex V;CV subunits;OXPHOS;OXPHOS subunits
L0R6Q1	SLC35A4	+								52.3276
P23919	DTYMK	+		+				Matrix	Metabolism;Nucleotide metabolism;Nucleotide synthesis and processing	Inf
Q9UDW1	UQCR10	+	+					MIM	CIII subunits;Complex III;OXPHOS;OXPHOS subunits	68.3863
Q5TC12	ATPAF1	+		+				Matrix	Complex V;CV assembly factors;OXPHOS;OXPHOS assembly factors	83.3203
Q9NQ50	MRPL40	+		+				Matrix	LSU;Mitochondrial central dogma;Mitochondrial ribosome;Translation	51.7311
A8K5M9	C15orf62	+
Q9BSJ5	C17orf80	+
Q9NSK7	C19orf12	+
Q5VUE5	C1orf53	+
Q7KZN9	COX15	+				+		MIM	CIV assembly factors;Complex IV;Heme synthesis and processing;Metabolism;Metals and cofactors;OXPHOS;OXPHOS assembly factors	54.0924
Q6P5X5	C22orf39	+
U3KQB8	C5orf63	+
Q86YB7	ECHDC2	+		+				Matrix	0
Q13268	DHRS2	+		+				Matrix	Detoxification;Metabolism;Xenobiotic metabolism	53.2807
Q9BSF4	TIMM29	+	+					MIM	Protein import, sorting and homeostasis;Protein import and sorting;TIM22 carrier pathway	70.126
P11498	PC	+		+				Matrix	Biotin utilizing proteins;Carbohydrate metabolism;Gluconeogenesis;Metabolism;TCA-associated;Vitamin metabolism	53.3448
Q9BSE5	AGMAT	+		+				Matrix	Amino acid metabolism;Metabolism	55.4144
P41247	PNPLA4	+								56.0386
O14618	CCS	+
Q8N4Q0	ZADH2	+						unknown	Eicosanoid metabolism;Lipid metabolism;Metabolism	56.1589
Q07002	CDK18	+
Q7Z434	MAVS	+						MOM	Immune response;Signaling	56.2117
Q9Y6H1	CHCHD2	+						IMS	Apoptosis;Mitochondrial dynamics and surveillance	NA
O75414	NME6	+		+				Matrix	Metabolism;Nucleotide metabolism;Nucleotide synthesis and processing	55.9199
P78549	NTHL1	+						unknown	Fe-S-containing proteins;Metabolism;Metals and cofactors	57.0861
Q96H96	COQ2	+				+		MIM	Coenzyme Q metabolism;Metabolism;Metals and cofactors	57.1884
Q8IXQ9	ETFBKMT	+		+				Matrix	Metabolism;Electron carriers;Q-linked reactions, other
Q96EX1	SMIM12	+								57.24
Q9Y3B7	MRPL11	+		+				Matrix	LSU;Mitochondrial central dogma;Mitochondrial ribosome;Translation	57.4942
O75153	CLUH	+
Q6P587	FAHD1	+		+				Matrix	Carbohydrate metabolism;Metabolism;TCA-associated	Inf
Q96C36	PYCR2	+		+				Matrix	Amino acid metabolism;Metabolism;Proline metabolism	57.6835
Q9NRP2	CMC2	+						IMS	CIV assembly factors;Complex IV;OXPHOS;OXPHOS assembly factors
Q96A35	MRPL24	+		+				Matrix	LSU;Mitochondrial central dogma;Mitochondrial ribosome;Translation	57.7445
P21912	SDHB	+		+				MIM	Carbohydrate metabolism;CII subunits;Complex II;Fe-S-containing proteins;Metabolism;Metals and cofactors;OXPHOS;OXPHOS subunits;TCA cycle	58.6037
Q8N0U4	FAM185A	+		+				Matrix	0	Inf
O00330	PDHX	+		+				Matrix	Carbohydrate metabolism;Metabolism;Pyruvate metabolism	58.891
Q9UMS0	NFU1	+		+				Matrix	Fe-S cluster biosynthesis;Fe-S-containing proteins;Metabolism;Metals and cofactors	59.1878
Q5JTJ3	COA6	+						IMS	CIV assembly factors;Complex IV;OXPHOS;OXPHOS assembly factors
P10606	COX5B	+		+				MIM	CIV subunits;Complex IV;OXPHOS;OXPHOS subunits	59.3344
Q16635	TAZ	+						IMS	Cardiolipin synthesis;Lipid metabolism;Metabolism	59.7309
Q8IXM3	MRPL41	+		+				Matrix	LSU;Mitochondrial central dogma;Mitochondrial ribosome;Translation	60.6697
Q8TAE8	MRPL59	+		+				Matrix	LSU;Mitochondrial central dogma;Mitochondrial ribosome;Translation	60.9225
O95299	NDUFA10	+		+				MIM	CI subunits;Complex I;OXPHOS;OXPHOS subunits	61.1468
Q9NYK5	MRPL39	+		+				Matrix	LSU;Mitochondrial central dogma;Mitochondrial ribosome;Translation	61.1628
Q6P4F2	FDX2	+		+				Matrix	Fe-S cluster biosynthesis;Fe-S-containing proteins;Heme synthesis and processing;Metabolism;Metals and cofactors	NA
Q5JPH6	EARS2	+		+				Matrix	Mitochondrial central dogma;mt-tRNA synthetases;Translation	61.5603
P49789	FHIT	+		+				Matrix	Metabolism;Nucleotide metabolism;Nucleotide synthesis and processing
P56937	HSD17B7	+								61.1945
P51553	IDH3G	+		+				Matrix	Carbohydrate metabolism;Metabolism;TCA cycle	61.7863
Q8N4E7	FTMT	+		+				Matrix	Iron homeostasis;Metabolism;Metals and cofactors
O60930	RNASEH1	+		+				Matrix	Mitochondrial central dogma;mtDNA maintenance;mtDNA replication;mtRNA metabolism;mtRNA stability and decay	61.9181
O43716	GATC	+		+				Matrix	Mitochondrial central dogma;mt-tRNA synthetases;Translation
Q96HP4	OXNAD1	+		+				Matrix	0	61.996
Q8TCC3	MRPL30	+		+				Matrix	LSU;Mitochondrial central dogma;Mitochondrial ribosome;Translation	62.7854
Q9GZT3	SLIRP	+		+				Matrix	Mitochondrial central dogma;mtRNA metabolism;mtRNA stability and decay;Translation	63.2348
Q9P0U1	TOMM7	+						MOM	Protein import, sorting and homeostasis;Autophagy;Mitochondrial dynamics and surveillance;Mitophagy;Protein import and sorting;TOM	62.8103
P49448	GLUD2	+		+				Matrix	Amino acid metabolism;GABA metabolism;Glutamate metabolism;Metabolism
P07203	GPX1	+		+				Matrix	Detoxification;Metabolism;ROS and glutathione metabolism;Selenoproteins	Inf
P19404	NDUFV2	+		+				MIM	CI subunits;Complex I;Fe-S-containing proteins;Metabolism;Metals and cofactors;OXPHOS;OXPHOS subunits	63.4148
Q7L592	NDUFAF7	+		+				MIM	CI assembly factors;Complex I;OXPHOS;OXPHOS assembly factors	64.3999
Q96BR5	COA7	+						IMS	CIV assembly factors;Complex IV;OXPHOS;OXPHOS assembly factors	63.8329
Q9NP92	MRPS30	+		+				Matrix	LSU;Mitochondrial central dogma;Mitochondrial ribosome;Translation	64.4016
P51398	MRPS29	+		+				Matrix	T	64.4238
Q9HD33	MRPL47	+		+				Matrix	LSU;Mitochondrial central dogma;Mitochondrial ribosome;mtRNA granules;mtRNA metabolism;Translation	65.6911
P82912	MRPS11	+		+				Matrix	Mitochondrial central dogma;Mitochondrial ribosome;SSU;Translation	67.2328
P12694	BCKDHA	+		+				MIM	Amino acid metabolism;Branched-chain amino acid dehydrogenase complex;Branched-chain amino acid metabolism;Metabolism	67.3027
Q9NQE9	HINT3	+						unknown	0	65.9047
Q9Y6N1	COX11	+	+					MIM	CIV assembly factors;Complex IV;Copper metabolism;Metabolism;Metals and cofactors;OXPHOS;OXPHOS assembly factors	72.9553
Q16774	GUK1	+		+				Matrix	Metabolism;Nucleotide metabolism;Nucleotide synthesis and processing
Q9BW92	TARS2	+		+				Matrix	Mitochondrial central dogma;mt-tRNA synthetases;Translation	67.8991
Q9H9J2	MRPL44	+		+				Matrix	LSU;Mitochondrial central dogma;Mitochondrial ribosome;Translation	68.418
P62072	TIMM10	+						MIM	Protein import, sorting and homeostasis;Chaperones;Protein homeostasis;Protein import and sorting;Protein import, sorting and homeostasis	67.7048
Q8TE69;Q96DE9	CXorf40A;CXorf40B	+
Q8N4H5	TOMM5	+						MOM	Protein import, sorting and homeostasis;Protein import and sorting;TOM	67.7941
Q8NC60	NOA1	+		+				MIM	Mitochondrial central dogma;Mitochondrial ribosome assembly;mtRNA granules;mtRNA metabolism;Translation	68.443
Q9NX00	TMEM160	+								68.3467
P99999	CYCS	+						IMS	Apoptosis;Cytochrome C;Cytochromes;Electron carriers;Heme-containing proteins;Metabolism;Metals and cofactors;Mitochondrial dynamics and surveillance;OXPHOS;OXPHOS subunits
Q9H4I9	EMRE	+	+					MIM	Calcium cycle;Calcium homeostasis;Calcium uniporter;Signaling;Small molecule transport	74.0727
Q9NQH7	XPNPEP3	+		+				Matrix	Protein import, sorting and homeostasis;Preprotein cleavage;Proteases;Protein homeostasis;Protein import and sorting;Protein import, sorting and homeostasis	68.9161
P04798	CYP1A1	+
P07919;A0A096LP55	UQCRH;UQCRHL	+		+				MIM	CIII subunits;Complex III;OXPHOS;OXPHOS subunits	68.9855
Q9Y5R4	HEMK1	+		+				Matrix	Mitochondrial central dogma;Translation;Translation factors
Q4G0S4	CYP27C1	+
Q86XE5	HOGA1	+		+				Matrix	Amino acid metabolism;Glyoxylate metabolism;Metabolism
Q8IWL3	HSCB	+		+				Matrix	Fe-S cluster biosynthesis;Metabolism;Metals and cofactors	Inf
Q9Y3E5	PTRH2	+						MOM	0	68.7412
Q16540	MRPL23	+		+				Matrix	LSU;Mitochondrial central dogma;Mitochondrial ribosome;Translation	69.2985
Q9NX20	MRPL16	+		+				Matrix	LSU;Mitochondrial central dogma;Mitochondrial ribosome;Translation	69.5929
Q86XF0	DHFR2	+
Q9BYC8	MRPL32	+		+				Matrix	LSU;Mitochondrial central dogma;Mitochondrial ribosome;Translation	69.6314
P10809	HSP60	+		+				Matrix	Protein import, sorting and homeostasis;Chaperones;Protein homeostasis
Q96EY8	MMAB	+		+				Matrix	Metabolism;Vitamin B12 metabolism;Vitamin metabolism	70.0644
Q6PKH6	DHRS4L2	+
O00217	NDUFS8	+		+				MIM	CI subunits;Complex I;Fe-S-containing proteins;Metabolism;Metals and cofactors;OXPHOS;OXPHOS subunits	70.1643
Q9Y2Z9	COQ6	+		+				MIM	Coenzyme Q metabolism;Metabolism;Metals and cofactors	70.8641
O95168	NDUFB4	+	+					MIM	CI subunits;Complex I;OXPHOS;OXPHOS subunits	77.4714
O43678	NDUFA2	+						MIM	CI subunits;Complex I;OXPHOS;OXPHOS subunits	25.3426
Q96IR7	HPDL	+						unknown	0	70.7814
Q96AB3	ISOC2	+		+				Matrix	0
Q15046	KARS	+		+				Matrix	Mitochondrial central dogma;mt-tRNA synthetases;Translation	Inf
P26358	DNMT1	+
O00429	DRP1	+						MOM	Fission;Mitochondrial dynamics and surveillance
Q8TEA8	DTD1	+								Inf
Q6YP21	KYAT3	+		+				Matrix	Amino acid metabolism;Kynurenine metabolism;Metabolism;Metals and cofactors;NAD biosynthesis and metabolism
Q53H82	LACTB2	+		+				Matrix	Mitochondrial central dogma;mtRNA metabolism;mtRNA stability and decay	Inf
O75319	DUSP11	+
Q969G6	RFK	+		+				Matrix	Metabolism;Vitamin B2 metabolism;Vitamin metabolism	70.9721
O95363	FARS2	+		+				Matrix	Mitochondrial central dogma;mt-tRNA synthetases;Translation	71.7638
Q96GC5	MRPL48	+		+				Matrix	LSU;Mitochondrial central dogma;Mitochondrial ribosome;Translation	72.4575
Q9Y234	LIPT1	+		+				Matrix	Lipid metabolism;Lipoate insertion;Metabolism	NA
A6NK58	LIPT2	+		+				Matrix	Lipid metabolism;Lipoate insertion;Metabolism
Q99643	SDHC	+				+		MIM	Carbohydrate metabolism;CII subunits;Complex II;Heme-containing proteins;Metabolism;Metals and cofactors;OXPHOS;OXPHOS subunits;TCA cycle	72.1555
Q7L5Y1	ENOSF1	+
O96000	NDUFB10	+						MIM	CI subunits;Complex I;OXPHOS;OXPHOS subunits	36.0806
Q9UG56	PISD	+		+				MIM	Lipid metabolism;Metabolism;Phospholipid metabolism	72.6565
Q7Z7H8	MRPL10	+		+				Matrix	LSU;Mitochondrial central dogma;Mitochondrial ribosome;Translation	72.7496
Q6UB28	METAP1D	+		+				Matrix	Mitochondrial central dogma;fMet processing;Proteases;Protein homeostasis;Protein import, sorting and homeostasis;Translation	Inf
Q6P2I3	FAHD2B	+
P82932	MRPS6	+		+				Matrix	Mitochondrial central dogma;Mitochondrial ribosome;SSU;Translation	72.7999
Q99797	MIPEP	+		+				Matrix	Protein import, sorting and homeostasis;Preprotein cleavage;Proteases;Protein homeostasis;Protein import and sorting;Protein import, sorting and homeostasis	72.8428
Q9BQP7	MGME1	+		+				Matrix	Mitochondrial central dogma;mtDNA maintenance;mtDNA replication;mtDNA stability and decay
Q9P015	MRPL15	+		+				Matrix	LSU;Mitochondrial central dogma;Mitochondrial ribosome;Translation	73.2272
Q86Y39	NDUFA11	+	+					MIM	CI subunits;Complex I;OXPHOS;OXPHOS subunits	77.9201
Q8TBF2	FAM213B	+
Q8WU58	FAM222B	+
Q02252	ALDH6A1	+		+				MIM	Amino acid metabolism;Branched-chain amino acid metabolism;Metabolism	73.4111
Q14197	MRPL58	+		+				Matrix	LSU;Mitochondrial central dogma;Mitochondrial ribosome;Translation;Translation factors	74.1551
P47985;P0C7P4	UQCRFS1;UQCRFS1P1	+	+					MIM	CIII subunits;Complex III;Fe-S-containing proteins;Metabolism;Metals and cofactors;OXPHOS;OXPHOS subunits	82.9809
Q9BYD1	MRPL13	+		+				Matrix	LSU;Mitochondrial central dogma;Mitochondrial ribosome;Translation	74.5157
Q9UKA2	FBXL4	+						IMS	0
Q96TC7	RMDN3	+						MOM	Mitochondrial dynamics and surveillance;Organelle contact sites	74.3492
Q5T653	MRPL2	+		+				Matrix	LSU;Mitochondrial central dogma;Mitochondrial ribosome;Translation	75.206
Q8TB03	CXorf38	+								75.1451
Q9UK73	FEM1B	+								NA
Q9BQ69	MACROD1	+		+				Matrix	Signaling	75.4084
O60888	CUTA	+								75.3745
Q4G176	ACSF3	+		+				Matrix	Lipid metabolism;Metabolism;Type II fatty acid synthesis	75.5287
Q9BSH4	TACO1	+		+				Matrix	CIV assembly factors;Complex IV;Mitochondrial central dogma;OXPHOS;OXPHOS assembly factors;Translation;Translation factors	75.8315
Q13686	ALKBH1	+		+				Matrix	Mitochondrial central dogma;mtRNA granules;mtRNA metabolism;mt-tRNA modifications	75.8513
Q12849	GRSF1	+		+				Matrix	Mitochondrial central dogma;Mitochondrial ribosome assembly;mtRNA granules;mtRNA metabolism;mtRNA stability and decay;Polycistronic mtRNA processing;Translation	77.5343
P51970	NDUFA8	+						MIM	CI subunits;Complex I;OXPHOS;OXPHOS subunits	44.9875
P82675	MRPS5	+		+				Matrix	Mitochondrial central dogma;Mitochondrial ribosome;SSU;Translation	78.1254
P53701	HCCS	+						IMS	Cytochrome C;Heme synthesis and processing;Metabolism;Metals and cofactors;OXPHOS;OXPHOS subunits	77.6165
Q9NRX2	MRPL17	+		+				Matrix	LSU;Mitochondrial central dogma;Mitochondrial ribosome;Translation
P03897	MT-ND3	+					+	MIM	CI subunits;Complex I;OXPHOS;OXPHOS subunits	51.5112
A0A096LNH5;H7C2G3;H7C1F6	GATD3A	+
P0DPI2;A0A0B4J2D5	GATD3A;GATD3B	+
P53597	SUCLG1	+		+				Matrix	Carbohydrate metabolism;Itaconate metabolism;Metabolism;Nucleotide metabolism;Nucleotide synthesis and processing;TCA cycle	78.3267
Q15785	TOMM34	+						MOM	Protein import, sorting and homeostasis;Protein import and sorting;TOM	78.2582
Q9BYD3	MRPL4	+		+				Matrix	LSU;Mitochondrial central dogma;Mitochondrial ribosome;Translation	78.6289
Q96MZ0	GDAP1L1	+
Q5U4N7	GDF5OS	+
Q86SX6	GLRX5	+		+				Matrix	Fe-S cluster biosynthesis;Fe-S-containing proteins;Metabolism;Metals and cofactors	78.9511
P36551	CPOX	+		+				MIM	Heme synthesis and processing;Metabolism;Metals and cofactors	79.0851
P32189;Q14409	GK;GK3P	+
Q14410	GK2	+								Inf
Q6ZS86	GK5	+
Q86TS9	MRPL52	+		+				Matrix	LSU;Mitochondrial central dogma;Mitochondrial ribosome;Translation	79.1541
P58557	YBEY	+		+				Matrix	Mitochondrial central dogma;Mitochondrial ribosome assembly;mtRNA metabolism;Polycistronic mtRNA processing;Translation	79.8406
O75600	GCAT	+						unknown	Amino acid metabolism;Glycine metabolism;Metabolism	79.8161
Q9NU23	LYRM2	+		+				Matrix	CI assembly factors;Complex I;OXPHOS;OXPHOS assembly factors	80.3225
Q8NCN5	PDPR	+		+				Matrix	Carbohydrate metabolism;Metabolism;Pyruvate metabolism	80.6634
O94925	GLS	+		+				MIM	Amino acid metabolism;Glutamate metabolism;Metabolism	81.7978
Q9H6K4	OPA3	+						MOM	0	81.5202
Q9P0J6	MRPL36	+		+				Matrix	LSU;Mitochondrial central dogma;Mitochondrial ribosome;Translation
Q6IPR1	ETFRF1	+		+				Matrix	Metabolism;Electron carriers;Q-linked reactions, other	81.7986
Q06055	ATP5MC2	+	+					MIM	Complex V;CV subunits;OXPHOS;OXPHOS subunits
Q7Z7F7	MRPL55	+		+				Matrix	LSU;Mitochondrial central dogma;Mitochondrial ribosome;Translation	82.2421
Q6NUI2	GPAT2	+						MOM	Cardiolipin synthesis;Lipid metabolism;Metabolism;Phospholipid metabolism
Q9NVS2	MRPS18A	+		+				Matrix	LSU;Mitochondrial central dogma;Mitochondrial ribosome;Translation	82.415
P0C7P0	CISD3	+		+				Matrix	Fe-S cluster biosynthesis;Fe-S-containing proteins;Metabolism;Metals and cofactors	82.7959
P48201	ATP5MC3	+	+					MIM	Complex V;CV subunits;OXPHOS;OXPHOS subunits
Q8N983	MRPL43	+		+				Matrix	LSU;Mitochondrial central dogma;Mitochondrial ribosome;Translation	Inf
Q5TGZ0	MIC10	+	+					MIM	Cristae formation;MICOS complex;Mitochondrial dynamics and surveillance	87.4472
P82921	MRPS21	+		+				Matrix	Mitochondrial central dogma;Mitochondrial ribosome;SSU;Translation	85.5584
Q3SXM5	HSDL1	+						unknown	0	83.5287
Q4U2R6	MRPL51	+		+				Matrix	LSU;Mitochondrial central dogma;Mitochondrial ribosome;Translation
P20674	COX5A	+		+				MIM	CIV subunits;Complex IV;OXPHOS;OXPHOS subunits	85.6506
Q32P41	TRMT5	+		+				Matrix	Mitochondrial central dogma;mtRNA metabolism;mt-tRNA modifications	85.6869
Q9BQC6	MRPL57	+		+				Matrix	LSU;Mitochondrial central dogma;Mitochondrial ribosome;Translation	85.8934
Q8N5N7	MRPL50	+		+				Matrix	LSU;Mitochondrial central dogma;Mitochondrial ribosome;Translation	85.999
Q9BYD2	MRPL9	+		+				Matrix	LSU;Mitochondrial central dogma;Mitochondrial ribosome;Translation	86.1946
P09622	DLD	+		+				Matrix	Amino acid metabolism;Branched-chain amino acid dehydrogenase complex;Branched-chain amino acid metabolism;Carbohydrate metabolism;Glycine cleavage system;Glycine metabolism;Lysine metabolism;Metabolism;Pyruvate metabolism;TCA cycle	86.6645
Q99757	TXN2	+		+				Matrix	Detoxification;Metabolism;ROS and glutathione metabolism;Vitamin C metabolism;Vitamin metabolism	86.9951
O94826	TOMM70	+						MOM	Protein import, sorting and homeostasis;Protein import and sorting;TOM	86.7393
P50416	CPT1A	+						MOM	Carnitine shuttle;Carnitine synthesis and transport;Fatty acid oxidation;Lipid metabolism;Metabolism;Metals and cofactors	86.9618
P54098	POLG	+		+				Matrix	Mitochondrial central dogma;mtDNA maintenance;mtDNA nucleoid;mtDNA repair;mtDNA replication	88.0407
O14949	UQCRQ	+	+					MIM	CIII subunits;Complex III;OXPHOS;OXPHOS subunits	89.3368
Q9Y291	MRPS33	+		+				Matrix	Mitochondrial central dogma;Mitochondrial ribosome;SSU;Translation	88.0417
Q8NI37	PPTC7	+		+				Matrix	Signaling	89.8595
P14406	COX7A2	+	+					MIM	CIV subunits;Complex IV;OXPHOS;OXPHOS subunits	89.6398
Q96A26	FAM162A	+	+					MIM	0	93.778
Q10713	MPPA	+		+				Matrix	Protein import, sorting and homeostasis;Preprotein cleavage;Proteases;Protein homeostasis;Protein import and sorting;Protein import, sorting and homeostasis	89.9093
Q9NVV4	MTPAP	+		+				Matrix	Mitochondrial central dogma;mt-mRNA modifications;mtRNA granules;mtRNA metabolism;mtRNA stability and decay;mt-rRNA modifications	90.1213
Q8N183	NDUFAF2	+		+				MIM	CI assembly factors;Complex I;OXPHOS;OXPHOS assembly factors	91.1439
Q9BYN8	MRPS26	+		+				Matrix	Mitochondrial central dogma;Mitochondrial ribosome;SSU;Translation	91.8755
Q96EL2	MRPS24	+		+				Matrix	Mitochondrial central dogma;Mitochondrial ribosome;SSU;Translation	92.3832
Q96CM8	ACSF2	+		+				Matrix	Fatty acid oxidation;Lipid metabolism;Metabolism	93.2508
P22695	UQCRC2	+		+				MIM	Protein import, sorting and homeostasis;CIII subunits;Complex III;OXPHOS;OXPHOS subunits;Preprotein cleavage;Protein import and sorting	93.384
Q7Z7K0	CMC1	+						IMS	CIV assembly factors;Complex IV;OXPHOS;OXPHOS assembly factors	93.2873
Q96EY7	MRPS39	+		+				Matrix	Mitochondrial central dogma;Mitochondrial ribosome;Mitochondrial ribosome assembly;SSU;Translation	94.3276
Q06124	PTPN11	+								93.5816
O14925	TIMM23	+			+			MIM	Protein import, sorting and homeostasis;Protein import and sorting;TIM23 presequence pathway	93.6751
P09669	COX6C	+	+					MIM	CIV subunits;Complex IV;OXPHOS;OXPHOS subunits	94.841
P56277	CMC4	+						IMS	0	94.2125
A8MXV4	NUDT19	+		+				Matrix	Coenzyme A metabolism;Metabolism;Metals and cofactors	94.3859
Q13011	ECH1	+		+				Matrix	Lipid metabolism;Metabolism	94.5569
O15382	BCAT2	+		+				Matrix	Amino acid metabolism;Branched-chain amino acid metabolism;Metabolism	94.6897
Q9NP58	ABCB6	+						MOM	ABC transporters;Heme synthesis and processing;Metabolism;Metals and cofactors;Small molecule transport	94.6283
P82930	MRPS34	+		+				Matrix	Mitochondrial central dogma;Mitochondrial ribosome;SSU;Translation
P82933	MRPS9	+		+				Matrix	Mitochondrial central dogma;Mitochondrial ribosome;mtRNA granules;mtRNA metabolism;SSU;Translation	95.5411
P40305	IFI27	+						Membrane	Apoptosis;Immune response;Mitochondrial dynamics and surveillance;Signaling
Q9H2X8	IFI27L2	+
Q96CU9	FOXRED1	+	+					MIM	CI assembly factors;Complex I;OXPHOS;OXPHOS assembly factors	95.0794
P56134	ATP5MF	+	+					MIM	Complex V;CV subunits;OXPHOS;OXPHOS subunits
P31327	CPS1	+		+				Matrix	Amino acid metabolism;Metabolism;Urea cycle	95.7049
Q8N0V3	RBFA	+		+				Matrix	Mitochondrial central dogma;Mitochondrial ribosome assembly;Translation	96.1042
Q96E11	MRRF	+		+				Matrix	Mitochondrial central dogma;Translation;Translation factors	96.795
Q9H078	CLPB	+						IMS	Protein import, sorting and homeostasis;Proteases;Protein homeostasis	96.4362
O14561	NDUFAB1	+		+				MIM	CI subunits;Complex I;Fe-S cluster biosynthesis;Lipid metabolism;Metabolism;Metals and cofactors;OXPHOS;OXPHOS subunits;Type II fatty acid synthesis	97
P17568	NDUFB7	+						MIM	CI subunits;Complex I;OXPHOS;OXPHOS subunits	56.3657
Q96A73	KIAA1191	+
Q02241	KIF23	+
Q96I99	SUCLG2	+		+				Matrix	Carbohydrate metabolism;Itaconate metabolism;Metabolism;Nucleotide metabolism;Nucleotide synthesis and processing;TCA cycle	97.3726
O15229	KMO	+						MOM	Amino acid metabolism;Kynurenine metabolism;Metabolism;Metals and cofactors;NAD biosynthesis and metabolism
Q16773	KYAT1	+
Q99551	MTERF1	+		+				Matrix	Mitochondrial central dogma;mtDNA maintenance;mtDNA nucleoid;mtRNA metabolism;Transcription	NA
Q49AM1	MTERF2	+		+				Matrix	Mitochondrial central dogma;mtDNA maintenance;mtDNA nucleoid
Q9HAV7	GRPEL1	+		+				Matrix	Protein import, sorting and homeostasis;Fe-S cluster biosynthesis;Import motor;Metabolism;Metals and cofactors;Protein import and sorting	97.5154
O75027	ABCB7	+				+		MIM	ABC transporters;Fe-S cluster biosynthesis;Heme synthesis and processing;Metabolism;Metals and cofactors;Molybdenum cofactor synthesis and proteins;Small molecule transport	97.8184
Q9H0U6	MRPL18	+		+				Matrix	LSU;Mitochondrial central dogma;Mitochondrial ribosome;Translation	98.379
Q8IYB8	SUPV3L1	+		+				Matrix	Mitochondrial central dogma;mtRNA granules;mtRNA metabolism;mtRNA stability and decay	98.5035
Q8TB36	GDAP1	+						MOM	0	98.6023
P00387	CYB5R3	+						MOM	Amidoxime reducing complex;Detoxification;Lipid metabolism;Metabolism;Xenobiotic metabolism	98.9205
P51649	ALDH5A1	+		+				Matrix	Amino acid metabolism;GABA metabolism;Metabolism	99.0238
Q6P1Q0	LETMD1	+						Membrane	Small molecule transport	99.5906
Q96C01	FAM136A	+						IMS	0	99.6264
P49914	MTHFS	+		+				Matrix	Folate and 1-C metabolism;Metabolism;Vitamin metabolism	Inf
P38646	mt-HSP70	+		+				Matrix	Fe-S cluster biosynthesis;Metabolism;Metals and cofactors
Q8WWI1	LMO7	+
Q7L0Y3	TRMT10C	+		+				Matrix	Mitochondrial central dogma;mtRNA granules;mtRNA metabolism;mt-tRNA modifications;Polycistronic mtRNA processing	100.534
Q96AQ8	MCUR1	+	+					MIM	0	103.751
O43325	LYRM1	+						unknown	0
Q96DB5	RMDN1	+						MOM	0	101.847
A8MSI8	LYRM9	+						unknown	0
Q8IVS2	MCAT	+		+				Matrix	Lipid metabolism;Metabolism;Type II fatty acid synthesis	102.18
O75570	MTRF1	+		+				Matrix	Mitochondrial central dogma;Translation;Translation factors
Q9UGC7	MTRF1L	+		+				Matrix	Mitochondrial central dogma;Translation;Translation factors	Inf
P21397	MAOA	+						MOM	Amino acid metabolism;Catechol metabolism;Detoxification;Metabolism;Xenobiotic metabolism
P27338	MAOB	+						MOM	Amino acid metabolism;Catechol metabolism;Detoxification;Metabolism;Xenobiotic metabolism
Q00059	TFAM	+		+				Matrix	Mitochondrial central dogma;mtDNA maintenance;mtDNA nucleoid;mtDNA replication;mtRNA metabolism;Transcription	102.23
Q9UIF7	MUTYH	+		+				Matrix	Mitochondrial central dogma;mtDNA maintenance
Q9NRF8	CTPS2	+								102.562
P59942	MCCD1	+						unknown	0
Q8N159	NAGS	+		+				Matrix	Amino acid metabolism;Metabolism;Urea cycle
Q07820	MCL1	+						MOM	Apoptosis;Mitochondrial dynamics and surveillance	NA
Q9Y3D5	MRPS18C	+		+				Matrix	Mitochondrial central dogma;Mitochondrial ribosome;SSU;Translation	102.772
P11182	DBT	+		+				Matrix	Amino acid metabolism;Branched-chain amino acid dehydrogenase complex;Branched-chain amino acid metabolism;Metabolism	102.877
Q9Y697	NFS1	+		+				Matrix	Fe-S cluster biosynthesis;Fe-S-containing proteins;Metabolism;Metals and cofactors
Q6UB35	MTHFD1L	+		+				Matrix	Folate and 1-C metabolism;Metabolism;Vitamin metabolism	103.039
Q9GZY4	COA1	+	+					MIM	CI assembly factors;CIV assembly factors;Complex I;Complex IV;OXPHOS;OXPHOS assembly factors	108.9
Q9BSH5	HDHD3	+		+				Matrix	0	104.012
B3KW44;E7ETE0	METTL8	+
Q9H1A3	METTL9	+
Q9GZY8	MFF	+						MOM	Fission;Mitochondrial dynamics and surveillance
Q6PML9	SLC30A9	+				+		MIM	Small molecule transport	104.543
Q5JTZ9	AARS2	+		+				Matrix	Mitochondrial central dogma;mt-tRNA synthetases;Translation	104.921
Q8TDB4	MGARP	+						Membrane	Mitochondrial dynamics and surveillance;Trafficking
P14927	UQCRB	+						MIM	CIII subunits;Complex III;OXPHOS;OXPHOS subunits	106.159
Q8IXI1	RHOT2	+						MOM	Calcium homeostasis;EF hand proteins;Mitochondrial dynamics and surveillance;Signaling;Trafficking	106.809
Q8N4Q1	MIA40	+						IMS	Protein import, sorting and homeostasis;MIA40;Protein import and sorting	NA
Q86UT6	NLRX1	+		+				Matrix	Immune response;Signaling
O60783	MRPS14	+		+				Matrix	Mitochondrial central dogma;Mitochondrial ribosome;SSU;Translation	106.857
Q96T66	NMNAT3	+		+				Matrix	Metabolism;Metals and cofactors;NAD biosynthesis and metabolism
P48735	IDH2	+		+				Matrix	Carbohydrate metabolism;Metabolism;TCA cycle	107.188
Q08J23	NSUN2	+		+				Matrix	Mitochondrial central dogma;mtRNA metabolism;mt-tRNA modifications
O14880	MGST3	+						MOM	Eicosanoid metabolism;Lipid metabolism;Metabolism	108.061
O00411	POLRMT	+		+				Matrix	Mitochondrial central dogma;mtDNA maintenance;mtDNA nucleoid;mtDNA replication;mtRNA metabolism;Transcription	108.08
Q9BPW8	NIPSNAP1	+		+				Matrix	Autophagy;Mitochondrial dynamics and surveillance;Mitophagy	108.532
O75438	NDUFB1	+	+					MIM	CI subunits;Complex I;OXPHOS;OXPHOS subunits	113.305
Q9NPB1	NT5M	+		+				Matrix	Metabolism;Nucleotide metabolism;Nucleotide synthesis and processing
P38117	ETFB	+		+				Matrix	Metabolism;Amino acid metabolism;Branched-chain amino acid metabolism;Choline and betaine metabolism;Electron carriers;Fatty acid oxidation;Glycine metabolism;Lipid metabolism;Lysine metabolism;Metabolism;Q-linked reactions, other;Vitamin metabolism	109.211
Q99798	ACO2	+		+				Matrix	Carbohydrate metabolism;Fe-S-containing proteins;Metabolism;Metals and cofactors;TCA cycle	109.303
Q8WWC4	MAIP1	+		+				Matrix	Protein import, sorting and homeostasis;Chaperones;Protein homeostasis	109.803
Q9BRT3	MIEN1	+
Q8NAN2	MIGA1	+						MOM	Fusion;Mitochondrial dynamics and surveillance
Q7L4E1	MIGA2	+						MOM	Fusion;Mitochondrial dynamics and surveillance;Organelle contact sites	NA
Q86X67	NUDT13	+		+				Matrix	Metabolism;Metals and cofactors;NAD biosynthesis and metabolism
Q13015	MLLT11	+
P23786	CPT2	+		+				MIM	Carnitine shuttle;Carnitine synthesis and transport;Fatty acid oxidation;Lipid metabolism;Metabolism;Metals and cofactors	109.961
P53370	NUDT6	+		+				Matrix	0
Q32NB8	PGS1	+		+				MIM	Cardiolipin synthesis;Lipid metabolism;Metabolism;Phospholipid metabolism	110.078
Q9ULD0	OGDHL	+		+				Matrix	Carbohydrate metabolism;Metabolism;TCA cycle
P56378	ATP5MJ	+	+					MIM	Complex V;CV subunits;OXPHOS;OXPHOS subunits
O15527	OGG1	+		+				Matrix	Mitochondrial central dogma;mtDNA maintenance;mtDNA repair
Q5U5X0	MZM1L	+		+				Matrix	CIII assembly factors;Complex III;OXPHOS;OXPHOS assembly factors	110.127
Q15031	LARS2	+		+				Matrix	Mitochondrial central dogma;mt-tRNA synthetases;Translation	110.234
Q9BYC2	OXCT2	+		+				Matrix	Carbohydrate metabolism;Ketone metabolism;Metabolism
Q9NRG7	SDR39U1	+						unknown	0	110.378
Q7L3T8	PARS2	+		+				Matrix	Mitochondrial central dogma;mt-tRNA synthetases;Translation	Inf
Q6DKK2	TTC19	+		+				MIM	CIII assembly factors;Complex III;OXPHOS;OXPHOS assembly factors	110.382
Q16822	PCK2	+		+				Matrix	Carbohydrate metabolism;Gluconeogenesis;Metabolism;TCA-associated	Inf
P31930	UQCRC1	+		+				MIM	Protein import, sorting and homeostasis;CIII subunits;Complex III;OXPHOS;OXPHOS subunits;Preprotein cleavage;Protein import and sorting	111.138
Q9HBH1	PDF	+		+				Matrix	Mitochondrial central dogma;fMet processing;Protein homeostasis;Protein import, sorting and homeostasis;Translation	Inf
P29803	PDHA2	+		+				Matrix	Carbohydrate metabolism;Metabolism;Pyruvate metabolism
Q9Y3D3	MRPS16	+		+				Matrix	Mitochondrial central dogma;Mitochondrial ribosome;SSU;Translation	111.187
Q6YN16	HSDL2	+		+				Matrix	0	111.307
Q9NZ45	CISD1	+						MOM	Fe-S cluster biosynthesis;Fe-S-containing proteins;Metabolism;Metals and cofactors	111.378
Q15120	PDK3	+		+				Matrix	Carbohydrate metabolism;Metabolism;Pyruvate metabolism	Inf
Q9Y6C9	MTCH2	+						MOM	Fusion;Mitochondrial dynamics and surveillance;SLC25A family;Small molecule transport	111.942
P23368	ME2	+		+				Matrix	Carbohydrate metabolism;Metabolism;TCA-associated	111.986
O94903	PLPBP	+		+				Matrix	Metabolism;Vitamin B6 metabolism;Vitamin metabolism
Q96EY1	TID1	+		+				Matrix	Protein import, sorting and homeostasis;Chaperones;Protein homeostasis	112.118
Q16698	DECR1	+		+				Matrix	Fatty acid oxidation;Lipid metabolism;Metabolism	112.395
Q9HA77	CARS2	+		+				Matrix	Mitochondrial central dogma;mt-tRNA synthetases;Translation	112.47
P11310	ACADM	+		+				Matrix	Fatty acid oxidation;Lipid metabolism;Metabolism	113.226
Q8N3J5	PPM1K	+		+				Matrix	Amino acid metabolism;Branched-chain amino acid dehydrogenase complex;Branched-chain amino acid metabolism;Metabolism
O43920	NDUFS5	+						MIM	CI subunits;Complex I;OXPHOS;OXPHOS subunits	72.2336
O60830	TIMM17B	+			+			MIM	Protein import, sorting and homeostasis;Protein import and sorting;TIM23 presequence pathway	113.56
Q96LW4	PRIMPOL	+		+				Matrix	Mitochondrial central dogma;mtDNA maintenance;mtDNA repair	Inf
Q9UFN0	NIPSNAP3A	+		+				Matrix	0	113.832
Q13057	COASY	+		+				Matrix	Coenzyme A metabolism;Metabolism;Metals and cofactors	113.89
Q8WWV3	RTN4IP1	+		+				Matrix	0	114.473
Q9UHK6	AMACR	+		+				Matrix	Fatty acid oxidation;Lipid metabolism;Metabolism	114.931
Q8N0Z8	PUSL1	+		+				Matrix	Mitochondrial central dogma;Translation
O95831	AIFM1	+		+				MIM	Protein import, sorting and homeostasis;Apoptosis;CI assembly factors;Complex I;MIA40;Mitochondrial dynamics and surveillance;OXPHOS;OXPHOS assembly factors;Protein import and sorting	115.237
A3KMH1	VWA8	+		+				Matrix	0	116.457
P09417	QDPR	+		+				Matrix	Folate and 1-C metabolism;Metabolism;Metals and cofactors;Tetrahydobiopterin synthesis;Vitamin metabolism	Inf
P49590	HARS2	+		+				Matrix	Mitochondrial central dogma;mt-tRNA synthetases;Translation	116.861
Q96QE5	TEFM	+		+				Matrix	Mitochondrial central dogma;mtRNA metabolism;Transcription	117.094
P14735	IDE	+		+				Matrix	Protein import, sorting and homeostasis;Proteases;Protein homeostasis	117.582
Q9NSE4	IARS2	+		+				Matrix	Mitochondrial central dogma;mt-tRNA synthetases;Translation	117.883
P49411	TUFM	+		+				Matrix	Mitochondrial central dogma;Translation;Translation factors	118.2
Q13825	AUH	+		+				Matrix	Amino acid metabolism;Branched-chain amino acid metabolism;Carbohydrate metabolism;Itaconate metabolism;Metabolism	119.314
P52758	RIDA	+		+				Matrix	0	Inf
Q9P0M9	MRPL27	+		+				Matrix	LSU;Mitochondrial central dogma;Mitochondrial ribosome;Translation	119.329
P49247	RPIA	+		+				Matrix	Carbohydrate metabolism;Metabolism	Inf
Q9UIJ7	AK3	+		+				Matrix	Metabolism;Nucleotide metabolism;Nucleotide synthesis and processing	120.131
P50336	PPOX	+						MIM	Heme synthesis and processing;Metabolism;Metals and cofactors	120.21
Q8TCS8	PNPT1	+						Matrix|IMS	Mitochondrial central dogma;mtRNA metabolism;mtRNA stability and decay	120.337
A6NFY7	SDHAF1	+		+				Matrix	CII assembly factors;Complex II;OXPHOS;OXPHOS assembly factors
Q8WW59	SPRYD4	+		+				Matrix	0	120.47
Q15526	SURF1	+	+					MIM	CIV assembly factors;Complex IV;OXPHOS;OXPHOS assembly factors	120.644
P21953	BCKDHB	+		+				MIM	Amino acid metabolism;Branched-chain amino acid dehydrogenase complex;Branched-chain amino acid metabolism;Metabolism	120.694
Q9Y5J6	TIMM10B	+						MIM	Protein import, sorting and homeostasis;Chaperones;Protein homeostasis;Protein import and sorting;Protein import, sorting and homeostasis	120.735
Q8NE22	SETD9	+		+				Matrix	0
P34897	SHMT2	+		+				Matrix	Amino acid metabolism;Folate and 1-C metabolism;Glycine metabolism;Metabolism;Serine metabolism;Vitamin metabolism
Q9NTG7	SIRT3	+		+				Matrix	Metabolism;Metals and cofactors;NAD biosynthesis and metabolism;Signaling
P15954	COX7C	+	+					MIM	CIV subunits;Complex IV;OXPHOS;OXPHOS subunits	120.899
P04179	SOD2	+		+				Matrix	Detoxification;Metabolism;ROS and glutathione metabolism
O75880	SCO1	+	+					MIM	CIV assembly factors;Complex IV;Copper metabolism;Metabolism;Metals and cofactors;OXPHOS;OXPHOS assembly factors	121.291
Q9H2U2	PPA2	+		+				Matrix	Metabolism;Mitochondrial central dogma;mtDNA maintenance;mtRNA metabolism;Nucleotide metabolism;Translation	121.336
Q9P2R7	SUCLA2	+		+				Matrix	Carbohydrate metabolism;Itaconate metabolism;Metabolism;Nucleotide metabolism;Nucleotide synthesis and processing;TCA cycle
P03915	MT-ND5	+					+	MIM	CI subunits;Complex I;OXPHOS;OXPHOS subunits	121.357
P17152	TMEM11	+	+					MIM	Mitochondrial dynamics and surveillance	121.596
Q8WVM0	TFB1M	+		+				Matrix	Mitochondrial central dogma;Mitochondrial ribosome assembly;mtRNA granules;mtRNA metabolism;mt-rRNA modifications;Translation	122.256
Q9NPJ3	ACOT13	+		+				Matrix	Lipid metabolism;Metabolism	123.047
Q86Y79	PTRH1	+		+				Matrix	0	123.212
P00414	MT-CO3	+					+	MIM	CIV subunits;Complex IV;OXPHOS;OXPHOS subunits	124.119
Q8N1Q8	THEM5	+		+				Matrix	Lipid metabolism;Metabolism
P08559	PDHA1	+		+				Matrix	Carbohydrate metabolism;Metabolism;Pyruvate metabolism	124.213
Q96I23	PYURF	+						unknown	0	126.415
Q5T160	RARS2	+		+				Matrix	Mitochondrial central dogma;mt-tRNA synthetases;Translation	127.158
O00142	TK2	+		+				Matrix	Metabolism;Nucleotide metabolism;Nucleotide synthesis and processing	Inf
Q9NVH6	TMLHE	+		+				Matrix	Carnitine synthesis and transport;Metabolism;Metals and cofactors
Q969P6	TOP1MT	+		+				Matrix	Mitochondrial central dogma;mtDNA maintenance;mtDNA replication;mtRNA metabolism;Transcription
Q9BUK6	MSTO1	+								NA
A1L188	NDUFAF8	+						IMS	CI assembly factors;Complex I;OXPHOS;OXPHOS assembly factors	127.445
P30048	PRDX3	+		+				Matrix	Detoxification;Metabolism;ROS and glutathione metabolism	127.571
P30084	ECHS1	+		+				Matrix	Amino acid metabolism;Branched-chain amino acid metabolism;Fatty acid oxidation;Lipid metabolism;Lysine metabolism;Metabolism	127.824
Q53R41	FASTKD1	+		+				Matrix	Mitochondrial central dogma;mtRNA granules;mtRNA metabolism;mtRNA stability and decay;Polycistronic mtRNA processing	130.367
P45954	ACADSB	+		+				Matrix	Amino acid metabolism;Branched-chain amino acid metabolism;Fatty acid oxidation;Lipid metabolism;Metabolism	130.535
Q96DV4	MRPL38	+		+				Matrix	LSU;Mitochondrial central dogma;Mitochondrial ribosome;Translation	131.663
O75964	ATP5MG	+	+					MIM	Complex V;Cristae formation;CV subunits;Mitochondrial dynamics and surveillance;OXPHOS;OXPHOS subunits
Q9BVS5	TRMT61B	+		+				Matrix	Mitochondrial central dogma;Mitochondrial ribosome assembly;mtRNA metabolism;mt-rRNA modifications;mt-tRNA modifications;Translation
Q9Y3E2	BOLA1	+		+				Matrix	Fe-S cluster biosynthesis;Fe-S-containing proteins;Metabolism;Metals and cofactors	132.178
Q9H2W6	MRPL46	+		+				Matrix	LSU;Mitochondrial central dogma;Mitochondrial ribosome;Translation	134.058
Q9BXW7	HDHD5	+		+				Matrix	0	134.165
Q9UDX5	MTFP1	+						Membrane	Fission;Mitochondrial dynamics and surveillance
P11177	PDHB	+		+				Matrix	Carbohydrate metabolism;Metabolism;Pyruvate metabolism	134.56
Q3ZCQ8	TIMM50	+	+					MIM	Protein import, sorting and homeostasis;Protein import and sorting;TIM23 presequence pathway	134.733
Q9Y2R5	MRPS17	+		+				Matrix	Mitochondrial central dogma;Mitochondrial ribosome;SSU;Translation	135.083
Q96RR1	TWNK	+		+				Matrix	Mitochondrial central dogma;mtDNA maintenance;mtDNA nucleoid;mtDNA replication
P13051	UNG	+		+				Matrix	Mitochondrial central dogma;mtDNA maintenance;mtDNA repair
Q5ST30	VARS2	+		+				Matrix	Mitochondrial central dogma;mt-tRNA synthetases;Translation
Q5RI15	COX20	+	+					MIM	CIV assembly factors;Complex IV;OXPHOS;OXPHOS assembly factors	135.405
Q9BWM7	SFXN3	+			+			MIM	Amino acid metabolism;Folate and 1-C metabolism;Metabolism;Serine metabolism;Sideroflexins;Small molecule transport;Vitamin metabolism	135.44
P10515	DLAT	+		+				Matrix	Carbohydrate metabolism;Metabolism;Pyruvate metabolism	135.919
Q9BXK5	BCL2L13	+						MOM	Apoptosis;Autophagy;Mitochondrial dynamics and surveillance;Mitophagy	136.708
P35914	HMGCL	+		+				Matrix	Amino acid metabolism;Branched-chain amino acid metabolism;Carbohydrate metabolism;Ketone metabolism;Metabolism	136.721
Q96BQ5	CCDC127	+						Membrane	0	137.295
P08574	CYC1	+	+					MIM	CIII subunits;Complex III;Cytochromes;Electron carriers;Heme-containing proteins;Metabolism;Metals and cofactors;OXPHOS;OXPHOS subunits	138.209
P33316	DUT	+		+				Matrix	Metabolism;Nucleotide metabolism;Nucleotide synthesis and processing	138.308
P24539	ATP5PB	+	+					MIM	Complex V;CV subunits;OXPHOS;OXPHOS subunits
Q96HY7	DHTKD1	+		+				Matrix	Amino acid metabolism;Lysine metabolism;Metabolism	138.387
Q9Y305	ACOT9	+		+				MIM	Lipid metabolism;Metabolism
Q9NUB1	ACSS1	+		+				MIM	Fatty acid oxidation;Lipid metabolism;Metabolism
P86397	HTD2	+		+				Matrix	Lipid metabolism;Metabolism;Type II fatty acid synthesis	138.488
Q7Z695	ADCK2	+	+					MIM	0	NA
P49189	ALDH9A1	+		+				Matrix	Amino acid metabolism;Detoxification;GABA metabolism;Metabolism;ROS and glutathione metabolism	138.74
P31937	HIBADH	+		+				Matrix	Amino acid metabolism;Branched-chain amino acid metabolism;Metabolism	139.089
Q96NN9	AIFM3	+						MIM	Apoptosis;Fe-S-containing proteins;Metabolism;Metals and cofactors;Mitochondrial dynamics and surveillance
Q96RQ3	MCCC1	+		+				Matrix	Amino acid metabolism;Biotin utilizing proteins;Branched-chain amino acid metabolism;Metabolism;Vitamin metabolism	139.474
Q96IL0	APOPT1	+		+				MIM	CIV assembly factors;Complex IV;OXPHOS;OXPHOS assembly factors
Q9NVI7	ATAD3A	+						MIM	Intramitochondrial membrane interactions;Mitochondrial central dogma;Mitochondrial dynamics and surveillance;mtDNA maintenance;mtDNA nucleoid;Organelle contact sites
Q5T9A4	ATAD3B	+						MIM	Intramitochondrial membrane interactions;Mitochondrial central dogma;Mitochondrial dynamics and surveillance;mtDNA maintenance;mtDNA nucleoid;Organelle contact sites	Inf
A0PJW6	TMEM223	+								140.082
Q08257	CRYZ	+		+				Matrix	0	140.152
Q8WY22	BRI3BP	+								141.028
P55809	OXCT1	+		+				Matrix	Carbohydrate metabolism;Ketone metabolism;Metabolism	141.184
Q9NRX3	NDUFA4L2	+
Q92947	GCDH	+		+				Matrix	Amino acid metabolism;Lysine metabolism;Metabolism	141.416
Q96IX5	ATP5MK	+	+					MIM	Complex V;Cristae formation;CV subunits;Mitochondrial dynamics and surveillance;OXPHOS;OXPHOS subunits
Q8N5M1	ATPAF2	+		+				Matrix	Complex V;CV assembly factors;OXPHOS;OXPHOS assembly factors	609.88
Q6P4H8	FAM173B	+	+					MIM	Complex V;CV assembly factors;OXPHOS;OXPHOS assembly factors	67.078
P30049	ATP5F1D	+		+				MIM	Complex V;CV subunits;OXPHOS;OXPHOS subunits	51.4182
Q9UII2	ATP5IF1	+		+				Matrix	Complex V;CV subunits;OXPHOS;OXPHOS subunits	82.0976
P06576	ATP5F1B	+		+				MIM	Complex V;CV subunits;OXPHOS;OXPHOS subunits	132.022
P48047	ATP5PO	+		+				MIM	Complex V;CV subunits;OXPHOS;OXPHOS subunits	138.36
O75947	ATP5PD	+		+				MIM	Complex V;CV subunits;OXPHOS;OXPHOS subunits
P18859	ATP5PF	+		+				MIM	Complex V;CV subunits;OXPHOS;OXPHOS subunits
P25705	ATP5F1A	+		+				MIM	Complex V;CV subunits;OXPHOS;OXPHOS subunits
Q9P0S9	TMEM14C	+			+			MIM	0	141.995
Q6UXV4	MIC27	+	+					MIM	Cristae formation;MICOS complex;Mitochondrial dynamics and surveillance	143.619
P26440	IVD	+		+				Matrix	Amino acid metabolism;Branched-chain amino acid metabolism;Metabolism	146.485
Q9BVV7	TIMM21	+	+					MIM	Mitochondrial central dogma;CIV assembly factors;Complex IV;OXPHOS;OXPHOS assembly factors;Protein import and sorting;Protein import, sorting and homeostasis;TIM23 presequence pathway;Translation;Translation factors	146.763
Q96ER9	CCDC51	+	+					MIM	Small molecule transport
Q9BYC9	MRPL20	+		+				Matrix	LSU;Mitochondrial central dogma;Mitochondrial ribosome;Translation	147.147
P17540	CKMT2	+		+				MIM	Creatine metabolism;Metabolism;Nucleotide metabolism	NA
O75891	ALDH1L1	+		+				Matrix	Folate and 1-C metabolism;Metabolism;Vitamin metabolism	149.094
P27144	AK4	+		+				Matrix	Metabolism;Nucleotide metabolism;Nucleotide synthesis and processing	149.15
Q96MF6	COQ10A	+		+				MIM	Coenzyme Q metabolism;Metabolism;Metals and cofactors
Q9H8M1	COQ10B	+		+				MIM	Coenzyme Q metabolism;Metabolism;Metals and cofactors
Q9NNW7	TXNRD2	+		+				Matrix	Detoxification;Metabolism;ROS and glutathione metabolism;Selenoproteins	149.244
Q9Y3A0	COQ4	+		+				MIM	Coenzyme Q metabolism;Metabolism;Metals and cofactors
Q96LW7	CARD19	+								150.41
Q8IVH4	MMAA	+		+				Matrix	Metabolism;Vitamin B12 metabolism;Vitamin metabolism	150.663
P00403	MT-CO2	+					+	MIM	CIV subunits;Complex IV;OXPHOS;OXPHOS subunits	150.74
P05141	SLC25A5	+			+			MIM	Calcium homeostasis;Metabolism;Mitochondrial permeability transition pore;Nucleotide import;Nucleotide metabolism;Signaling;SLC25A family;Small molecule transport	152.038
O95258	SLC25A14	+			+			MIM	Metabolism;SLC25A family;Small molecule transport;Sulfur metabolism	153.022
Q9H7Z7	PTGES2	+	+					MIM	Eicosanoid metabolism;Lipid metabolism;Metabolism	153.724
Q9H9P8	L2HGDH	+						MIM	Carbohydrate metabolism;Metabolism;TCA-associated	153.833
Q9P0S2	COX16	+	+					MIM	CIV assembly factors;Complex IV;OXPHOS;OXPHOS assembly factors
O75390	CS	+		+				Matrix	Carbohydrate metabolism;Metabolism;TCA cycle	154.156
Q6IN84	MRM1	+		+				Matrix	Mitochondrial central dogma;mtRNA granules;mtRNA metabolism;mt-rRNA modifications	154.782
P43304	GPD2	+		+				MIM	Metabolism;Carbohydrate metabolism;Electron carriers;Glycerol phosphate shuttle;Metabolism;Q-linked reactions, other	155.433
Q99497	PARK7	+						MOM	Protein import, sorting and homeostasis;Autophagy;Mitochondrial dynamics and surveillance;Mitophagy;Protein homeostasis	155.486
P41250	GARS	+		+				Matrix	Mitochondrial central dogma;mt-tRNA synthetases;Translation	156.194
P36957	DLST	+		+				Matrix	Amino acid metabolism;Carbohydrate metabolism;Lysine metabolism;Metabolism;TCA cycle	157.287
P10176	COX8A	+	+					MIM	CIV subunits;Complex IV;OXPHOS;OXPHOS subunits	Inf
P00395	MT-CO1	+					+	MIM	CIV subunits;Complex IV;Heme-containing proteins;Metabolism;Metals and cofactors;OXPHOS;OXPHOS subunits	Inf
Q9C002	NMES1	+						Membrane	0
P12074	COX6A1	+	+					MIM	CIV subunits;Complex IV;OXPHOS;OXPHOS subunits
Q96KJ9	COX4I2	+	+					MIM	CIV subunits;Complex IV;OXPHOS;OXPHOS subunits
P10588	NR2F6	+								NA
Q02221	COX6A2	+	+					MIM	CIV subunits;Complex IV;OXPHOS;OXPHOS subunits
Q8TCD5	NT5C	+								Inf
Q9Y2Z4	YARS2	+		+				Matrix	Mitochondrial central dogma;mt-tRNA synthetases;Translation	160.583
Q6YFQ2	COX6B2	+						MIM	CIV subunits;Complex IV;OXPHOS;OXPHOS subunits
Q9UGM6	WARS2	+		+				Matrix	Mitochondrial central dogma;mt-tRNA synthetases;Translation	161.041
P16219	ACADS	+		+				Matrix	Fatty acid oxidation;Lipid metabolism;Metabolism	161.303
P36639	NUDT1	+								Inf
Q9Y606	PUS1	+		+				Matrix	Mitochondrial central dogma;mtRNA granules;mtRNA metabolism;mt-tRNA modifications	161.414
Q9UJA2	CRLS1	+	+					MIM	Cardiolipin synthesis;Lipid metabolism;Metabolism
P05108	CYP11A1	+		+				MIM	Metabolism;Cholesterol, bile acid, steroid synthesis;Heme-containing proteins;Lipid metabolism;Metabolism;Metals and cofactors
P15538	CYP11B1	+		+				MIM	Metabolism;Cholesterol, bile acid, steroid synthesis;Heme-containing proteins;Lipid metabolism;Metabolism;Metals and cofactors
P19099	CYP11B2	+		+				MIM	Metabolism;Cholesterol, bile acid, steroid synthesis;Heme-containing proteins;Lipid metabolism;Metabolism;Metals and cofactors
P55789	HERV1	+						IMS	Protein import, sorting and homeostasis;MIA40;Protein import and sorting	162.849
Q07973	CYP24A1	+		+				MIM	Heme-containing proteins;Metabolism;Metals and cofactors;Vitamin D metabolism;Vitamin metabolism
O15528	CYP27B1	+		+				MIM	Heme-containing proteins;Metabolism;Metals and cofactors;Vitamin D metabolism;Vitamin metabolism
Q14154	DELE1	+	+					MIM	Signaling
P49419	ALDH7A1	+		+				Matrix	Amino acid metabolism;Choline and betaine metabolism;Detoxification;Folate and 1-C metabolism;Glycine metabolism;Lysine metabolism;Metabolism;ROS and glutathione metabolism;Vitamin metabolism	163.814
P46199	MTIF2	+		+				Matrix	Mitochondrial central dogma;Translation;Translation factors	164.069
P30536	TSPO	+						MOM	Metabolism;Cholesterol, bile acid, steroid synthesis;Lipid metabolism	164.377
Q9NW81	DMAC2	+		+				MIM	CI assembly factors;Complex I;OXPHOS;OXPHOS assembly factors
Q8WZ82	OVCA2	+								Inf
P36542	ATP5F1C	+		+				MIM	Complex V;CV subunits;OXPHOS;OXPHOS subunits
Q96DA6	DNAJC19	+	+					MIM	Protein import, sorting and homeostasis;Import motor;Protein import and sorting	164.865
Q9Y4W6	AFG3L2	+	+					MIM	Protein import, sorting and homeostasis;Proteases;Protein homeostasis	165.849
Q8N573	OXR1	+						MOM	Detoxification;Metabolism;ROS and glutathione metabolism
Q9NX18	SDHAF2	+		+				Matrix	CII assembly factors;Complex II;OXPHOS;OXPHOS assembly factors	166.223
O95202	LETM1	+	+					MIM	Calcium cycle;Calcium homeostasis;Signaling	166.443
Q9BZ23	PANK2	+						IMS	Coenzyme A metabolism;Metabolism;Metals and cofactors
P36776	LONP1	+		+				Matrix	Protein import, sorting and homeostasis;Proteases;Protein homeostasis	166.811
Q8N442	GUF1	+		+				Matrix	Mitochondrial central dogma;Translation	167.068
P16260	SLC25A16	+			+			MIM	SLC25A family;Small molecule transport	167.832
Q9BX68	HINT2	+		+				Matrix	Metabolism;Cholesterol, bile acid, steroid synthesis;Lipid metabolism	169.241
P00505	GOT2	+		+				MIM	Amino acid metabolism;Carbohydrate metabolism;Glutamate metabolism;Glyoxylate metabolism;Kynurenine metabolism;Malate-aspartate shuttle;Metabolism;Sulfur metabolism	171.093
Q96KR6	FAM210B	+	+					MIM	Iron homeostasis;Metabolism;Metals and cofactors
Q14296	FASTK	+						MIM	Mitochondrial central dogma;mtRNA granules;mtRNA metabolism;mtRNA stability and decay;Polycistronic mtRNA processing
Q13405	MRPL49	+		+				Matrix	LSU;Mitochondrial central dogma;Mitochondrial ribosome;Translation	171.22
Q07812	BAX	+						MOM	Apoptosis;Mitochondrial dynamics and surveillance	172.049
Q8NBN7	RDH13	+						MIM	Metabolism;Vitamin A metabolism;Vitamin metabolism	172.104
P82663	MRPS25	+		+				Matrix	Mitochondrial central dogma;Mitochondrial ribosome;SSU;Translation	172.415
P07954	FH	+		+				Matrix	Carbohydrate metabolism;Metabolism;TCA cycle	172.525
Q99714	HSD17B10	+		+				Matrix	Mitochondrial central dogma;Amino acid metabolism;Branched-chain amino acid metabolism;Cholesterol, bile acid, steroid synthesis;Fatty acid oxidation;Lipid metabolism;Metabolism;Mitochondrial central dogma;mtRNA granules;mtRNA metabolism;mt-tRNA modifications;Polycistronic mtRNA processing	172.705
Q96LU5	IMMP1L	+		+				MIM	Protein import, sorting and homeostasis;Preprotein cleavage;Proteases;Protein homeostasis;Protein import and sorting;Protein import, sorting and homeostasis	Inf
Q9NP80	PNPLA8	+						MIM	Cardiolipin synthesis;Lipid metabolism;Metabolism;Phospholipid metabolism	173.395
Q9HC38	GLOD4	+		+				Matrix	0	175.654
Q86WU2	LDHD	+		+				MIM	Carbohydrate metabolism;Metabolism
Q8WV93	AFG1L	+		+				MIM	Protein import, sorting and homeostasis;Proteases;Protein homeostasis	176.65
Q2VYF4	LETM2	+	+					MIM	0
Q96Q11	TRNT1	+		+				Matrix	Mitochondrial central dogma;mtRNA metabolism;mt-tRNA modifications	177.275
Q9BXM7	PINK1	+						MOM	Autophagy;Mitochondrial dynamics and surveillance;Mitophagy;Signaling
Q9Y512	SAMM50	+						MOM	Protein import, sorting and homeostasis;Intramitochondrial membrane interactions;Mitochondrial dynamics and surveillance;Protein import and sorting;SAM	179.986
Q8N2A8	PLD6	+						MOM	Cardiolipin synthesis;Fusion;Lipid metabolism;Metabolism;Mitochondrial dynamics and surveillance
Q9HBL7	PLGRKT	+						Membrane	0	Inf
Q9NWR8	MCUB	+	+					MIM	Calcium cycle;Calcium homeostasis;Calcium uniporter;Signaling;Small molecule transport
Q53S33	BOLA3	+		+				Matrix	Fe-S cluster biosynthesis;Fe-S-containing proteins;Metabolism;Metals and cofactors	180.117
Q13794	PMAIP1	+						MOM	Apoptosis;Mitochondrial dynamics and surveillance
P49916	LIG3	+		+				Matrix	Mitochondrial central dogma;mtDNA maintenance;mtDNA repair;mtDNA replication	180.328
Q9Y277	VDAC3	+						MOM	Calcium homeostasis;Mitochondrial permeability transition pore;Signaling;Small molecule transport	182.578
P43155	CRAT	+		+				MIM	Fatty acid oxidation;Lipid metabolism;Metabolism	183.601
Q9NX63	MIC19	+						MIM	Cristae formation;Intramitochondrial membrane interactions;MICOS complex;Mitochondrial dynamics and surveillance
Q9Y6G3	MRPL42	+		+				Matrix	LSU;Mitochondrial central dogma;Mitochondrial ribosome;Translation	184.237
Q9BRQ6	MIC25	+						MIM	Cristae formation;MICOS complex;Mitochondrial dynamics and surveillance
Q9BUR5	MIC26	+	+					MIM	Cristae formation;MICOS complex;Mitochondrial dynamics and surveillance
Q9H9B4	SFXN1	+			+			MIM	Amino acid metabolism;Folate and 1-C metabolism;Metabolism;Serine metabolism;Sideroflexins;Small molecule transport;Vitamin metabolism	184.807
Q16891	MIC60	+	+					MIM	Cristae formation;MICOS complex;Mitochondrial dynamics and surveillance
P03905	MT-ND4	+					+	MIM	CI subunits;Complex I;OXPHOS;OXPHOS subunits	184.908
Q86VU5	COMTD1	+						Membrane	0	185.83
O43772	SLC25A20	+			+			MIM	Carnitine shuttle;Carnitine synthesis and transport;Fatty acid oxidation;Lipid metabolism;Metabolism;Metals and cofactors;SLC25A family;Small molecule transport	187.1
Q86XE3	MICU3	+	+					MIM	Calcium cycle;Calcium homeostasis;Calcium uniporter;EF hand proteins;Signaling;Small molecule transport
Q96GK7	FAHD2A	+		+				Matrix	0	187.895
A0A0B4J2F0	PIGBOS1	+						MOM	Mitochondrial dynamics and surveillance;Organelle contact sites	188.287
Q9NVH1	DNAJC11	+						MOM	Protein import, sorting and homeostasis;Intramitochondrial membrane interactions;Mitochondrial dynamics and surveillance;Protein import and sorting	189.638
P25325	MPST	+						MIM	Detoxification;Metabolism;Sulfur metabolism;Xenobiotic metabolism
Q9Y255	PRELID1	+						IMS	Cardiolipin synthesis;Lipid metabolism;Metabolism;Phospholipid metabolism	NA
Q96N28	PRELID3A	+						IMS	Cardiolipin synthesis;Lipid metabolism;Metabolism;Phospholipid metabolism
Q9Y3B1	PRELID3B	+						IMS	Lipid metabolism;Metabolism;Phospholipid metabolism
Q9HD34	ISD11	+		+				Matrix	Fe-S cluster biosynthesis;Metabolism;Metals and cofactors	190.353
Q9H845	ACAD9	+		+				MIM	CI assembly factors;Complex I;OXPHOS;OXPHOS assembly factors	190.392
O75323	NIPSNAP2	+		+				Matrix	Autophagy;Mitochondrial dynamics and surveillance;Mitophagy	190.693
Q16740	CLPP	+		+				Matrix	Protein import, sorting and homeostasis;Proteases;Protein homeostasis	192.672
P00156	MT-CYB	+					+	MIM	CIII subunits;Complex III;Cytochromes;Electron carriers;Heme-containing proteins;Metabolism;Metals and cofactors;OXPHOS;OXPHOS subunits	192.997
P56381	ATP5F1E	+						MIM	Complex V;CV subunits;OXPHOS;OXPHOS subunits	33.9455
P00846	MT-ATP6	+					+	MIM	Complex V;CV subunits;OXPHOS;OXPHOS subunits	110.108
P24310	COX7A1	+	+					MIM	CIV subunits;Complex IV;OXPHOS;OXPHOS subunits
Q8TF08	COX7B2	+	+					MIM	CIV subunits;Complex IV;OXPHOS;OXPHOS subunits
Q8NE62	CHDH	+		+				MIM	Metabolism;Amino acid metabolism;Choline and betaine metabolism;Electron carriers;Folate and 1-C metabolism;Glycine metabolism;Metabolism;Q-linked reactions, other;Vitamin metabolism	193.058
Q7Z4L0	COX8C	+	+					MIM	CIV subunits;Complex IV;OXPHOS;OXPHOS subunits
Q9UHQ9	CYB5R1	+								193.337
Q9NZJ7	MTCH1	+						MOM	SLC25A family;Small molecule transport	194.317
Q9NXA8	SIRT5	+		+				Matrix	Metabolism;Metals and cofactors;NAD biosynthesis and metabolism	195.661
P49821	NDUFV1	+		+				MIM	CI subunits;Complex I;Fe-S-containing proteins;Metabolism;Metals and cofactors;OXPHOS;OXPHOS subunits
J3QKT3	PYCR1	+
P05165	PCCA	+		+				Matrix	Biotin utilizing proteins;Carbohydrate metabolism;Fatty acid oxidation;Lipid metabolism;Metabolism;Propanoate metabolism;Vitamin metabolism	196.317
Q8N2H3	PYROXD2	+
P12235	SLC25A4	+			+			MIM	Calcium homeostasis;Metabolism;Mitochondrial permeability transition pore;Nucleotide import;Nucleotide metabolism;Signaling;SLC25A family;Small molecule transport	196.537
Q9Y5U8	MPC1	+			+			MIM	Carbohydrate metabolism;Gluconeogenesis;Metabolism;Pyruvate metabolism;Small molecule transport;TCA-associated	197.763
Q6P4A7	SFXN4	+			+			MIM	Sideroflexins;Small molecule transport	198.175
Q9HC21	SLC25A19	+			+			MIM	Metabolism;SLC25A family;Small molecule transport;Vitamin B1 metabolism;Vitamin metabolism	199.79
P23434	GCSH	+		+				Matrix	Amino acid metabolism;Glycine cleavage system;Glycine metabolism;Lipid metabolism;Lipoate insertion;Metabolism	200.021
Q969Q5	RAB24	+						MOM	Autophagy;Fission;Mitochondrial dynamics and surveillance	Inf
Q9H0H5	RACGAP1	+								NA
Q06609	RAD51	+								Inf
Q6PI48	DARS2	+		+				Matrix	Mitochondrial central dogma;mt-tRNA synthetases;Translation	201.615
Q9BUB7	TMEM70	+	+					MIM	CI assembly factors;Complex I;Complex V;CV assembly factors;OXPHOS;OXPHOS assembly factors	202.445
Q8N3R3	TCAIM	+		+				Matrix	0	203.403
Q8IW45	NAXD	+						MIM	Metabolism;Metals and cofactors;NAD biosynthesis and metabolism
Q8NCW5	NAXE	+		+				Matrix	Metabolism;Metals and cofactors;NAD biosynthesis and metabolism	204.403
Q9NP81	SARS2	+		+				Matrix	Mitochondrial central dogma;mt-tRNA synthetases;Translation	204.806
Q96I59	NARS2	+		+				Matrix	Mitochondrial central dogma;mt-tRNA synthetases;Translation	205.146
Q8IXI2	RHOT1	+						MOM	Calcium homeostasis;EF hand proteins;Mitochondrial dynamics and surveillance;Signaling;Trafficking
Q00325	SLC25A3	+	+					MIM	Calcium cycle;Calcium homeostasis;Copper metabolism;Metabolism;Metals and cofactors;Signaling;SLC25A family;Small molecule transport	205.314
Q9NWH2	TMEM242	+								205.319
P00367	GLUD1	+		+				Matrix	Amino acid metabolism;GABA metabolism;Glutamate metabolism;Metabolism	206.022
Q96LZ7	RMDN2	+								Inf
P42126	ECI1	+		+				Matrix	Fatty acid oxidation;Lipid metabolism;Metabolism	206.613
Q5TEU4	NDUFAF5	+		+				MIM	CI assembly factors;Complex I;OXPHOS;OXPHOS assembly factors	207.001
Q9P032	NDUFAF4	+						MIM	CI assembly factors;Complex I;OXPHOS;OXPHOS assembly factors	207.639
Q9UKU7	ACAD8	+		+				Matrix	Amino acid metabolism;Branched-chain amino acid metabolism;Metabolism	209.894
Q9UJZ1	STOML2	+		+				MIM	Protein import, sorting and homeostasis;Protein homeostasis	210.258
Q6SZW1	SARM1	+
Q8NBX0	SCCPDH	+								Inf
Q16134	ETFDH	+		+				MIM	Metabolism;Amino acid metabolism;Branched-chain amino acid metabolism;Choline and betaine metabolism;Electron carriers;Fatty acid oxidation;Fe-S-containing proteins;Glycine metabolism;Lipid metabolism;Lysine metabolism;Metabolism;Metals and cofactors;Q-linked reactions, other;Vitamin metabolism	210.971
Q6IQ49	SDE2	+								Inf
P30405	PPIF	+		+				Matrix	Calcium homeostasis;Mitochondrial permeability transition pore;Signaling	213.609
Q53H12	AGK	+		+				MIM	Protein import, sorting and homeostasis;Lipid metabolism;Metabolism;Phospholipid metabolism;Protein import and sorting;TIM22 carrier pathway	214.749
Q330K2	NDUFAF6	+		+				MIM	CI assembly factors;Complex I;OXPHOS;OXPHOS assembly factors	Inf
Q9NZE8	MRPL35	+		+				Matrix	LSU;Mitochondrial central dogma;Mitochondrial ribosome;Translation	214.992
Q04837	SSBP1	+		+				Matrix	Mitochondrial central dogma;mtDNA maintenance;mtDNA nucleoid;mtDNA replication	216.664
Q7Z2W9	MRPL21	+		+				Matrix	LSU;Mitochondrial central dogma;Mitochondrial ribosome;Translation	217.947
Q96JX3	SERAC1	+						MOM	Lipid metabolism;Metabolism;Phospholipid metabolism
P39210	MPV17	+	+					MIM	Small molecule transport	220.055
Q96HS1	PGAM5	+						MOM	Autophagy;Mitochondrial dynamics and surveillance;Mitophagy	222.067
O43708	GSTZ1	+		+				Matrix	Detoxification;Metabolism;Xenobiotic metabolism	224.108
O15239	NDUFA1	+	+					MIM	CI subunits;Complex I;OXPHOS;OXPHOS subunits	Inf
P03891	MT-ND2	+					+	MIM	CI subunits;Complex I;OXPHOS;OXPHOS subunits	Inf
Q8IXJ6	SIRT2	+
O43677	NDUFC1	+	+					MIM	CI subunits;Complex I;OXPHOS;OXPHOS subunits	Inf
O95178	NDUFB2	+	+					MIM	CI subunits;Complex I;OXPHOS;OXPHOS subunits	NA
P03901	MT-ND4L	+					+	MIM	CI subunits;Complex I;OXPHOS;OXPHOS subunits
P49281	SLC11A2	+
Q9H015	SLC22A4	+
P03923	MT-ND6	+					+	MIM	CI subunits;Complex I;OXPHOS;OXPHOS subunits
Q9NX14	NDUFB11	+	+					MIM	CI subunits;Complex I;OXPHOS;OXPHOS subunits
Q9BXI2	SLC25A2	+
P49753	ACOT2	+		+				Matrix	Lipid metabolism;Metabolism	224.129
Q13423	NNT	+	+					MIM	Metabolism;Metals and cofactors;NAD biosynthesis and metabolism
Q5VWZ2	LYPLAL1	+						unknown	Lipid metabolism;Metabolism	225.401
O43464	HTRA2	+	+					MIM	Protein import, sorting and homeostasis;Apoptosis;Mitochondrial dynamics and surveillance;Proteases;Protein homeostasis	226.846
Q16595	FXN	+		+				Matrix	Fe-S cluster biosynthesis;Metabolism;Metals and cofactors	230.591
Q9Y3D7	PAM16	+		+				MIM	Protein import, sorting and homeostasis;Import motor;Protein import and sorting
P35270	SPR	+						unknown	Metabolism;Metals and cofactors;Tetrahydobiopterin synthesis	231.669
Q9P0J1	PDP1	+		+				MIM	Carbohydrate metabolism;Metabolism;Pyruvate metabolism	Inf
P05166	PCCB	+		+				Matrix	Carbohydrate metabolism;Fatty acid oxidation;Lipid metabolism;Metabolism;Propanoate metabolism	231.712
Q16775	HAGH	+		+				Matrix	Detoxification;Metabolism;ROS and glutathione metabolism	232.006
P36969	GPX4	+		+				MIM	Detoxification;Metabolism;ROS and glutathione metabolism;Selenoproteins	232.532
Q8N4T8	CBR4	+		+				Matrix	Lipid metabolism;Metabolism;Type II fatty acid synthesis	233.189
Q9H974	QTRT2	+								233.238
P27695	APEX1	+		+				Matrix	Mitochondrial central dogma;mtDNA maintenance;mtDNA repair	234.533
Q70HW3	SLC25A26	+			+			MIM	SLC25A family;Small molecule transport	235.135
P00441	SOD1	+						IMS	Detoxification;Metabolism;ROS and glutathione metabolism	235.142
Q9NRY6	PLSCR3	+						MIM	Cardiolipin synthesis;Lipid metabolism;Metabolism	Inf
O75746	SLC25A12	+			+			MIM	Amino acid metabolism;Calcium homeostasis;Carbohydrate metabolism;EF hand proteins;Glutamate metabolism;Malate-aspartate shuttle;Metabolism;Signaling;SLC25A family;Small molecule transport	235.434
Q8TB37	NUBPL	+		+				Matrix	CI assembly factors;Complex I;Fe-S cluster biosynthesis;Fe-S-containing proteins;Metabolism;Metals and cofactors;OXPHOS;OXPHOS assembly factors	235.918
Q8N5G0	MITRAC7	+	+					MIM	CIV assembly factors;Complex IV;OXPHOS;OXPHOS assembly factors	237.76
Q7Z4W1	DCXR	+		+				Matrix	Carbohydrate metabolism;Metabolism	237.818
Q9BXR0	QTRT1	+		+				Matrix	Mitochondrial central dogma;mtRNA metabolism;mt-tRNA modifications	238.044
Q92665	MRPS31	+		+				Matrix	Mitochondrial central dogma;Mitochondrial ribosome;SSU;Translation	238.375
Q9Y2C4	EXOG	+	+					MIM	Mitochondrial central dogma;mtDNA maintenance;mtDNA repair;mtDNA replication;mtDNA stability and decay	241.024
Q9BSD7	NTPCR	+								241.495
Q99766	DMAC2L	+						MIM	Complex V;CV subunits;OXPHOS;OXPHOS subunits
Q5T440	IBA57	+		+				Matrix	Fe-S cluster biosynthesis;Metabolism;Metals and cofactors	244.481
Q8NFV4	ABHD11	+		+				Matrix	Carbohydrate metabolism;Metabolism;TCA-associated	245.006
Q86UD5	SLC9B2	+
P49901	SMCP	+
Q6P1X6	C8orf82	+		+				Matrix	0	245.863
Q8NE86	MCU	+	+					MIM	Calcium cycle;Calcium homeostasis;Calcium uniporter;Signaling;Small molecule transport	250.187
A0A096LPB2	SMIM26	+
P03886	MT-ND1	+					+	MIM	CI subunits;Complex I;OXPHOS;OXPHOS subunits	253.227
Q86TW2	ADCK1	+						unknown	0	259.087
Q99623	PHB2	+	+					MIM	Protein import, sorting and homeostasis;Chaperones;Protein homeostasis	259.951
O15079	SNPH	+
P15121	AKR1B1	+								263.937
Q7Z6K3	PTAR1	+								265.123
Q8TC71	SPATA18	+
Q7Z5L4	SPATA19	+						unknown	0
Q9H4B0	OSGEPL1	+		+				Matrix	Mitochondrial central dogma;mtRNA metabolism;mt-tRNA modifications	269.738
Q96NB2	SFXN2	+			+			MIM	Sideroflexins;Small molecule transport	Inf
P35232	PHB	+						MIM	Protein import, sorting and homeostasis;Chaperones;Protein homeostasis	275.043
Q02127	DHODH	+	+					MIM	Metabolism;Electron carriers;Metabolism;Nucleotide metabolism;Nucleotide synthesis and processing;Q-linked reactions, other	279.117
Q9Y2Q3	GSTK1	+		+				Matrix	Detoxification;Metabolism;Xenobiotic metabolism	283.812
Q8TD22	SFXN5	+			+			MIM	Carbohydrate metabolism;Metabolism;Sideroflexins;Small molecule transport;TCA-associated
P49675	STAR	+						MOM|IMS	Metabolism;Cholesterol, bile acid, steroid synthesis;Lipid metabolism
Q8IYQ7	THNSL1	+		+				Matrix	0	284.164
E0CX11	STMP1	+
Q9UBX3	SLC25A10	+			+			MIM	Carbohydrate metabolism;Gluconeogenesis;Malate-aspartate shuttle;Metabolism;SLC25A family;Small molecule transport
Q02978	SLC25A11	+			+			MIM	Carbohydrate metabolism;Gluconeogenesis;Malate-aspartate shuttle;Metabolism;SLC25A family;Small molecule transport;TCA-associated
P12236	SLC25A6	+			+			MIM	Calcium homeostasis;Metabolism;Mitochondrial permeability transition pore;Nucleotide import;Nucleotide metabolism;Signaling;SLC25A family;Small molecule transport	284.504
Q9UJS0	SLC25A13	+			+			MIM	Amino acid metabolism;Calcium homeostasis;Carbohydrate metabolism;EF hand proteins;Malate-aspartate shuttle;Metabolism;Signaling;SLC25A family;Small molecule transport;Urea cycle
O75431	MTX2	+						MOM	Protein import, sorting and homeostasis;Intramitochondrial membrane interactions;Mitochondrial dynamics and surveillance;Protein import and sorting;SAM	284.71
Q9UBQ7	GRHPR	+		+				Matrix	Amino acid metabolism;Glyoxylate metabolism;Metabolism	286.174
Q9NX95	SYBU	+
Q8WV74	NUDT8	+		+				Matrix	Coenzyme A metabolism;Metabolism;Metals and cofactors	298.33
Q9H1K4	SLC25A18	+			+			MIM	SLC25A family;Small molecule transport
Q9Y619	SLC25A15	+			+			MIM	Amino acid metabolism;Metabolism;SLC25A family;Small molecule transport;Urea cycle	301.667
Q6P1N9	TATDN1	+								Inf
Q17R31	TATDN3	+								Inf
Q9NWU1	OXSM	+		+				Matrix	Lipid metabolism;Metabolism;Type II fatty acid synthesis	302.388
Q9BYT8	NLN	+		+				Matrix	Protein import, sorting and homeostasis;Proteases;Protein homeostasis	302.628
Q6GMV3	PTRHD1	+								303.001
Q9BT92	TCHP	+
Q9Y2W6	TDRKH	+						Membrane	0
Q86YL5	TDRP	+
P36404	ARL2	+						IMS	Fusion;Mitochondrial dynamics and surveillance	303.606
Q9BV35	SLC25A23	+			+			MIM	Calcium homeostasis;EF hand proteins;Metabolism;Nucleotide import;Nucleotide metabolism;Signaling;SLC25A family;Small molecule transport
Q6PI78	TMEM65	+	+					MIM	0	316.784
Q6KCM7	SLC25A25	+			+			MIM	Calcium homeostasis;EF hand proteins;Metabolism;Nucleotide import;Nucleotide metabolism;Signaling;SLC25A family;Small molecule transport
Q3SY69	ALDH1L2	+		+				Matrix	Folate and 1-C metabolism;Metabolism;Vitamin metabolism	317.254
O95847	SLC25A27	+			+			MIM	SLC25A family;Small molecule transport
P30038	ALDH4A1	+		+				Matrix	Amino acid metabolism;Glyoxylate metabolism;Metabolism;Proline metabolism	317.391
Q8TB22	SPATA20	+		+				Matrix	0	319.384
Q5SVS4	SLC25A30	+			+			MIM	Metabolism;SLC25A family;Small molecule transport;Sulfur metabolism
Q9H0C2	SLC25A31	+			+			MIM	Calcium homeostasis;Metabolism;Mitochondrial permeability transition pore;Nucleotide import;Nucleotide metabolism;Signaling;SLC25A family;Small molecule transport
O43572	AKAP10	+						MOM	cAMP-PKA signaling;Signaling	320.917
Q96ND0	FAM210A	+	+					MIM	0	333.863
O60220	TIMM8A	+						MIM	Protein import, sorting and homeostasis;Chaperones;Protein homeostasis;Protein import and sorting;Protein import, sorting and homeostasis	348.162
Q9H0N5	PCBD2	+						unknown	Metabolism;Metals and cofactors;Tetrahydobiopterin synthesis	353.688
Q9NYZ2	SLC25A37	+			+			MIM	Iron homeostasis;Metabolism;Metals and cofactors;SLC25A family;Small molecule transport
Q9NRV9	HEBP1	+						IMS	0	365.157
Q5SRD1	TIMM23B	+
Q9BZJ4	SLC25A39	+			+			MIM	SLC25A family;Small molecule transport
Q9NUJ1	ABHD10	+		+				Matrix	Detoxification;Metabolism;Xenobiotic metabolism	365.235
Q9H061	TMEM126A	+			+			MIM	CI assembly factors;Complex I;OXPHOS;OXPHOS assembly factors	374.196
Q96H78	SLC25A44	+			+			MIM	Amino acid metabolism;Branched-chain amino acid metabolism;Metabolism;SLC25A family;Small molecule transport	Inf
Q6Q0C1	SLC25A47	+			+			MIM	SLC25A family;Small molecule transport
J3KNF8	CYB5B	+								378.811
Q9H1U9	SLC25A51	+			+			MIM	Metabolism;Metals and cofactors;NAD biosynthesis and metabolism;SLC25A family;Small molecule transport
Q3SY17	SLC25A52	+			+			MIM	Metabolism;Metals and cofactors;NAD biosynthesis and metabolism;SLC25A family;Small molecule transport
Q5H9E4	SLC25A53	+			+			MIM	SLC25A family;Small molecule transport
Q9NX46	ADPRHL2	+								379.116
Q96PE7	MCEE	+		+				Matrix	Carbohydrate metabolism;Fatty acid oxidation;Lipid metabolism;Metabolism;Propanoate metabolism	383.14
P55851	SLC25A8	+			+			MIM	SLC25A family;Small molecule transport
Q9H936	SLC25A22	+			+			MIM	SLC25A family;Small molecule transport	383.462
Q4VC31	CCDC58	+						IMS	0	384.317
Q6J4K2	SLC8B1	+	+					MIM	Calcium cycle;Calcium homeostasis;Signaling;Small molecule transport
Q9Y5J7	TIMM9	+						MIM	Protein import, sorting and homeostasis;Chaperones;Protein homeostasis;Protein import and sorting;Protein import, sorting and homeostasis	389.057
Q86U28	ISCA2	+		+				Matrix	Fe-S cluster biosynthesis;Fe-S-containing proteins;Metabolism;Metals and cofactors	393.56
Q16611	BAK1	+						MOM	Apoptosis;Mitochondrial dynamics and surveillance	396.356
Q8N2U0	TMEM256	+
Q9Y6N5	SQOR	+						MIM	Metabolism;Electron carriers;Metabolism;Q-linked reactions, other;Sulfur metabolism	Inf
Q5SWH9	TMEM69	+
P61604	HSP10	+		+				Matrix	Protein import, sorting and homeostasis;Chaperones;Protein homeostasis	397.491
Q3KQZ1	SLC25A35	+			+			MIM	SLC25A family;Small molecule transport	403.033
Q9NWX6	THG1L	+		+				Matrix	Mitochondrial central dogma;mtRNA metabolism;mt-tRNA modifications	403.303
Q9NS69	TOMM22	+						MOM	Protein import, sorting and homeostasis;Protein import and sorting;TOM	404.017
O00746	NME4	+		+				MIM	Metabolism;Nucleotide metabolism;Nucleotide synthesis and processing	409.511
Q969M1	TOMM40L	+						MOM	Protein import, sorting and homeostasis;Protein import and sorting;TOM
O75648	TRMU	+		+				Matrix	Mitochondrial central dogma;mtRNA metabolism;mt-tRNA modifications	413.732
O43488	AKR7A2	+		+				Matrix	Amino acid metabolism;Detoxification;GABA metabolism;Metabolism;Xenobiotic metabolism	415.522
Q9HB07	C12orf10	+								422.652
O96008	TOMM40	+						MOM	Protein import, sorting and homeostasis;Protein import and sorting;TOM	443.325
Q9H300	PARL	+			+			MIM	Protein import, sorting and homeostasis;Autophagy;Mitochondrial dynamics and surveillance;Mitophagy;Proteases;Protein homeostasis	456.159
Q969Y2	GTPBP3	+		+				Matrix	Folate and 1-C metabolism;Metabolism;Mitochondrial central dogma;mtRNA metabolism;mt-tRNA modifications;Vitamin metabolism	482.971
P06753	TPM3	+
Q16798	ME3	+		+				Matrix	Carbohydrate metabolism;Metabolism;TCA-associated	496.291
Q96GW9	MARS2	+		+				Matrix	Mitochondrial central dogma;mt-tRNA synthetases;Translation	519.059
Q5VUM1	SDHAF4	+		+				Matrix	CII assembly factors;Complex II;OXPHOS;OXPHOS assembly factors	519.687
P83111	LACTB	+						IMS	Protein import, sorting and homeostasis;Lipid metabolism;Metabolism;Phospholipid metabolism;Proteases;Protein homeostasis	538.767
Q9NRK6	ABCB10	+			+			MIM	ABC transporters;Heme synthesis and processing;Metabolism;Metals and cofactors;Small molecule transport	556.239
Q9HD23	MRS2	+	+					MIM	Signaling;Small molecule transport	566.284
Q7Z4G4	TRMT11	+								Inf
Q5JRX3	PREP	+		+				Matrix	Protein import, sorting and homeostasis;Proteases;Protein homeostasis	583.469
Q9NUT2	ABCB8	+				+		MIM	ABC transporters;Small molecule transport	585.016
Q9Y276	BCS1L	+	+					MIM	CIII assembly factors;Complex III;OXPHOS;OXPHOS assembly factors	587.485
Q8NFF5	FLAD1	+		+				Matrix	Metabolism;Vitamin B2 metabolism;Vitamin metabolism	599.5
O14521	SDHD	+				+		MIM	Carbohydrate metabolism;CII subunits;Complex II;Heme-containing proteins;Metabolism;Metals and cofactors;OXPHOS;OXPHOS subunits;TCA cycle	604.033
O95571	ETHE1	+		+				Matrix	Metabolism;Sulfur metabolism	607.396
O43615	TIMM44	+		+				MIM	Protein import, sorting and homeostasis;Import motor;Protein import and sorting
P03928	MT-ATP8	+					+	MIM	Complex V;CV subunits;OXPHOS;OXPHOS subunits	242.576
Q9NXH9	TRMT1	+		+				Matrix	Mitochondrial central dogma;mtRNA metabolism;mt-tRNA modifications	660.15
Q13232	NME3	+						MOM	Metabolism;Nucleotide metabolism;Nucleotide synthesis and processing	671.265
Q8TBP6	SLC25A40	+			+			MIM	SLC25A family;Small molecule transport	796.426
Q8TAM2	TTC8	+
Q5SXM8	DNLZ	+		+				Matrix	Protein import, sorting and homeostasis;Chaperones;Protein homeostasis	932.534
Q9NWS8	RMND1	+	+					MIM	Mitochondrial central dogma;mtRNA granules;mtRNA metabolism;Translation	941.675
Q96BW9	TAMM41	+						MIM	Cardiolipin synthesis;Lipid metabolism;Metabolism;Phospholipid metabolism	971.998
Q6NUK1	SLC25A24	+			+			MIM	Calcium homeostasis;EF hand proteins;Metabolism;Nucleotide import;Nucleotide metabolism;Signaling;SLC25A family;Small molecule transport	998.079
Q96AN5	TMEM143	+	+					MIM	0	Inf
Q9BYD6	MRPL1	+		+				Matrix	LSU;Mitochondrial central dogma;Mitochondrial ribosome;Translation	1023.64
Q53S58	TMEM177	+	+					MIM	CIV assembly factors;Complex IV;OXPHOS;OXPHOS assembly factors	Inf
Q96B77	TMEM186	+	+					MIM	CI assembly factors;Complex I;OXPHOS;OXPHOS assembly factors	Inf
Q9GZT6	CCDC90B	+	+					MIM	0	1300.02
Q8N8Q8	COX18	+	+					MIM	CIV assembly factors;Complex IV;OXPHOS;OXPHOS assembly factors	1510.62
Q92506	HSD17B8	+		+				Matrix	Metabolism;Cholesterol, bile acid, steroid synthesis;Lipid metabolism;Metabolism;Type II fatty acid synthesis	1683.49
P25874	UCP1	+			+			MIM	SLC25A family;Small molecule transport
P55916	UCP3	+			+			MIM	SLC25A family;Small molecule transport
Q5T1C6	THEM4	+		+				MIM	Lipid metabolism;Metabolism	1956.57
Q86UY8	NT5DC3	+		+				Matrix	0	2028.01
Q96DP5	MTFMT	+		+				Matrix	fMet processing;Folate and 1-C metabolism;Metabolism;Mitochondrial central dogma;Translation;Vitamin metabolism	2306.04
Q70CQ3	USP30	+						MOM	Protein import, sorting and homeostasis;Autophagy;Mitochondrial dynamics and surveillance;Mitophagy;Proteases;Protein homeostasis
Q9BQT8	SLC25A21	+			+			MIM	Amino acid metabolism;Metabolism;SLC25A family;Small molecule transport	3794.7
P21796	VDAC1	+						MOM	Calcium homeostasis;Mitochondrial dynamics and surveillance;Mitochondrial permeability transition pore;Organelle contact sites;Signaling;Small molecule transport
P45880	VDAC2	+						MOM	Small molecule transport
Q96KF7	SMIM8	+						MOM	0	5068.44
Q5THJ4	VPS13D	+						MOM	Autophagy;Mitochondrial dynamics and surveillance;Mitophagy
Q9NQR4	NIT2	+						unknown	Detoxification;Metabolism	5144.3
M0QXZ5	ZNF428	+
Q9H7S9	ZNF703	+

## Sheet: (3) GO Analysis
	TIM23 SORT				TIM22				TIM23 MOTOR
Term	Count	Genes	Fold Enrichment	PValue	Count	Genes	Fold Enrichment	PValue	Count	Genes	Fold Enrichment	PValue
GO:0032981~mitochondrial respiratory chain complex I assembly	22	Q96B77, O75438, O95168, O95169, O43676, Q9Y276, Q9BVV7, O43674, O95139, Q9GZY4, O43677, O95298, Q96CU9, O95178, O95167, Q9P0J0, Q9NX14, Q86Y39, Q15070, Q96GE9, O15239	56.3003	1.37e-31					25	O95831, P56556, O75306, Q9H845, O75489, Q9BQ95, Q9NW81, O95299, Q9NU23, Q8N183, Q9Y6M9, Q16795, O43181, O00217, Q9Y375, P28331, Q9UI09, O14561, Q7L592, Q16718, Q8TB37, Q9BU61, O75251, Q330K2, Q5TEU4	12.9505	1.61e-20
GO:1902600~hydrogen ion transmembrane transport	22	Q13423, O95202, O75964, P48201, P56134, Q15526, Q9H3K2, P10176, Q06055, Q9UDW1, P13073, P24539, Q00325, P08574, P56385, P47985, Q96KJ9, P24310, P05496, P24311, O14548, P0C7P4	25.9541	8.64e-24	11	O95258, Q9H936, O75746, P55851, Q9H1K4, P05141, Q9UJS0, P55916, O95847, P12235, P25874	27.1127	6.39e-12	11	P30049, P10606, P31930, O75947, P25705, P18859, P48047, P07919, P36542, P20674, P06576	2.62684	0.00937991
GO:0042776~mitochondrial ATP synthesis coupled proton transport	18	O75438, O95168, O95169, O43676, O75964, O43674, O95139, P56134, O43677, O95298, O95178, O95167, Q9P0J0, P24539, Q9NX14, Q86Y39, P56385, O15239	46.0639	6.49e-24					28	P30049, O75947, P56556, O75306, O75489, P36542, O95299, P19404, Q9Y6M9, P25705, P18859, P31040, Q16795, P56181, O43181, O00217, P48047, P28331, Q9UI09, O14561, O95182, Q16718, O75251, P21912, O75380, Q9UJZ1, P49821, P06576	14.5046	1.48e-24
GO:0009060~aerobic respiration	17	O75438, O95168, O95169, O43676, O43674, O95139, Q12887, Q15526, O43677, O95298, O95178, O95167, Q9P0J0, Q9NX14, Q86Y39, Q15070, O15239	41.5855	9.7e-22					26	P30049, P31930, P56556, O75306, P40926, O75489, O95299, P19404, Q9Y6M9, P22695, Q16795, Q9NTG7, P56181, O43181, O00217, Q16798, P28331, Q9UI09, O14561, O95182, P07919, Q16718, O75251, P21912, O75380, P49821	12.8743	2.89e-21
GO:0006120~mitochondrial electron transport, NADH to ubiquinone	14	Q9Y5T4, O75438, O95168, O95169, O43676, O43674, O95139, O00483, O43677, O95298, O95178, O95167, O15239	50.6258	5.11e-19					20	O00217, O75306, P56556, O75208, P28331, Q9Y375, O75489, O14561, O95182, Q16718, O95299, O75251, O75380, P19404, Q9Y6M9, Q16795, P49821, P56181, P09622, O43181	14.6397	1.31e-17
GO:0045333~cellular respiration	14	P09669, Q12887, P14406, O00483, P15954, P10176, O14957, P12074, Q9UDW1, P13073, O14949, P08574, Q96KJ9, P24311	55.4473	1.31e-19					11	P10606, P31930, Q9H8M1, P28331, Q5U5X0, P22695, Q96MF6, P07919, Q5VUM1, P20674, O43181	8.81867	3.04e-07
GO:0006123~mitochondrial electron transport, cytochrome c to oxygen	14	P09669, P14406, O00483, Q02221, P15954, P10176, Q7Z4L0, P12074, P13073, Q8TF08, Q96KJ9, P24310, P24311, O14548	93.1515	2.92e-23
GO:0033617~mitochondrial respiratory chain complex IV assembly	14	Q9Y276, P0DJ07, Q9BVV7, Q8N5G0, Q9P0S2, Q15526, Q8N8Q8, Q9GZY4, Q96I36, O75880, O43819, Q5RI15, Q15070, Q9Y2R0	83.1709	2.07e-22
GO:0006091~generation of precursor metabolites and energy	9	O14957, P12074, P09669, P13073, Q96KJ9, Q02221, P15954, P24310, P10176	31.1891	3.86e-10					8	Q02218, Q99798, P36957, P22570, Q9UII2, Q96HY7, P22830, P06576	5.61188	0.000498
GO:0015986~ATP synthesis coupled proton transport	9	P56378, O75964, P24539, P48201, P56134, P56385, P05496, Q96IX5, Q06055	55.4473	2.52e-12					7	P30049, O75947, P25705, P18859, P48047, P36542, P06576	8.72959	0.000115
GO:0042407~cristae formation	9	Q6UW78, Q96E52, O95202, Q9BUR5, Q5TGZ0, Q9Y4W6, Q5XKP0, Q16891, Q6UXV4	99.8051	7.71e-15
GO:0051560~mitochondrial calcium ion homeostasis	9	Q86XE3, O95202, Q6J4K2, Q9NWR8, Q9Y4W6, Q9H4I9, Q8NE86, Q16891, Q9BPX6	93.5673	1.55e-14
GO:0006851~mitochondrial calcium ion transport	9	Q86XE3, O95202, Q6J4K2, Q9NWR8, Q9H3K2, Q9H4I9, Q8NE86, Q9BPX6, Q96AQ8	93.5673	1.55e-14
GO:0007007~inner mitochondrial membrane organization	9	O60313, O95202, Q9BUR5, P17152, Q5TGZ0, Q9H3K2, Q5XKP0, Q16891, Q6UXV4	71.2894	2.38e-13
GO:0036444~mitochondrial calcium uptake	7	Q86XE3, Q9NWR8, Q9Y4W6, Q9H4I9, Q8NE86, Q9BPX6, Q96AQ8	116.439	8.1e-12
GO:0006122~mitochondrial electron transport, ubiquinol to cytochrome c	7	O14957, Q6UW78, Q9UDW1, O14949, P08574, P47985, P0C7P4	83.1709	1.14e-10
GO:0007005~mitochondrion organization	6	Q99623, O60313, Q96TA2, Q9Y276, P17152, O43464	11.6052	0.000164					15	P35914, Q8NC60, P36776, O75323, Q9NXA8, P30048, P49916, Q9Y6E7, Q8WV60, Q8WV93, Q9UJZ1, Q96EY1, Q99714, Q16595	5.8729	2.21e-07
GO:0097250~mitochondrial respiratory chain supercomplex assembly	5	Q9BW72, P14406, Q9Y241, P24310, O14548	75.6099	3.83e-07
GO:0006119~oxidative phosphorylation	4	P12074, Q8TF08, Q02221, P24311	35.0193	0.000186					8	P31930, Q8N8R5, Q96QE5, O75323, P22695, P07919, P36542, Q16595	14.1774	7.17e-07
GO:0030150~protein import into mitochondrial matrix	4	Q9Y5T4, Q3ZCQ8, Q9BVV7, Q96DA6	31.6842	0.000254	4	O60830, O14925, Q99595, P60602	66.1973	2.74e-05	6	Q9Y3D7, Q8TAA5, Q5SXM8, Q9HAV7, O43615	9.62037	0.000309
GO:0006754~ATP biosynthetic process	4	Q6UW78, P56134, Q9Y6N1, Q96LL9	33.2684	0.000218					5	P25705, Q16854, P48047, P36542, P06576	8.41782	0.00253769
GO:0034982~mitochondrial protein processing	4	Q96E52, Q96TA2, Q9Y4W6, Q9UQ90	110.895	4.07e-06
GO:0032543~mitochondrial translation									92	Q96A35, Q96DV4, Q96EL2, Q7Z2W9, Q96EL3, Q9H0U6, Q9P015, Q8IXM3, O43716, Q9BYC9, Q9NVS2, Q9BYC8, Q9BQC6, Q9NX20, Q9NWU5, Q5T160, Q9NYY8, Q9Y6G3, Q9P0J6, Q9BZE1, Q9HD33, O15235, Q13084, Q9NSE4, Q9H9J2, Q96GC5, P82921, Q8N983, P82912, Q9Y676, P82914, P51398, Q969S9, Q13405, Q9NRX2, Q9NQ50, Q9Y399, Q9BYN8, Q9Y3B7, Q8TAE8, Q6P161, P82673, Q7Z7H8, P82675, Q15031, P49406, Q6P1L8, Q8NC60, O75127, P52815,…	32.2683	3.28e-135
GO:0006412~translation									63	Q96A35, Q7Z2W9, Q9H0U6, Q9P015, Q8IXM3, Q9BYC9, Q9NVS2, Q9BYC8, Q9BQC6, Q9NX20, Q9NWU5, Q9Y6G3, Q9P0J6, Q9HBH1, Q9BZE1, O15235, Q13084, P82921, Q8N983, P82912, Q9Y676, P82914, Q13405, Q9NRX2, Q9Y399, Q9Y3B7, Q7Z7H8, P82675, P49406, Q96E11, Q6P1L8, P52815, Q86TS9, Q5T653, O60783, Q4U2R6, Q8N442, Q9NYK5, Q9Y291, Q9Y2Z4, Q9Y2R5, Q9BQ48, Q9H7H0, Q9NP92, O75879, Q9NZE8, Q9BYD6, P49590, Q9Y2R9, O75394,…	9.55536	6.75e-43
GO:0006099~tricarboxylic acid cycle									23	P07954, P51553, P53597, P08559, P36957, P10515, P40926, P82909, Q9ULD0, P11177, P50213, Q96HY7, O43837, Q96I99, Q9P2R7, P21912, Q02218, Q99798, O75390, P31040, Q9NX18, P29803, P48735	22.1268	1.65e-25
GO:0006629~lipid metabolic process									22	O15382, P26440, Q92947, P35914, Q9UKU7, Q9H845, O43488, Q9Y234, Q8IWW8, P16219, Q9H6R3, P52758, P11498, P11310, Q02338, Q9NPJ3, P21953, P25705, P49748, P45954, Q99714, P06576	3.35189	2.87e-06
GO:0006635~fatty acid beta-oxidation									20	Q16836, Q8IVS2, P40939, Q3SY69, O75521, P16219, Q13825, P11310, P42126, P42765, P30084, P23786, Q86YB7, P43155, Q16698, Q6JQN1, P55084, P24752, Q13011, Q99714	13.4685	8.55e-17
GO:0016310~phosphorylation									20	P54886, Q15118, Q53H12, P27144, O00746, Q4G0N4, O75414, Q16854, Q5EBM0, Q15119, O00142, Q9UIJ7, P23919, Q969G6, P17540, Q16774, O14874, Q16654, Q13057	2.31418	0.00117164
GO:0009410~response to xenobiotic stimulus									17	Q16836, P00480, P27695, P31327, P40939, Q9NNW7, P54868, P55809, Q05932, O15527, Q99757, P22830, P80404, P04179, P07203	2.06647	0.00890821
GO:0016226~iron-sulfur cluster assembly									16	Q6P4F2, Q86SX6, Q9Y697, O14561, Q5T440, Q9Y3E2, Q9H1K1, Q86U28, Q8IWL3, Q8TB37, P38646, Q9BUE6, Q9HD34, Q9UMS0, Q53S33, Q16595	15.3926	1.88e-14
GO:0006633~fatty acid biosynthetic process									16	Q8N4T8, Q92506, Q8IVS2, Q08AH3, Q9BV79, O95822, Q08AH1, O14561, Q9NWU1, Q68CK6, P86397, Q53FZ2, Q6NUN0, P0C7M7, Q4G176, P05166	10.3604	1.63e-11
GO:0006631~fatty acid metabolic process									16	Q8N1Q8, Q16836, P31327, P40939, Q9BV79, Q9BT30, P86397, Q96CM8, Q4G176, P05165, P49753, P05166, Q96DC8, P45954, Q5T1C6, Q99714	5.44182	2.17e-07
GO:0006979~response to oxidative stress									15	O00217, O75306, P56556, P36969, Q9UI09, O43766, P30044, P30048, Q9NWX6, Q9Y3D2, Q16134, Q9UJ68, O15527, Q99757, P07203	4.04055	2.07e-05
GO:0006103~2-oxoglutarate metabolic process									12	Q8TD30, Q6YP21, Q02218, P36957, P00505, Q8N5Z0, Q8IWW8, P82909, Q9ULD0, O43837, Q8N465, P48735	23.768	1.49e-13
GO:0006418~tRNA aminoacylation for protein translation									12	Q9UGM6, Q5T160, Q6PI48, P41250, Q96I59, Q15031, Q9HA77, Q9NSE4, P49590, Q96GW9, Q15046, O95363	16.8356	2.49e-11
GO:0006637~acyl-CoA metabolic process									12	Q68CK6, Q9Y305, Q08AH3, Q53FZ2, Q96CM8, O95822, Q08AH1, Q6NUN0, P0C7M7, P49753, Q9NWU1, Q6IB77	16.1622	4.33e-11
GO:0045454~cell redox homeostasis									12	P27695, P00390, Q9NS18, Q86SX6, Q9NNW7, Q9Y3E2, P30044, Q99757, P30048, Q53S33, P09622, P07203	9.18308	4.46e-08
GO:0051289~protein homotetramerization									12	Q8N4T8, Q04837, Q9NPJ3, P49189, O94925, O00142, Q08257, Q99714, P34897, P04179, Q9NWX6	6.73426	1.3e-06
GO:0009083~branched-chain amino acid catabolic process									11	P26440, P21953, Q6NVY1, Q96RQ3, P11182, P30084, Q02252, O14874, P12694, Q9HCC0, P09622	28.4911	1.28e-13
GO:0006744~ubiquinone biosynthetic process									11	Q9NZJ6, Q9H8M1, O75208, Q9Y3A0, P22570, Q9Y2Z9, Q5HYK3, Q99807, Q5T2R2, Q96MF6, Q86YH6	24.6923	1.28e-12
GO:0070131~positive regulation of mitochondrial translation									11	Q07021, Q96I51, Q6P087, Q9NYY8, Q96SZ6, O95900, Q7L0Y3, Q9NPE2, Q92552, Q96CM3, Q14CZ7	20.5769	1.72e-11
GO:0009058~biosynthetic process									11	Q8TD30, Q6YP21, P13196, Q96T66, P00505, Q3SY69, Q8N5Z0, Q330K2, P22557, O75891, Q96DP5	11.9479	1.23e-08
GO:0006082~organic acid metabolic process									11	P26440, Q92947, Q9UKU7, P36957, Q9H845, P11182, O00330, P16219, P49748, P45954, P11310	10.8936	3.35e-08
GO:0008033~tRNA processing									11	Q9H3H1, O75648, Q96T66, O95900, Q8N0Z8, Q12849, Q9Y2Z2, Q15046, O95363, O15091, Q9NWX6	9.2596	1.85e-07
GO:0006457~protein folding									11	P30405, Q5U5X0, Q12931, Q96EY1, Q8TAA5, P61604, P10809, Q5SXM8, Q9HAV7, P38646, O76031	1.99131	0.0509421
GO:0033539~fatty acid beta-oxidation using acyl-CoA dehydrogenase									10	P26440, Q92947, P28330, P13804, Q16134, P16219, Q6JQN1, P49748, P38117, P11310	30.6103	8.68e-13
GO:0006536~glutamate metabolic process									10	P54886, P00505, Q8N5Z0, Q05932, Q7Z3D6, P49448, P51649, P49914, Q8N159	19.8066	3.27e-10
GO:0022904~respiratory electron transport chain									10	P21912, P13804, P31040, Q6IPR1, Q16134, Q16718, Q9UHN1, P38117, P04179	14.6397	9.38e-09
GO:0006749~glutathione metabolic process									10	O43708, P36969, P00390, Q9NS18, Q9Y2Q3, Q16775, O95571, P04179, P07203	6.87169	1.19e-05
GO:0001889~liver development									10	P00480, P33316, Q99798, Q8WV60, Q05932, P54868, P24752, P11310, P04179	4.05678	0.000777
GO:0006260~DNA replication									10	Q04837, P49916, P33316, P51530, Q969P6, P54098, Q96RR1, Q9NPB1, Q9UHN1	2.75994	0.0105003
GO:0006520~cellular amino acid metabolic process									9	Q6YP21, P00480, P09417, P31327, P00505, P49448, Q9UI32, P00367, Q86WA6	9.47005	3.19e-06
GO:0006730~one-carbon metabolic process									9	Q9H903, Q3SY69, Q05932, Q9Y2D0, P35218, O75891, P13995, Q6UB35, P34897	8.19031	1.03e-05
GO:0042594~response to starvation									9	Q8TD30, P31327, Q16822, P55809, Q16654, P54868, P24752, P11310	7.39126	2.29e-05
GO:0006006~glucose metabolic process									9	Q15118, P08559, Q7Z4W1, P10515, Q15119, Q15120, P29803, Q16654, P11177	4.66218	0.000649
GO:0034599~cellular response to oxidative stress									9	Q13268, P00390, P36776, P30044, Q9UJ68, Q96C36, P30048, P04179, P07203	3.12414	0.00817201
GO:0032259~methylation									9	Q9NZJ6, Q9H7H0, P48728, O75648, Q5HYK3, A6NJ78, Q8NE22, Q5TEU4, P34897	2.44388	0.0314258
GO:0032496~response to lipopolysaccharide									9	O15528, P31327, Q16822, Q9UK39, O43766, P30048, P04179	2.03384	0.0761153
GO:0070129~regulation of mitochondrial translation									8	Q13686, P42704, Q9H649, Q9BT17, Q9H4K7, Q9BSH4, P43897, P34897	33.6713	1.51e-10
GO:0006264~mitochondrial DNA replication									8	Q04837, P51530, Q9BQP7, P54098, Q96RR1, Q96EY1, Q9UHN1, Q96LW4	26.937	2.16e-09
GO:0006390~transcription from mitochondrial promoter									8	Q7Z6M4, Q00059, Q9H5Q4, Q96QE5, Q96RR1, P52815, Q96E29, O00411	24.4882	5.78e-09
GO:0044571~[2Fe-2S] cluster assembly									8	Q6P4F2, Q86SX6, Q9Y697, O14561, Q9HD34, Q9H1K1, Q8IWL3, Q16595	20.7208	2.85e-08
GO:0098869~cellular oxidant detoxification									8	O43708, P36969, P00390, Q9Y2Q3, Q9NNW7, P30044, P30048, P07203	3.54435	0.00726483
GO:0045471~response to ethanol									8	P25705, P49411, P00505, P55809, P54868, O15527, P22830, P80404	2.38381	0.0510935
GO:0006783~heme biosynthetic process					4	Q96DW6, Q9BZJ4, Q9NRK6, Q9P0S9	55.6057	4.7e-05	7	P13196, P36551, Q9UII2, Q5T440, P22557, P22830, Q16595	9.42796	7.24e-05
GO:0006090~pyruvate metabolic process									7	Q16798, Q16822, P10515, P23368, P29803, P11498, Q6P587	16.8356	1.62e-06
GO:0000050~urea cycle									7	P07954, P00480, Q9BSE5, P31327, P78540, Q8N159	16.8356	1.62e-06
GO:0031167~rRNA methylation									7	Q9H5Q4, Q96GJ1, Q9BVS5, Q9H649, Q9UI43, Q96CB9, Q8WVM0	15.7133	2.64e-06
GO:0046655~folic acid metabolic process									7	Q9H903, Q3SY69, Q05932, P49914, P13995, P34897	14.7312	4.11e-06
GO:0006400~tRNA modification									7	Q9H3H1, Q9NXH9, Q96SZ6, Q08J23, Q9BXR0, Q5JTZ9, Q9NWX6	8.41782	0.000143
GO:0072593~reactive oxygen species metabolic process									7	P28331, O75489, Q9UII2, Q9UI32, Q16654, Q969G6, O43181	6.2026	0.000814
GO:0006879~cellular iron ion homeostasis									7	Q86SX6, Q9Y3E2, Q9H1K1, P22557, Q8N4E7, Q53S33, Q16595	3.62614	0.0124619
GO:0008203~cholesterol metabolic process									7	Q02318, P05108, P22570, P10109, P19099, P15538, P22830	2.74069	0.0424761
GO:0006105~succinate metabolic process									6	P21912, Q9NRP4, P31040, P51649, Q96I99, Q9P2R7	33.6713	1.32e-07
GO:0006086~acetyl-CoA biosynthetic process from pyruvate									6	P08559, P10515, O00330, P29803, P11177, P09622	28.8611	4.5e-07
GO:0044528~regulation of mitochondrial mRNA stability									6	Q9NYY8, Q6L8Q7, Q969Z0, Q53R41, Q7L8L6, Q14CZ7	28.8611	4.5e-07
GO:0044281~small molecule metabolic process									6	Q96RQ3, P36957, O00330, P05165, P05166, Q9HCC0	22.4475	2.57e-06
GO:0035999~tetrahydrofolate interconversion									6	Q9H903, P49914, P13995, Q6UB35, P34897	18.3662	8.97e-06
GO:0070584~mitochondrion morphogenesis									6	Q9Y2S7, Q04837, Q9GZT3, Q8IYB8, Q9UHN1, Q8TB37	9.62037	0.000309
GO:0010906~regulation of glucose metabolic process									6	Q15118, O95822, Q15119, Q15120, O14874, Q16654	8.41782	0.000599
GO:0006541~glutamine metabolic process									6	Q9Y6E7, P31327, O94925, Q9UI32, P00367	8.08111	0.000731
GO:0010043~response to zinc ion									6	P00480, P31327, Q8N465, P04179	6.51702	0.00201959
GO:0030488~tRNA methylation									6	Q969Y2, Q32P41, Q08J23, Q96GJ1, Q9BVS5, Q9Y2Z2	6.12205	0.00268707
GO:0071897~DNA biosynthetic process									6	P49916, P54098, O00142, Q9UHN1	5.94199	0.00307475
GO:0009636~response to toxic substance									6	O95831, P31327, Q13268, Q86WA6, Q6IB77	2.49417	0.0925901
GO:0034641~cellular nitrogen compound metabolic process									5	P31327, Q96RQ3, P05165, P11498	33.6713	3.73e-06
GO:0044572~[4Fe-4S] cluster assembly									5	Q6P4F2, Q9Y697, Q9HD34, Q9H1K1, Q16595	33.6713	3.73e-06
GO:0006552~leucine catabolic process									5	P26440, P35914, Q96RQ3, Q13825, Q9HCC0	28.0594	1.09e-05
GO:0061668~mitochondrial ribosome assembly									5	Q7Z6M4, Q8NC60, Q9NPE2, Q9Y399, Q96E29	28.0594	1.09e-05
GO:1901289~succinyl-CoA catabolic process									5	P53597, A8MXV4, Q8WV74, Q96I99, Q9P2R7	28.0594	1.09e-05
GO:0006102~isocitrate metabolic process									5	P51553, Q99798, P50213, O43837, P48735	28.0594	1.09e-05
GO:0009249~protein lipoylation									5	Q9Y234, O14561, P23434, O43766, A6NK58	28.0594	1.09e-05
GO:0000963~mitochondrial RNA processing									5	Q9NYY8, Q969Z0, Q53R41, Q7L8L6, Q14CZ7	28.0594	1.09e-05
GO:0043504~mitochondrial DNA repair									5	P49916, P51530, Q9BQP7, Q96LW4	24.0509	2.49e-05
GO:0006108~malate metabolic process									5	P07954, Q16798, P40926, P23368, Q8N465	16.8356	0.000139
GO:0042775~mitochondrial ATP synthesis coupled electron transport									5	O75306, Q16854, Q9UI09, P49821, P56181	16.8356	0.000139
GO:0006734~NADH metabolic process									5	Q02218, P40926, Q86X67, O43837, P11498	12.9505	0.000442
GO:0001522~pseudouridine synthesis									5	Q6P087, O95900, Q8N0Z8, Q96CM3, Q9Y606	12.0255	0.000604
GO:0008631~intrinsic apoptotic signaling pathway in response to oxidative stress									5	Q15118, O43272, P04179, P07203	9.35313	0.00167985
GO:0019752~carboxylic acid metabolic process									5	O75879, P17540, Q9Y234, Q9UBQ7, A6NK58	7.01485	0.00506802
GO:0046034~ATP metabolic process									5	P27144, P25705, P28331, P06576, O76031	5.10171	0.0158323
GO:0001676~long-chain fatty acid metabolic process									5	Q9H845, Q96CM8, Q08AH1, P23786, P49753	4.95166	0.0175333
GO:0055085~transmembrane transport					17	Q96CQ1, Q9H936, Q9H2D1, Q5SVS4, O75746, Q6NUK1, Q9BV35, Q6Q0C1, Q9H1K4, Q96H78, Q8TBP6, Q9BZJ4, Q6KCM7, Q9NRK6, P16260, Q86VD7, Q9HC21	23.169	8.62e-18
GO:0006865~amino acid transport					7	Q8TD22, Q8N8R3, Q6Q0C1, Q96NB2, Q9H9B4, Q6P4A7, Q9BWM7	56.5756	2.16e-09
GO:1990544~mitochondrial ATP transmembrane transport					6	Q9H0C2, Q6NUK1, Q9BV35, P05141, P12236, P12235	231.69	1.87e-11
GO:0071423~malate transmembrane transport					5	O95258, Q5SVS4, Q02978, P55851, Q9UBX3	347.536	2.85e-10
GO:0070778~L-aspartate transport					5	Q9H936, O75746, P55851, Q9H1K4, Q9UJS0	248.24	1.98e-09
GO:0015866~ADP transport					5	Q6KCM7, Q6NUK1, Q9BV35, Q86VD7, P12235	193.075	7.12e-09
GO:0035435~phosphate ion transmembrane transport					5	O95258, Q5SVS4, Q02978, P55851, Q9UBX3	96.5377	1.7e-07
GO:0034220~ion transmembrane transport					5	Q8TD22, Q96NB2, Q9H9B4, Q6P4A7, Q9BWM7	12.5013	0.000641
GO:0043490~malate-aspartate shuttle					4	Q9H936, O75746, Q9H1K4, Q9UJS0	347.536	8.53e-08
GO:0015709~thiosulfate transport					4	O95258, Q5SVS4, Q02978, Q9UBX3	347.536	8.53e-08
GO:0015729~oxaloacetate transport					4	O95258, Q5SVS4, Q02978, Q9UBX3	278.029	2.13e-07
GO:0071422~succinate transmembrane transport					4	O95258, Q5SVS4, Q02978, Q9UBX3	173.768	1.18e-06
GO:0015810~aspartate transport					4	Q9H936, O75746, Q9H1K4, Q9UJS0	126.377	3.47e-06
GO:0015867~ATP transport					4	Q6KCM7, Q6NUK1, Q9BV35, Q86VD7	126.377	3.47e-06
GO:0008272~sulfate transport					4	O95258, Q5SVS4, Q02978, Q9UBX3	99.2959	7.6e-06
GO:1901029~negative regulation of mitochondrial outer membrane permeabilization involved in apoptotic signaling pathway					4	Q9H0C2, P05141, P12236, P12235	92.6762	9.49e-06
GO:0015813~L-glutamate transport					4	Q9H936, O75746, Q9H1K4, Q9UJS0	69.5071	2.35e-05
GO:0006094~gluconeogenesis					4	O75746, Q02978, Q9UBX3, Q9UJS0	27.8029	0.000381
GO:0006811~ion transport					4	Q9H936, Q9UBX3, Q9H1K4, Q70HW3	9.85917	0.00741832
GO:0006886~intracellular protein transport					4	O60830, O14925, Q99595, P60602	4.12505	0.0698793
